# Supplementary material for: Prioritized High-Confidence Risk Genes for Intellectual Disability Reveal Molecular Convergence During Brain Development
Source: Front Genet. 2018 Sep 18;9:349. doi: 10.3389/fgene.2018.00349 (PMC6153320; doi:10.3389/fgene.2018.00349)
Supplement: TABLE S2 — Annotations for DNMs in ID and control. [file Table_2.XLS]

## Sheet: Sheet1
Table S2 Annotations for DNMs in ID and control
Chr	Start	End	Ref	Alt	Gene_region	Gene_symbol	Effect	Mutation_type	AA_change	Cytoband	SIFT_score	SIFT_pred	Polyphen2_HDIV_score	Polyphen2_HDIV_pred	Polyphen2_HVAR_score	Polyphen2_HVAR_pred	LRT_score	LRT_pred	MutationTaster_score	MutationTaster_pred	MutationAssessor_score	MutationAssessor_pred	FATHMM_score	FATHMM_pred	RadialSVM_score	RadialSVM_pred	LR_score	LR_pred	VEST3_score	VEST3_predict	CADD_raw	CADD_phred	CADD_predict	GERP++_RS	GERP++_predict	phyloP46way_placental	phyloP100way_vertebrate	phyloP100way_predict	SiPhy_29way_logOdds	SiPhy_29way_predict	1000 Genomes	esp6500	ExAC	UK10K	Otherinfo
chr11	686871	686871	T	G	exonic	DEAF1	nonsynonymous	SNV	DEAF1:NM_021008:exon5:c.A791C:p.Q264P	11p15.5	0.01	Damaging	0.999	Probably_damaging	0.972	Probably_damaging	0	Deleterious	1	Disease_causing	2.32	Medium	-0.72	Tolerable	0.066	Damaging	0.499	Tolerable	0.796	Damaging	3.309	17.12	Tolerable	4.52	Conserved	2.02	5.943	Conserved	13.252	Nonconserved	-	-	-		ER52808	ID	WES	Anita Rauch et al. Lancet 2012	23020937
chr17	7096298	7096298	G	A	exonic	DLG4	nonsynonymous	SNV	DLG4:NM_001321076:exon16:c.C1652T:p.T551I,DLG4:NM_001321077:exon16:c.C1652T:p.T551I,DLG4:NM_001128827:exon17:c.C1823T:p.T608I,DLG4:NM_001321075:exon17:c.C1832T:p.T611I,DLG4:NM_001321074:exon19:c.C1952T:p.T651I,DLG4:NM_001365:exon19:c.C1961T:p.T654I	17p13.1	0	Damaging	1	Probably_damaging	1	Probably_damaging	-	-	1	Disease_causing	3.335	Medium	1.33	Tolerable	-0.275	Tolerable	0.29	Tolerable	0.821	Damaging	4.551	24.6	Damaging	4.2	Conserved	2.181	9.639	Conserved	14.076	Nonconserved	-	-	-		ZH50527	ID	WES	Anita Rauch et al. Lancet 2012	23020937
chr7	7278274	7278274	G	A	exonic	C1GALT1	synonymous	SNV	C1GALT1:NM_020156:exon3:c.G609A:p.K203K	7p22.1	-	-	-	-	-	-	-	-	-	-	-	-	-	-	-	-	-	-	-	-	-	-	-	-	-	-	-	-	-	-	-	7.7e-05	8.267e-06		ZH50743	ID	WES	Anita Rauch et al. Lancet 2012	23020937
chr3	9490270	9490270	C	T	exonic	SETD5	stopgain	SNV	SETD5:NM_001080517:exon16:c.C2302T:p.R768X,SETD5:NM_001292043:exon18:c.C2008T:p.R670X,SETD5:NM_001349451:exon19:c.C2008T:p.R670X	3p25.3	-	-	-	-	-	-	-	-	1	Disease_causing_automatic	-	-	-	-	-0.47	Tolerable	0.259	Tolerable	-	-	12.703	46	Damaging	4.84	Conserved	1.534	2.977	Nonconserved	13.665	Nonconserved	-	-	-		ER14209	ID	WES	Anita Rauch et al. Lancet 2012	23020937
chr3	11060365	11060365	T	-	exonic	SLC6A1	frameshift	deletion	SLC6A1:NM_001348250:exon5:c.452delT:p.L151fs,SLC6A1:NM_001348251:exon5:c.92delT:p.L31fs,SLC6A1:NM_003042:exon5:c.452delT:p.L151fs	3p25.3	-	-	-	-	-	-	-	-	-	-	-	-	-	-	-	-	-	-	-	-	-	-	-	-	-	-	-	-	-	-	-	-	-		ZH50743	ID	WES	Anita Rauch et al. Lancet 2012	23020937
chr19	12060208	12060208	T	A	exonic	ZNF700	nonsynonymous	SNV	ZNF700:NM_001271848:exon4:c.T1378A:p.S460T,ZNF700:NM_144566:exon4:c.T1369A:p.S457T	19p13.2	0.44	Tolerable	0.044	Benign	0.046	Benign	-	-	1	Polymorphism	0.095	Neutral	3.19	Tolerable	-0.91	Tolerable	0.011	Tolerable	0.072	Tolerable	-0.119	3.417	Tolerable	-0.563	Nonconserved	-0.319	-5.662	Nonconserved	4.708	Nonconserved	-	-	-		SB111617	ID	WES	Anita Rauch et al. Lancet 2012	23020937
chr6	18207669	18207669	A	G	exonic	KDM1B	nonsynonymous	SNV	KDM1B:NM_153042:exon12:c.A1004G:p.Q335R	6p22.3	0.01	Damaging	1	Probably_damaging	0.989	Probably_damaging	0.003	Neutral	1	Disease_causing	1.775	Low	3.1	Tolerable	-0.69	Tolerable	0.243	Tolerable	0.938	Damaging	5.02	29.6	Damaging	5.75	Conserved	2.194	9.228	Conserved	16.071	Conserved	-	-	-		BO63-11	ID	WES	Anita Rauch et al. Lancet 2012	23020937
chr1	23403725	23403725	A	G	exonic	KDM1A	nonsynonymous	SNV	KDM1A:NM_015013:exon14:c.A1667G:p.D556G,KDM1A:NM_001009999:exon16:c.A1739G:p.D580G	1p36.12	0.04	Damaging	1	Probably_damaging	0.997	Probably_damaging	0	Deleterious	1	Disease_causing	1.81	Low	-3.2	Damaging	0.891	Damaging	0.862	Damaging	0.89	Damaging	4.813	27.2	Damaging	5.72	Conserved	2.174	9.317	Conserved	15.201	Conserved	-	-	-		ZH61135	ID	WES	Anita Rauch et al. Lancet 2012	23020937
chr2	29449867	29449867	G	T	exonic	ALK	nonsynonymous	SNV	ALK:NM_004304:exon18:c.C2988A:p.H996Q	2p23.2	-	-	0.035	Benign	0.017	Benign	0.007	Unknown	1	Disease_causing	0.09	Neutral	-1	Tolerable	-0.88	Tolerable	0.177	Tolerable	0.304	Tolerable	1.507	10.99	Tolerable	5.38	Conserved	2.522	0.915	Nonconserved	10.684	Nonconserved	-	-	-		ER12988	ID	WES	Anita Rauch et al. Lancet 2012	23020937
chr2	31428090	31428090	G	A	exonic	CAPN14	nonsynonymous	SNV	CAPN14:NM_001145122:exon2:c.C224T:p.P75L	2p23.1	0.18	Tolerable	0.676	Possibly_damaging	0.13	Benign	0.847	Unknown	0.908	Polymorphism	0.975	Low	-4.39	Damaging	0.185	Damaging	0.744	Damaging	0.168	Tolerable	1.755	11.83	Tolerable	1.93	Nonconserved	0.643	0.134	Nonconserved	5.336	Nonconserved	-	-	-		TUBA080997	ID	WES	Anita Rauch et al. Lancet 2012	23020937
chr6	33405934	33405935	AA	-	exonic	SYNGAP1	frameshift	deletion	SYNGAP1:NM_001130066:exon8:c.1252_1253del:p.K418fs,SYNGAP1:NM_006772:exon8:c.1252_1253del:p.K418fs	6p21.32	-	-	-	-	-	-	-	-	-	-	-	-	-	-	-	-	-	-	-	-	-	-	-	-	-	-	-	-	-	-	-	-	-		ER53899	ID	WES	Anita Rauch et al. Lancet 2012	23020937
chr6	33410958	33410959	CT	-	exonic	SYNGAP1	frameshift	deletion	SYNGAP1:NM_001130066:exon14:c.2587_2588del:p.L863fs,SYNGAP1:NM_006772:exon15:c.2629_2630del:p.L877fs	6p21.32	-	-	-	-	-	-	-	-	-	-	-	-	-	-	-	-	-	-	-	-	-	-	-	-	-	-	-	-	-	-	-	-	-		BO14-09	ID	WES	Anita Rauch et al. Lancet 2012	23020937
chr17	35581997	35581997	A	G	exonic	ACACA	synonymous	SNV	ACACA:NM_198837:exon25:c.T3105C:p.Y1035Y,ACACA:NM_198838:exon26:c.T3045C:p.Y1015Y,ACACA:NM_198834:exon27:c.T3390C:p.Y1130Y,ACACA:NM_198836:exon27:c.T3279C:p.Y1093Y,ACACA:NM_198839:exon31:c.T3279C:p.Y1093Y	17q12	-	-	-	-	-	-	-	-	-	-	-	-	-	-	-	-	-	-	-	-	-	-	-	-	-	-	-	-	-	-	-	-	-		ZH60991	ID	WES	Anita Rauch et al. Lancet 2012	23020937
chr1	36359331	36359331	T	C	exonic	AGO1	nonsynonymous	SNV	AGO1:NM_001317123:exon5:c.T344C:p.L115P,AGO1:NM_012199:exon5:c.T569C:p.L190P	1p34.3	0	Damaging	1	Probably_damaging	1	Probably_damaging	0	Deleterious	1	Disease_causing	3.685	High	2.39	Tolerable	-0.486	Tolerable	0.197	Tolerable	0.883	Damaging	4.018	20.6	Damaging	5.93	Conserved	2.273	8.04	Conserved	16.374	Conserved	-	-	-		DD15852	ID	WES	Anita Rauch et al. Lancet 2012	23020937
chr22	36680197	36680197	C	T	exonic	MYH9	nonsynonymous	SNV	MYH9:NM_002473:exon40:c.G5707A:p.A1903T	22q12.3	0	Damaging	0.679	Possibly_damaging	0.364	Benign	0	Deleterious	1	Disease_causing	3.315	Medium	-1.7	Damaging	0.539	Damaging	0.654	Damaging	0.392	Tolerable	5.424	35	Damaging	4.87	Conserved	2.24	5.938	Conserved	17.999	Conserved	0.000199681	-	1.657e-05		MR-NET001	ID	WES	Anita Rauch et al. Lancet 2012	23020937
chr3	37053313	37053313	A	G	exonic	MLH1	nonsynonymous	SNV	MLH1:NM_000249:exon7:c.A548G:p.Y183C,MLH1:NM_001167617:exon7:c.A254G:p.Y85C,MLH1:NM_001258271:exon7:c.A548G:p.Y183C	3p22.2	0	Damaging	1	Probably_damaging	0.999	Probably_damaging	0	Deleterious	1	Disease_causing	3.89	High	-2.82	Damaging	1.054	Damaging	0.906	Damaging	0.982	Damaging	4.66	25.7	Damaging	6.08	Conserved	2.333	3.723	Conserved	16.644	Conserved	-	-	-		07E0519	ID	WES	Anita Rauch et al. Lancet 2012	23020937
chr3	38134300	38134300	G	C	exonic	DLEC1	nonsynonymous	SNV	DLEC1:NM_001321153:exon11:c.G1685C:p.S562T,DLEC1:NM_007335:exon11:c.G1685C:p.S562T,DLEC1:NM_007337:exon11:c.G1685C:p.S562T	3p22.2	0.59	Tolerable	0.01	Benign	0.017	Benign	0.056	Neutral	1	Polymorphism	1.495	Low	3.75	Tolerable	-0.971	Tolerable	0.015	Tolerable	0.011	Tolerable	0.136	4.729	Tolerable	-3.86	Nonconserved	-0.54	-0.258	Nonconserved	2.206	Nonconserved	-	-	-		ZH61135	ID	WES	Anita Rauch et al. Lancet 2012	23020937
chr17	38935849	38935849	C	G	exonic	KRT27	nonsynonymous	SNV	KRT27:NM_181537:exon5:c.G877C:p.D293H	17q21.2	0.28	Tolerable	0.027	Benign	0.088	Benign	0	Deleterious	1	Polymorphism	0.745	Neutral	-2.41	Damaging	-0.493	Tolerable	0.52	Damaging	0.416	Tolerable	1.209	9.908	Tolerable	5.52	Conserved	2.754	0.533	Nonconserved	14.052	Nonconserved	-	-	-		ZH58769	ID	WES	Anita Rauch et al. Lancet 2012	23020937
chr19	40316442	40316442	T	G	exonic	DYRK1B	synonymous	SNV	DYRK1B:NM_004714:exon11:c.A1803C:p.P601P,DYRK1B:NM_006483:exon11:c.A1683C:p.P561P,DYRK1B:NM_006484:exon12:c.A1719C:p.P573P	19q13.2	-	-	-	-	-	-	-	-	-	-	-	-	-	-	-	-	-	-	-	-	-	-	-	-	-	-	-	-	-	-	-	-	0.0006		BO14/09	ID	WES	Anita Rauch et al. Lancet 2012	23020937
chr1	40535913	40535913	C	T	exonic	CAP1	nonsynonymous	SNV	CAP1:NM_001105530:exon10:c.C1076T:p.T359M,CAP1:NM_001330502:exon10:c.C1073T:p.T358M,CAP1:NM_001350476:exon10:c.C1076T:p.T359M,CAP1:NM_001350477:exon10:c.C1076T:p.T359M,CAP1:NM_001350479:exon10:c.C1076T:p.T359M,CAP1:NM_001350480:exon10:c.C1076T:p.T359M,CAP1:NM_001350481:exon10:c.C1076T:p.T359M,CAP1:NM_001350482:exon10:c.C1073T:p.T358M,CAP1:NM_001350483:exon10:c.C1073T:p.T358M,CAP1:NM_001350485:exo…	1p34.2	0	Damaging	0.999	Probably_damaging	0.974	Probably_damaging	0	Deleterious	0.999	Disease_causing	2.135	Medium	2.99	Tolerable	-1.133	Tolerable	0.074	Tolerable	0.29	Tolerable	4.072	20.9	Damaging	4.37	Conserved	2.466	5.639	Conserved	12.55	Nonconserved	-	-	2.486e-05		ES01E1405	ID	WES	Anita Rauch et al. Lancet 2012	23020937
chrX	41203492	41203492	T	-	exonic	DDX3X	frameshift	deletion	DDX3X:NM_001193417:exon9:c.817delT:p.F273fs,DDX3X:NM_001193416:exon10:c.865delT:p.F289fs,DDX3X:NM_001356:exon10:c.865delT:p.F289fs	Xp11.4	-	-	-	-	-	-	-	-	-	-	-	-	-	-	-	-	-	-	-	-	-	-	-	-	-	-	-	-	-	-	-	-	-		DD15743	ID	WES	Anita Rauch et al. Lancet 2012	23020937
chr22	42273402	42273402	G	T	exonic	SREBF2	nonsynonymous	SNV	SREBF2:NM_004599:exon8:c.G1556T:p.R519L	22q13.2	0	Damaging	1	Probably_damaging	0.949	Probably_damaging	0	Deleterious	1	Disease_causing	2.635	Medium	-0.77	Tolerable	0.279	Damaging	0.615	Damaging	0.968	Damaging	5.597	35	Damaging	6.05	Conserved	2.881	7.545	Conserved	18.784	Conserved	-	-	-		CNV4-110	ID	WES	Anita Rauch et al. Lancet 2012	23020937
chr17	42290219	42290219	C	T	exonic	UBTF	nonsynonymous	SNV	UBTF:NM_001076683:exon7:c.G628A:p.E210K,UBTF:NM_001076684:exon7:c.G628A:p.E210K,UBTF:NM_014233:exon7:c.G628A:p.E210K	17q21.31	0.51	Tolerable	0.999	Probably_damaging	0.994	Probably_damaging	0	Deleterious	1	Disease_causing	1.845	Low	-4.54	Damaging	1.009	Damaging	0.945	Damaging	0.744	Damaging	4.826	27.4	Damaging	4.83	Conserved	2.684	5.77	Conserved	17.271	Conserved	-	-	-		E10-0295	ID	WES	Anita Rauch et al. Lancet 2012	23020937
chr18	42531079	42531079	A	T	exonic	SETBP1	stopgain	SNV	SETBP1:NM_015559:exon4:c.A1774T:p.K592X	18q12.3	1	Tolerable	-	-	-	-	0	Deleterious	1	Disease_causing_automatic	-	-	-	-	-	-	-	-	-	-	8.511	40	Damaging	6.07	Conserved	2.33	9.307	Conserved	16.628	Conserved	-	-	-		BO22-10	ID	WES	Anita Rauch et al. Lancet 2012	23020937
chr13	42740663	42740663	C	A	exonic	DGKH	nonsynonymous	SNV	DGKH:NM_001297429:exon5:c.C236A:p.A79E,DGKH:NM_001204505:exon7:c.C563A:p.A188E,DGKH:NM_001204506:exon7:c.C563A:p.A188E,DGKH:NM_152910:exon9:c.C971A:p.A324E,DGKH:NM_178009:exon9:c.C971A:p.A324E,DGKH:NM_001204504:exon10:c.C971A:p.A324E	13q14.11	0	Damaging	1	Probably_damaging	0.999	Probably_damaging	0	Deleterious	1	Disease_causing	1.665	Low	1.79	Tolerable	0.306	Damaging	0.612	Damaging	0.884	Damaging	4.132	21.3	Damaging	4.97	Conserved	1.466	6.051	Nonconserved	14.923	Nonconserved	-	-	-		ZH60991	ID	WES	Anita Rauch et al. Lancet 2012	23020937
chr1	42921593	42921593	G	A	exonic	ZMYND12	nonsynonymous	SNV	ZMYND12:NM_032257:exon1:c.C76T:p.R26W	1p34.2	0.03	Damaging	1	Probably_damaging	0.993	Probably_damaging	0	Deleterious	1	Disease_causing	2.92	Medium	0.93	Tolerable	-0.376	Tolerable	0.305	Tolerable	0.674	Damaging	4.84	27.5	Damaging	5.04	Conserved	2.612	3.901	Conserved	15.915	Conserved	-	-	-		ES01E1405	ID	WES	Anita Rauch et al. Lancet 2012	23020937
chr22	43230287	43230287	T	C	exonic	ARFGAP3	synonymous	SNV	ARFGAP3:NM_001142293:exon4:c.A306G:p.P102P,ARFGAP3:NM_014570:exon5:c.A438G:p.P146P	22q13.2	-	-	-	-	-	-	-	-	-	-	-	-	-	-	-	-	-	-	-	-	-	-	-	-	-	-	-	-	-	-	-	-	-		BO63/11	ID	WES	Anita Rauch et al. Lancet 2012	23020937
chr1	43396356	43396356	G	A	exonic	SLC2A1	nonsynonymous	SNV	SLC2A1:NM_006516:exon4:c.C457T:p.R153C	1p34.2	0	Damaging	1	Probably_damaging	0.998	Probably_damaging	0	Deleterious	1	Disease_causing	4.75	High	-1.6	Damaging	0.946	Damaging	0.845	Damaging	0.997	Damaging	4.182	21.7	Damaging	4.59	Conserved	1.296	4.343	Nonconserved	13.511	Nonconserved	-	-	-		PL111540	ID	WES	Anita Rauch et al. Lancet 2012	23020937
chr1	46521491	46521491	C	T	exonic	LOC110117498-PIK3R3	nonsynonymous	SNV	LOC110117498-PIK3R3;PIK3R3	1p34.1	0.15	Tolerable	0.522	Possibly_damaging	0.027	Benign	0	Deleterious	1	Disease_causing	2.32	Medium	1.44	Tolerable	-1.028	Tolerable	0.08	Tolerable	0.769	Damaging	4.056	20.8	Damaging	4.54	Conserved	1.409	7.818	Nonconserved	15.723	Conserved	-	-	-		TUBA080997	ID	WES	Anita Rauch et al. Lancet 2012	23020937
chr2	47748464	47748464	T	G	exonic	KCNK12	nonsynonymous	SNV	KCNK12:NM_022055:exon2:c.A875C:p.Y292S	2p21	0.39	Tolerable	0.998	Probably_damaging	0.986	Probably_damaging	0	Deleterious	1	Disease_causing	1.255	Low	1.63	Tolerable	-1.041	Tolerable	0.126	Tolerable	0.89	Damaging	3.315	17.15	Tolerable	4.56	Conserved	1.918	7.855	Nonconserved	14.1	Nonconserved	-	-	-		E09-1007	ID	WES	Anita Rauch et al. Lancet 2012	23020937
chr13	50057690	50057690	-	A	exonic	SETDB2	frameshift	insertion	SETDB2;SETDB2-PHF11	13q14.2	-	-	-	-	-	-	-	-	-	-	-	-	-	-	-	-	-	-	-	-	-	-	-	-	-	-	-	-	-	-	-	-	0		ER51232	ID	WES	Anita Rauch et al. Lancet 2012	23020937
chr12	51281044	51281044	G	-	splicing	TMPRSS12	unknown	deletion	-	12q13.12	-	-	-	-	-	-	-	-	-	-	-	-	-	-	-	-	-	-	-	-	-	-	-	-	-	-	-	-	-	-	-	-	-		BE2407	ID	WES	Anita Rauch et al. Lancet 2012	23020937
chr12	52200120	52200120	G	A	exonic	SCN8A	nonsynonymous	SNV	SCN8A:NM_001177984:exon26:c.G4727A:p.R1576Q,SCN8A:NM_001330260:exon27:c.G4850A:p.R1617Q,SCN8A:NM_014191:exon27:c.G4850A:p.R1617Q	12q13.13	0	Damaging	1	Probably_damaging	0.999	Probably_damaging	0	Deleterious	1	Disease_causing	3.655	High	-4.67	Damaging	1.081	Damaging	0.972	Damaging	0.967	Damaging	4.381	23.1	Damaging	5.31	Conserved	2.937	9.657	Conserved	19.559	Conserved	-	-	-		ER12988	ID	WES	Anita Rauch et al. Lancet 2012	23020937
chr18	53070725	53070725	G	A	exonic	TCF7L2	nonsynonymous	SNV	TCF4:NM_001243232:exon2:c.C119T:p.S40L,TCF4:NM_001306208:exon2:c.C119T:p.S40L,TCF4:NM_001243231:exon4:c.C203T:p.S68L,TCF4:NM_001348211:exon4:c.C203T:p.S68L,TCF4:NM_001243227:exon5:c.C257T:p.S86L,TCF4:NM_001243230:exon5:c.C323T:p.S108L,TCF4:NM_001306207:exon5:c.C257T:p.S86L,TCF4:NM_001348217:exon5:c.C257T:p.S86L,TCF4:NM_001348218:exon5:c.C257T:p.S86L,TCF4:NM_001348219:exon5:c.C257T:p.S86L,TCF4:NM_…	18q21.2	0.16	Tolerable	0.992	Probably_damaging	0.835	Possibly_damaging	0.001	Deleterious	1	Disease_causing	1.195	Low	0.25	Tolerable	-0.688	Tolerable	0.279	Tolerable	0.914	Damaging	3.86	19.61	Tolerable	5.95	Conserved	2.826	6.692	Conserved	19.971	Conserved	-	-	-		TUBA080997	ID	WES	Anita Rauch et al. Lancet 2012	23020937
chrX	53277315	53277315	G	A	exonic	IQSEC2	stopgain	SNV	IQSEC2:NM_001111125:exon7:c.C2563T:p.R855X,IQSEC2:NM_015075:exon7:c.C1948T:p.R650X	Xp11.22	1	Tolerable	-	-	-	-	0	Deleterious	1	Disease_causing_automatic	-	-	-	-	-	-	-	-	-	-	7.714	39	Damaging	5.78	Conserved	2.445	2.386	Conserved	12.733	Nonconserved	-	-	-		E10-0275	ID	WES	Anita Rauch et al. Lancet 2012	23020937
chr5	56174913	56174916	GTGC	-	exonic	MAP3K1	frameshift	deletion	MAP3K1:NM_005921:exon11:c.2072_2075del:p.C691fs	5q11.2	-	-	-	-	-	-	-	-	-	-	-	-	-	-	-	-	-	-	-	-	-	-	-	-	-	-	-	-	-	-	-	-	-		SB111617	ID	WES	Anita Rauch et al. Lancet 2012	23020937
chr11	56380976	56380976	C	T	exonic	OR5M1	nonsynonymous	SNV	OR5M1:NM_001004740:exon1:c.G3A:p.M1I	11q12.1	0	Damaging	0.997	Probably_damaging	0.993	Probably_damaging	0.006	Neutral	1	Disease_causing	-	-	1.09	Tolerable	-0.629	Tolerable	0.228	Tolerable	0.854	Damaging	2.571	14.56	Tolerable	3.26	Conserved	1.872	1.657	Nonconserved	10.325	Nonconserved	-	-	-		ER48620	ID	WES	Anita Rauch et al. Lancet 2012	23020937
chr15	59500942	59500942	C	T	exonic	MYO1E	nonsynonymous	SNV	MYO1E:NM_004998:exon14:c.G1468A:p.G490R	15q22.2	0.08	Tolerable	0.097	Benign	0.084	Benign	0	Deleterious	1	Disease_causing	1.79	Low	-2.26	Damaging	0.023	Damaging	0.601	Damaging	0.379	Tolerable	2.448	14.14	Tolerable	5.27	Conserved	2.619	4.767	Conserved	19.25	Conserved	-	-	-		ZH58769	ID	WES	Anita Rauch et al. Lancet 2012	23020937
chr11	67430829	67430829	C	T	exonic	ALDH3B2	nonsynonymous	SNV	ALDH3B2:NM_000695:exon10:c.G1015A:p.D339N,ALDH3B2:NM_001031615:exon10:c.G1015A:p.D339N	11q13.2	0.03	Damaging	0.646	Possibly_damaging	0.365	Benign	0	Neutral	1	Disease_causing	2.66	Medium	-1.02	Tolerable	-0.317	Tolerable	0.422	Tolerable	0.187	Tolerable	3.618	18.41	Tolerable	1.68	Nonconserved	0.317	3.116	Nonconserved	8.247	Nonconserved	-	-	1.756e-05		ER53899	ID	WES	Anita Rauch et al. Lancet 2012	23020937
chr11	70858241	70858241	C	T	exonic	SHANK2	unknown	SNV	UNKNOWN	11q13.4	-	-	-	-	-	-	-	-	-	-	-	-	-	-	-	-	-	-	-	-	-	-	-	-	-	-	-	-	-	-	-	-	4.992e-05		ES08E1058	ID	WES	Anita Rauch et al. Lancet 2012	23020937
chr15	72847668	72847668	T	-	exonic	ARIH1	frameshift	deletion	ARIH1:NM_005744:exon4:c.645delT:p.Y215fs	15q24.1	-	-	-	-	-	-	-	-	-	-	-	-	-	-	-	-	-	-	-	-	-	-	-	-	-	-	-	-	-	-	-	-	-		ER10924	ID	WES	Anita Rauch et al. Lancet 2012	23020937
chr17	74934215	74934215	G	A	exonic	MGAT5B	nonsynonymous	SNV	MGAT5B:NM_198955:exon11:c.G1601A:p.R534H,MGAT5B:NM_001199172:exon12:c.G1574A:p.R525H,MGAT5B:NM_144677:exon12:c.G1568A:p.R523H	17q25.2	0	Damaging	1	Probably_damaging	0.966	Probably_damaging	0	Deleterious	1	Disease_causing	2.285	Medium	0.78	Tolerable	-0.526	Tolerable	0.267	Tolerable	0.738	Damaging	3.79	19.24	Tolerable	4.78	Conserved	2.186	7.76	Conserved	10.455	Nonconserved	-	-	8.253e-06		ER12988	ID	WES	Anita Rauch et al. Lancet 2012	23020937
chr5	77437007	77437007	A	C	exonic	AP3B1	stopgain	SNV	AP3B1:NM_001271769:exon15:c.T1463G:p.L488X,AP3B1:NM_003664:exon15:c.T1610G:p.L537X	5q14.1	1	Tolerable	-	-	-	-	0	Deleterious	1	Disease_causing_automatic	-	-	-	-	-	-	-	-	-	-	10.125	43	Damaging	5.85	Conserved	2.223	9.335	Conserved	16.221	Conserved	-	-	-		TUTLN	ID	WES	Anita Rauch et al. Lancet 2012	23020937
chr2	80801317	80801317	G	T	exonic	CTNNA2	nonsynonymous	SNV	CTNNA2:NM_001282599:exon7:c.G808T:p.V270F,CTNNA2:NM_001282600:exon7:c.G667T:p.V223F,CTNNA2:NM_001320810:exon7:c.G667T:p.V223F,CTNNA2:NM_001164883:exon13:c.G1771T:p.V591F,CTNNA2:NM_001282597:exon13:c.G1771T:p.V591F,CTNNA2:NM_001282598:exon13:c.G1873T:p.V625F,CTNNA2:NM_004389:exon13:c.G1771T:p.V591F	2p12	-	-	0.717	Possibly_damaging	0.53	Possibly_damaging	0	Deleterious	1	Disease_causing	2.015	Medium	0.71	Tolerable	-0.86	Tolerable	0.194	Tolerable	0.461	Tolerable	3.45	17.68	Tolerable	5.87	Conserved	2.791	4.794	Conserved	14.982	Nonconserved	-	7.9e-05	-		MS111684	ID	WES	Anita Rauch et al. Lancet 2012	23020937
chr10	82036154	82036154	C	T	exonic	MAT1A	nonsynonymous	SNV	MAT1A:NM_000429:exon6:c.G746A:p.R249Q	10q23.1	0.03	Damaging	0.131	Benign	0.007	Benign	0	Deleterious	1	Disease_causing	2.435	Medium	-1.74	Damaging	-0.051	Tolerable	0.512	Damaging	0.884	Damaging	4.387	23.2	Damaging	4.84	Conserved	2.677	5.616	Conserved	15.835	Conserved	-	-	1.651e-05		07E0967	ID	WES	Anita Rauch et al. Lancet 2012	23020937
chr6	86324827	86324827	-	G	exonic	SYNCRIP	frameshift	insertion	SYNCRIP:NM_001159673:exon10:c.1224_1225insC:p.A409fs,SYNCRIP:NM_001159675:exon10:c.1413_1414insC:p.A472fs,SYNCRIP:NM_001159676:exon10:c.1518_1519insC:p.A507fs,SYNCRIP:NM_001253771:exon10:c.1062_1063insC:p.A355fs,SYNCRIP:NM_001159674:exon11:c.1413_1414insC:p.A472fs,SYNCRIP:NM_001159677:exon11:c.1518_1519insC:p.A507fs,SYNCRIP:NM_006372:exon11:c.1518_1519insC:p.A507fs	6q14.3	-	-	-	-	-	-	-	-	-	-	-	-	-	-	-	-	-	-	-	-	-	-	-	-	-	-	-	-	-	-	-	-	-		NS0908	ID	WES	Anita Rauch et al. Lancet 2012	23020937
chr1	86838189	86838189	T	G	exonic	ODF2L	nonsynonymous	SNV	ODF2L:NM_001007022:exon9:c.A845C:p.N282T,ODF2L:NM_001184765:exon9:c.A845C:p.N282T,ODF2L:NM_001184766:exon9:c.A845C:p.N282T,ODF2L:NM_020729:exon9:c.A845C:p.N282T	1p22.3	0.08	Tolerable	0.259	Benign	0.041	Benign	0.221	Neutral	1	Polymorphism	1.61	Low	1.93	Tolerable	-0.931	Tolerable	0.176	Tolerable	0.088	Tolerable	1.978	12.57	Tolerable	-0.085	Nonconserved	0.342	0.102	Nonconserved	0.7	Nonconserved	-	-	-		BO15-10	ID	WES	Anita Rauch et al. Lancet 2012	23020937
chr10	91497153	91497153	A	G	exonic	KIF20B	nonsynonymous	SNV	KIF20B:NM_001284259:exon20:c.A2555G:p.H852R,KIF20B:NM_016195:exon20:c.A2435G:p.H812R	10q23.31	0.68	Tolerable	0.828	Possibly_damaging	0.103	Benign	0.497	Neutral	1	Polymorphism	1.61	Low	-0.16	Tolerable	-0.983	Tolerable	0.142	Tolerable	0.026	Tolerable	-0.529	1.593	Tolerable	0.958	Nonconserved	0.057	0.597	Nonconserved	1.527	Nonconserved	-	-	1.797e-05		ER49204	ID	WES	Anita Rauch et al. Lancet 2012	23020937
chr15	93498742	93498742	G	-	exonic	CHD2	frameshift	deletion	CHD2:NM_001271:exon15:c.1809delG:p.K603fs	15q26.1	-	-	-	-	-	-	-	-	-	-	-	-	-	-	-	-	-	-	-	-	-	-	-	-	-	-	-	-	-	-	-	-	-		MS134	ID	WES	Anita Rauch et al. Lancet 2012	23020937
chr10	93605618	93605618	T	C	exonic	TNKS2	nonsynonymous	SNV	TNKS2:NM_025235:exon18:c.T2279C:p.L760P	10q23.32	0	Damaging	1	Probably_damaging	0.998	Probably_damaging	0	Deleterious	1	Disease_causing	2.685	Medium	-0.37	Tolerable	0.141	Damaging	0.526	Damaging	0.976	Damaging	4.81	27.2	Damaging	6.02	Conserved	2.299	7.846	Conserved	16.549	Conserved	-	-	-		ZH61135	ID	WES	Anita Rauch et al. Lancet 2012	23020937
chr13	99549847	99549847	G	A	exonic	DOCK9	nonsynonymous	SNV	DOCK9:NM_001130049:exon15:c.C1607T:p.A536V,DOCK9:NM_001130050:exon15:c.C1604T:p.A535V	13q32.3	-	-	0.011	Benign	0.01	Benign	0.012	Neutral	0.977	Disease_causing	1.7	Low	3.68	Tolerable	-1.031	Tolerable	0.017	Tolerable	0.176	Tolerable	2.429	14.08	Tolerable	4.41	Conserved	1.233	6.312	Nonconserved	13.891	Nonconserved	-	-	-		ER52808	ID	WES	Anita Rauch et al. Lancet 2012	23020937
chrX	101911960	101911960	G	A	exonic	GPRASP1	nonsynonymous	SNV	GPRASP1:NM_001099411:exon3:c.G3119A:p.R1040H,GPRASP1:NM_001099410:exon4:c.G3119A:p.R1040H,GPRASP1:NM_014710:exon5:c.G3119A:p.R1040H,GPRASP1:NM_001184727:exon6:c.G3119A:p.R1040H	Xq22.1	0.11	Tolerable	0.04	Benign	0.008	Benign	-	-	1	Polymorphism	1.61	Low	3.06	Tolerable	-0.983	Tolerable	0.018	Tolerable	0.154	Tolerable	-0.582	1.385	Tolerable	-2.83	Nonconserved	-0.955	-1.501	Nonconserved	4.008	Nonconserved	-	-	-		CNV4-116	ID	WES	Anita Rauch et al. Lancet 2012	23020937
chr7	103969467	103969467	C	G	exonic	LHFPL3	nonsynonymous	SNV	LHFPL3:NM_199000:exon1:c.C240G:p.I80M	7q22.2	0.22	Tolerable	0.171	Benign	0.239	Benign	0.001	Deleterious	0.859	Disease_causing	2.3	Medium	-0.67	Tolerable	-0.526	Tolerable	0.31	Tolerable	0.433	Tolerable	2.05	12.81	Tolerable	3.12	Conserved	1.118	-0.192	Nonconserved	6.325	Nonconserved	-	-	-		07E0519	ID	WES	Anita Rauch et al. Lancet 2012	23020937
chr12	111748354	111748354	G	A	exonic	CUX2	nonsynonymous	SNV	CUX2:NM_015267:exon15:c.G1768A:p.E590K	12q24.12	0.01	Damaging	1	Probably_damaging	0.999	Probably_damaging	0	Deleterious	1	Disease_causing	2.14	Medium	0.1	Tolerable	-0.182	Tolerable	0.39	Tolerable	0.864	Damaging	5.051	30	Damaging	4.77	Conserved	2.201	9.864	Conserved	17.793	Conserved	-	-	-		07E0967	ID	WES	Anita Rauch et al. Lancet 2012	23020937
chr10	112581359	112581359	C	T	exonic	RBM20	synonymous	SNV	RBM20:NM_001134363:exon11:c.C2982T:p.D994D	10q25.2	-	-	-	-	-	-	-	-	-	-	-	-	-	-	-	-	-	-	-	-	-	-	-	-	-	-	-	-	-	-	-	-	-		DD15852	ID	WES	Anita Rauch et al. Lancet 2012	23020937
chr3	112710159	112710159	G	A	exonic	GTPBP8	nonsynonymous	SNV	GTPBP8:NM_014170:exon1:c.G313A:p.A105T,GTPBP8:NM_138485:exon1:c.G313A:p.A105T	3q13.2	0.01	Damaging	0.9	Possibly_damaging	0.362	Benign	0	Deleterious	1	Disease_causing	2.24	Medium	2.55	Tolerable	-0.7	Tolerable	0.184	Tolerable	0.377	Tolerable	4.803	27.1	Damaging	5.93	Conserved	2.814	4.621	Conserved	19.112	Conserved	-	-	-		BO14-09	ID	WES	Anita Rauch et al. Lancet 2012	23020937
chr13	115090509	115090509	C	T	exonic	CHAMP1	stopgain	SNV	CHAMP1:NM_001164144:exon3:c.C1192T:p.R398X,CHAMP1:NM_001164145:exon3:c.C1192T:p.R398X,CHAMP1:NM_032436:exon3:c.C1192T:p.R398X	13q34	-	-	-	-	-	-	0	Deleterious	1	Disease_causing	-	-	-	-	-	-	-	-	-	-	7.235	38	Damaging	5.07	Conserved	1.478	0.4	Nonconserved	12.09	Nonconserved	-	-	-		BO15-10	ID	WES	Anita Rauch et al. Lancet 2012	23020937
chr7	117417591	117417591	G	A	exonic	CTTNBP2	nonsynonymous	SNV	CTTNBP2:NM_033427:exon8:c.C2752T:p.H918Y	7q31.31	0.01	Damaging	0.999	Probably_damaging	0.993	Probably_damaging	0	Deleterious	1	Disease_causing	2.335	Medium	0.11	Tolerable	-0.304	Tolerable	0.42	Tolerable	0.922	Damaging	4.783	26.9	Damaging	5.63	Conserved	2.803	8.973	Conserved	20.034	Conserved	-	-	-		ER47534	ID	WES	Anita Rauch et al. Lancet 2012	23020937
chr9	130420659	130420659	G	A	exonic	STXBP1	nonsynonymous	SNV	STXBP1:NM_001032221:exon4:c.G175A:p.E59K,STXBP1:NM_003165:exon4:c.G175A:p.E59K	9q34.11	0	Damaging	0.994	Probably_damaging	0.96	Probably_damaging	0	Deleterious	1	Disease_causing	3.915	High	-1.22	Tolerable	0.753	Damaging	0.748	Damaging	0.961	Damaging	5.622	36	Damaging	5.65	Conserved	2.665	9.785	Conserved	17.218	Conserved	-	-	-		P4276	ID	WES	Anita Rauch et al. Lancet 2012	23020937
chr9	130422308	130422308	G	-	splicing	STXBP1	unknown	deletion	-	9q34.11	-	-	-	-	-	-	-	-	-	-	-	-	-	-	-	-	-	-	-	-	-	-	-	-	-	-	-	-	-	-	-	-	-		MR-NET001	ID	WES	Anita Rauch et al. Lancet 2012	23020937
chr9	130422363	130422363	G	C	exonic	STXBP1	nonsynonymous	SNV	STXBP1:NM_001032221:exon5:c.G301C:p.A101P,STXBP1:NM_003165:exon5:c.G301C:p.A101P	9q34.11	0.02	Damaging	0.86	Possibly_damaging	0.866	Possibly_damaging	0	Deleterious	1	Disease_causing	2.975	Medium	-1.11	Tolerable	0.429	Damaging	0.666	Damaging	0.767	Damaging	5.629	36	Damaging	5.54	Conserved	2.765	9.474	Conserved	17.327	Conserved	-	-	-		ES07E0046	ID	WES	Anita Rauch et al. Lancet 2012	23020937
chr11	132016201	132016201	C	T	exonic	NTM	nonsynonymous	SNV	NTM:NM_001144058:exon2:c.C193T:p.R65W,NTM:NM_001144059:exon2:c.C193T:p.R65W,NTM:NM_016522:exon2:c.C193T:p.R65W,NTM:NM_001048209:exon3:c.C193T:p.R65W	11q25	0	Damaging	1	Probably_damaging	0.997	Probably_damaging	0	Deleterious	1	Disease_causing	2.035	Medium	-0.3	Tolerable	-0.054	Tolerable	0.444	Tolerable	0.889	Damaging	4.127	21.3	Damaging	3.75	Conserved	1.4	1.785	Nonconserved	14.238	Nonconserved	-	-	-		E09-1007	ID	WES	Anita Rauch et al. Lancet 2012	23020937
chr8	133192493	133192493	G	A	exonic	KCNQ3	nonsynonymous	SNV	KCNQ3:NM_001204824:exon4:c.C328T:p.R110C,KCNQ3:NM_004519:exon4:c.C688T:p.R230C	8q24.22	0	Damaging	1	Probably_damaging	0.999	Probably_damaging	0	Deleterious	1	Disease_causing	3.54	High	-5.03	Damaging	1.068	Damaging	0.979	Damaging	0.978	Damaging	4.499	24.1	Damaging	5.52	Conserved	2.61	5.575	Conserved	18.41	Conserved	-	-	-		TUTLN	ID	WES	Anita Rauch et al. Lancet 2012	23020937
chr3	136240090	136240090	T	C	exonic	STAG1	nonsynonymous	SNV	STAG1:NM_005862:exon7:c.A641G:p.Q214R	3q22.3	0.1	Tolerable	0.988	Probably_damaging	0.947	Probably_damaging	0	Deleterious	1	Disease_causing	2.6	Medium	1.46	Tolerable	-0.506	Tolerable	0.281	Tolerable	0.771	Damaging	4.524	24.4	Damaging	5.77	Conserved	2.194	8.04	Conserved	16.087	Conserved	-	-	-		ER51232	ID	WES	Anita Rauch et al. Lancet 2012	23020937
chr9	136507529	136507529	G	C	exonic	DBH	synonymous	SNV	DBH:NM_000787:exon3:c.G687C:p.T229T	9q34.2	-	-	-	-	-	-	-	-	-	-	-	-	-	-	-	-	-	-	-	-	-	-	-	-	-	-	-	-	-	-	-	-	-		DD15852	ID	WES	Anita Rauch et al. Lancet 2012	23020937
chr6	143081688	143081688	C	-	exonic	HIVEP2	frameshift	deletion	HIVEP2:NM_006734:exon9:c.5737delG:p.D1913fs	6q24.2	-	-	-	-	-	-	-	-	-	-	-	-	-	-	-	-	-	-	-	-	-	-	-	-	-	-	-	-	-	-	-	-	-		BO63-11	ID	WES	Anita Rauch et al. Lancet 2012	23020937
chr7	148801180	148801180	A	G	exonic	ZNF425	nonsynonymous	SNV	ZNF425:NM_001001661:exon4:c.T1783C:p.S595P	7q36.1	0.01	Damaging	0.976	Probably_damaging	0.55	Possibly_damaging	-	-	1	Polymorphism	2.42	Medium	3.13	Tolerable	-1.033	Tolerable	0.033	Tolerable	0.467	Tolerable	2.989	15.97	Tolerable	1.85	Nonconserved	0.36	-2.647	Nonconserved	3.637	Nonconserved	-	-	-		ER10924	ID	WES	Anita Rauch et al. Lancet 2012	23020937
chrX	153197564	153197564	G	A	exonic	NAA10	nonsynonymous	SNV	NAA10:NM_001256120:exon6:c.C328T:p.R110W,NAA10:NM_003491:exon6:c.C346T:p.R116W	Xq28	0	Damaging	0.187	Benign	0.393	Benign	0	Deleterious	1	Disease_causing	2.61	Medium	1.86	Tolerable	-0.922	Tolerable	0.126	Tolerable	0.902	Damaging	3.366	17.34	Tolerable	3.91	Conserved	0.786	7.376	Nonconserved	12.664	Nonconserved	-	-	-		ZH58769	ID	WES	Anita Rauch et al. Lancet 2012	23020937
chrX	153296093	153296115	AGCTCTCGGGCTCAGGTGGAGGT	-	exonic	MECP2	frameshift	deletion	MECP2:NM_001110792:exon3:c.1200_1222del:p.P400fs,MECP2:NM_004992:exon4:c.1164_1186del:p.P388fs,MECP2:NM_001316337:exon5:c.885_907del:p.P295fs	Xq28	-	-	-	-	-	-	-	-	-	-	-	-	-	-	-	-	-	-	-	-	-	-	-	-	-	-	-	-	-	-	-	-	-		BO17-09	ID	WES	Anita Rauch et al. Lancet 2012	23020937
chr7	155556643	155556643	G	A	exonic	RBM33	synonymous	SNV	RBM33:NM_053043:exon15:c.G3117A:p.A1039A	7q36.3	-	-	-	-	-	-	-	-	0.972	Polymorphism	-	-	-	-	-1.016	Tolerable	0.045	Tolerable	-	-	-0.989	0.277	Tolerable	-1.14	Nonconserved	-0.098	0.705	Nonconserved	0.963	Nonconserved	-	-	1.803e-05		MR-NET001	ID	WES	Anita Rauch et al. Lancet 2012	23020937
chr6	161162397	161162397	T	C	exonic	PLG	synonymous	SNV	PLG:NM_000301:exon17:c.T2073C:p.Y691Y	6q26	-	-	-	-	-	-	-	-	-	-	-	-	-	-	-	-	-	-	-	-	-	-	-	-	-	-	-	-	-	-	-	-	-		ZH61135	ID	WES	Anita Rauch et al. Lancet 2012	23020937
chr2	166172100	166172100	-	A	exonic	SCN2A	frameshift	insertion	SCN2A:NM_001040143:exon10:c.1504dupA:p.L501fs,SCN2A:NM_001040142:exon11:c.1504dupA:p.L501fs,SCN2A:NM_021007:exon11:c.1504dupA:p.L501fs	2q24.3	-	-	-	-	-	-	-	-	-	-	-	-	-	-	-	-	-	-	-	-	-	-	-	-	-	-	-	-	-	-	-	-	-		MS111684	ID	WES	Anita Rauch et al. Lancet 2012	23020937
chr2	166179821	166179822	CT	-	exonic	SCN2A	frameshift	deletion	SCN2A:NM_001040143:exon11:c.1827_1828del:p.D609fs,SCN2A:NM_001040142:exon12:c.1827_1828del:p.D609fs,SCN2A:NM_021007:exon12:c.1827_1828del:p.D609fs	2q24.3	-	-	-	-	-	-	-	-	-	-	-	-	-	-	-	-	-	-	-	-	-	-	-	-	-	-	-	-	-	-	-	-	-		ER8490	ID	WES	Anita Rauch et al. Lancet 2012	23020937
chr2	166201311	166201311	C	T	exonic	SCN2A	nonsynonymous	SNV	SCN2A:NM_001040143:exon15:c.C2809T:p.R937C,SCN2A:NM_001040142:exon16:c.C2809T:p.R937C,SCN2A:NM_021007:exon16:c.C2809T:p.R937C	2q24.3	0	Damaging	1	Probably_damaging	1	Probably_damaging	0	Deleterious	1	Disease_causing	4.21	High	-5.22	Damaging	1.023	Damaging	0.984	Damaging	0.97	Damaging	4.968	29	Damaging	5.42	Conserved	2.542	5.93	Conserved	19.249	Conserved	-	-	-		ZH60991	ID	WES	Anita Rauch et al. Lancet 2012	23020937
chr6	167585730	167585730	C	G	exonic	TCP10L2	nonsynonymous	SNV	TCP10L2:NM_001145121:exon2:c.C98G:p.A33G	6q27	0.48	Tolerable	0.979	Probably_damaging	0.482	Possibly_damaging	-	-	1	Polymorphism	1.525	Low	2.08	Tolerable	-1.058	Tolerable	0.013	Tolerable	0.212	Tolerable	1.727	11.74	Tolerable	-4.68	Nonconserved	-1.18	-3.251	Nonconserved	0.855	Nonconserved	-	-	-		E09-1007	ID	WES	Anita Rauch et al. Lancet 2012	23020937
chr5	170380684	170380684	A	G	exonic	RANBP17	nonsynonymous	SNV	RANBP17:NM_022897:exon13:c.A1552G:p.M518V	5q35.1	0.45	Tolerable	0.007	Benign	0.009	Benign	0	Deleterious	0.995	Disease_causing	1.48	Low	-0.08	Tolerable	-0.902	Tolerable	0.174	Tolerable	0.867	Damaging	2.158	13.17	Tolerable	5.65	Conserved	2.165	5.829	Conserved	10.997	Nonconserved	-	-	1.649e-05		MW20110432	ID	WES	Anita Rauch et al. Lancet 2012	23020937
chr3	195595244	195595244	C	T	exonic	TNK2	nonsynonymous	SNV	TNK2:NM_001308046:exon12:c.G1976A:p.R659H,TNK2:NM_005781:exon12:c.G1880A:p.R627H,TNK2:NM_001010938:exon13:c.G2114A:p.R705H	3q29	0.03	Damaging	1	Probably_damaging	0.987	Probably_damaging	0	Deleterious	1	Disease_causing	0.895	Low	0.96	Tolerable	-0.875	Tolerable	0.162	Tolerable	0.473	Tolerable	2.78	15.26	Tolerable	5.53	Conserved	2.599	3.091	Conserved	11.505	Nonconserved	-	-	3.759e-05		ZH61135	ID	WES	Anita Rauch et al. Lancet 2012	23020937
chr2	200213455	200213455	A	C	exonic	SATB2	nonsynonymous	SNV	SATB2:NM_001172509:exon7:c.T1142G:p.V381G,SATB2:NM_001172517:exon8:c.T1142G:p.V381G,SATB2:NM_015265:exon8:c.T1142G:p.V381G	2q33.1	0	Damaging	1	Probably_damaging	0.993	Probably_damaging	0	Deleterious	1	Disease_causing	1.845	Low	0.34	Tolerable	-0.319	Tolerable	0.354	Tolerable	0.982	Damaging	4.627	25.3	Damaging	5.72	Conserved	2.19	9.288	Conserved	16.01	Conserved	-	-	-		ER52725	ID	WES	Anita Rauch et al. Lancet 2012	23020937
chr1	205901016	205901016	G	A	exonic	SLC26A9	nonsynonymous	SNV	SLC26A9:NM_052934:exon5:c.C524T:p.T175M,SLC26A9:NM_134325:exon5:c.C524T:p.T175M	1q32.1	0	Damaging	1	Probably_damaging	0.998	Probably_damaging	0	Deleterious	1	Disease_causing	0.805	Low	-3.25	Damaging	0.858	Damaging	0.819	Damaging	0.631	Damaging	4.171	21.6	Damaging	5.09	Conserved	2.375	7.109	Conserved	18.077	Conserved	-	-	1.66e-05		DD15852	ID	WES	Anita Rauch et al. Lancet 2012	23020937
chr1	230898493	230898493	A	G	exonic	CAPN9	nonsynonymous	SNV	CAPN9:NM_001319676:exon2:c.A308G:p.N103S,CAPN9:NM_006615:exon4:c.A497G:p.N166S,CAPN9:NM_016452:exon4:c.A497G:p.N166S	1q42.2	0.22	Tolerable	0.002	Benign	0.005	Benign	0.001	Neutral	1	Disease_causing	1.43	Low	2.23	Tolerable	-1.066	Tolerable	0.033	Tolerable	0.071	Tolerable	1.477	10.88	Tolerable	0.522	Nonconserved	-0.162	3.14	Nonconserved	9.197	Nonconserved	-	-	8.248e-06		ER12988	ID	WES	Anita Rauch et al. Lancet 2012	23020937
chr2	233750061	233750061	C	T	exonic	NGEF	nonsynonymous	SNV	NGEF:NM_001114090:exon8:c.G1090A:p.E364K,NGEF:NM_019850:exon10:c.G1366A:p.E456K	2q37.1	0.04	Damaging	0.999	Probably_damaging	0.893	Possibly_damaging	0	Deleterious	1	Disease_causing	2.475	Medium	1.27	Tolerable	-0.571	Tolerable	0.225	Tolerable	0.661	Damaging	2.974	15.92	Tolerable	4.59	Conserved	2.115	7.125	Conserved	17.378	Conserved	-	-	-		ER53899	ID	WES	Anita Rauch et al. Lancet 2012	23020937
chr2	234394496	234394496	C	T	exonic	USP40	nonsynonymous	SNV	USP40:NM_018218:exon28:c.G3358A:p.D1120N	2q37.1	0.52	Tolerable	0.01	Benign	0.004	Benign	0.168	Neutral	1	Polymorphism	0.895	Low	3.51	Tolerable	-0.96	Tolerable	0.013	Tolerable	0.045	Tolerable	-0.468	1.837	Tolerable	0.522	Nonconserved	0.013	0.045	Nonconserved	2.317	Nonconserved	-	-	3.173e-05		TUBA080997	ID	WES	Anita Rauch et al. Lancet 2012	23020937
chr2	240961655	240961655	T	C	exonic	NDUFA10	nonsynonymous	SNV	NDUFA10:NM_001322019:exon2:c.A178G:p.I60V,NDUFA10:NM_001322020:exon2:c.A178G:p.I60V,NDUFA10:NM_004544:exon2:c.A178G:p.I60V	2q37.3	0.14	Tolerable	0.942	Possibly_damaging	0.61	Possibly_damaging	0	Deleterious	1	Disease_causing	1.83	Low	-4.37	Damaging	0.824	Damaging	0.874	Damaging	0.474	Tolerable	3.02	16.08	Tolerable	4.54	Conserved	2.003	3.904	Conserved	10.834	Nonconserved	-	-	8.238e-06		ER52725	ID	WES	Anita Rauch et al. Lancet 2012	23020937
chr1	244218559	244218559	C	G	exonic	ZBTB18	nonsynonymous	SNV	ZBTB18:NM_006352:exon1:c.C1456G:p.R486G,ZBTB18:NM_001278196:exon2:c.C1456G:p.R486G,ZBTB18:NM_205768:exon2:c.C1483G:p.R495G	1q44	0	Damaging	0.996	Probably_damaging	0.988	Probably_damaging	0	Deleterious	1	Disease_causing	0	Neutral	2.84	Tolerable	-0.865	Tolerable	0.127	Tolerable	0.968	Damaging	2.975	15.92	Tolerable	5.78	Conserved	2.749	4.725	Conserved	14.807	Nonconserved	-	-	-		MS047	ID	WES	Anita Rauch et al. Lancet 2012	23020937
chr2	1891259	1891259	C	T	splicing	MYT1L	splicing	SNV	NM_001329848:exon17:c.2636+1G>A;NM_001329852:exon17:c.2636+1G>A;NM_001329849:exon17:c.2636+1G>A;NM_001329845:exon17:c.2642+1G>A;NM_001329851:exon17:c.2642+1G>A;NM_001329846:exon17:c.2636+1G>A;NM_001329844:exon18:c.2642+1G>A;NM_015025:exon17:c.2636+1G>A;NM_001303052:exon17:c.2642+1G>A;NM_001329847:exon17:c.2636+1G>A	2p25.3	-	-	-	-	-	-	-	-	1	Disease_causing	-	-	-	-	-	-	-	-	-	-	3.655	18.58	Tolerable	5.55	Conserved	2.609	7.424	Conserved	19.507	Conserved	-	-	-		92	ID	WES	de Ligt J et al. N Engl J Med. 2012	23033978
chr9	5801200	5801200	C	T	exonic	ERMP1	synonymous	SNV	ERMP1:NM_024896:exon11:c.G2043A:p.P681P	9p24.1	-	-	-	-	-	-	-	-	-	-	-	-	-	-	-	-	-	-	-	-	-	-	-	-	-	-	-	-	-	-	-	-	2.486e-05		15	ID	WES	de Ligt J et al. N Engl J Med. 2012	23033978
chr16	9923342	9923342	G	C	exonic	GRIN2A	nonsynonymous	SNV	GRIN2A:NM_001134407:exon9:c.C1945G:p.L649V,GRIN2A:NM_001134408:exon9:c.C1945G:p.L649V,GRIN2A:NM_000833:exon10:c.C1945G:p.L649V	16p13.2	-	-	1	Probably_damaging	1	Probably_damaging	0	Deleterious	1	Disease_causing	3.435	Medium	-0.85	Tolerable	0.251	Damaging	0.619	Damaging	0.979	Damaging	3.558	18.14	Tolerable	4.32	Conserved	1.23	1.812	Nonconserved	6.845	Nonconserved	-	-	-		52	ID	WES	de Ligt J et al. N Engl J Med. 2012	23033978
chr16	9928084	9928084	G	C	exonic	GRIN2A	nonsynonymous	SNV	GRIN2A:NM_001134407:exon8:c.C1655G:p.P552R,GRIN2A:NM_001134408:exon8:c.C1655G:p.P552R,GRIN2A:NM_000833:exon9:c.C1655G:p.P552R	16p13.2	-	-	1	Probably_damaging	0.999	Probably_damaging	0	Deleterious	1	Disease_causing	3.7	High	0.42	Tolerable	0.236	Damaging	0.467	Tolerable	0.976	Damaging	4.14	21.4	Damaging	4.45	Conserved	2.181	9.523	Conserved	16.451	Conserved	-	-	-		58	ID	WES	de Ligt J et al. N Engl J Med. 2012	23033978
chr17	10429954	10429954	C	T	exonic	MYH2	synonymous	SNV	MYH2:NM_001100112:exon30:c.G4149A:p.T1383T,MYH2:NM_017534:exon30:c.G4149A:p.T1383T	17p13.1	-	-	-	-	-	-	-	-	-	-	-	-	-	-	-	-	-	-	-	-	-	-	-	-	-	-	-	-	-	-	0.000199681	7.7e-05	8.236e-05		66	ID	WES	de Ligt J et al. N Engl J Med. 2012	23033978
chr19	12822117	12822117	C	G	exonic	TNPO2	nonsynonymous	SNV	TNPO2:NM_001136196:exon11:c.G1110C:p.W370C,TNPO2:NM_013433:exon11:c.G1110C:p.W370C,TNPO2:NM_001136195:exon12:c.G1110C:p.W370C	19p13.2	0.01	Damaging	1	Probably_damaging	0.999	Probably_damaging	0	Deleterious	1	Disease_causing	3.385	Medium	-0.35	Tolerable	0.406	Damaging	0.602	Damaging	0.977	Damaging	3.527	18.01	Tolerable	5.44	Conserved	2.556	7.339	Conserved	18.04	Conserved	-	-	-		43	ID	WES	de Ligt J et al. N Engl J Med. 2012	23033978
chr6	13283705	13283705	C	T	exonic	PHACTR1	nonsynonymous	SNV	PHACTR1:NM_001322311:exon10:c.C1285T:p.R429C,PHACTR1:NM_001322312:exon10:c.C1285T:p.R429C,PHACTR1:NM_001322313:exon11:c.C1492T:p.R498C,PHACTR1:NM_001322314:exon11:c.C1771T:p.R591C,PHACTR1:NM_001322308:exon12:c.C1561T:p.R521C,PHACTR1:NM_001322309:exon12:c.C1561T:p.R521C,PHACTR1:NM_001322310:exon12:c.C1768T:p.R590C,PHACTR1:NM_001242648:exon13:c.C1561T:p.R521C,PHACTR1:NM_030948:exon13:c.C1561T:p.R52…	6p24.1	0	Damaging	1	Probably_damaging	0.99	Probably_damaging	0	Deleterious	1	Disease_causing	2.485	Medium	1.06	Tolerable	-0.592	Tolerable	0.207	Tolerable	0.793	Damaging	4.979	29.1	Damaging	4.92	Conserved	1.459	7.783	Nonconserved	13.917	Nonconserved	-	-	2.484e-05		90	ID	WES	de Ligt J et al. N Engl J Med. 2012	23033978
chr12	13764781	13764781	G	A	exonic	GRIN2B	nonsynonymous	SNV	GRIN2B:NM_000834:exon8:c.C1658T:p.P553L	12p13.1	0	Damaging	0.951	Possibly_damaging	0.892	Possibly_damaging	0	Deleterious	1	Disease_causing	3.8	High	0.43	Tolerable	0.15	Damaging	0.487	Tolerable	0.996	Damaging	3.917	19.92	Tolerable	6.09	Conserved	2.899	9.817	Conserved	20.695	Conserved	-	-	-		25	ID	WES	de Ligt J et al. N Engl J Med. 2012	23033978
chr5	14492731	14492731	C	T	exonic	TRIO	nonsynonymous	SNV	TRIO:NM_007118:exon49:c.C7688T:p.T2563M	5p15.2	0.11	Tolerable	0.94	Possibly_damaging	0.579	Possibly_damaging	0	Deleterious	1	Polymorphism	0.55	Neutral	0.95	Tolerable	-1.02	Tolerable	0.097	Tolerable	0.305	Tolerable	3.83	19.45	Tolerable	4.65	Conserved	2.595	1.911	Nonconserved	14.752	Nonconserved	-	-	8.251e-06		15	ID	WES	de Ligt J et al. N Engl J Med. 2012	23033978
chr8	15531286	15531286	A	G	exonic	TUSC3	nonsynonymous	SNV	TUSC3:NM_006765:exon6:c.A739G:p.M247V,TUSC3:NM_178234:exon6:c.A739G:p.M247V	8p22	0.17	Tolerable	0.988	Probably_damaging	0.949	Probably_damaging	0	Deleterious	1	Disease_causing	2.47	Medium	-1.19	Tolerable	0.192	Damaging	0.603	Damaging	0.927	Damaging	4.165	21.5	Damaging	5.13	Conserved	2.234	8.474	Conserved	13.525	Nonconserved	-	-	-		39	ID	WES	de Ligt J et al. N Engl J Med. 2012	23033978
chr18	19348703	19348703	G	A	exonic	MIB1	nonsynonymous	SNV	MIB1:NM_020774:exon3:c.G521A:p.R174H	18q11.2	0.09	Tolerable	0.996	Probably_damaging	0.957	Probably_damaging	0	Deleterious	1	Disease_causing	0.29	Neutral	1.22	Tolerable	-0.89	Tolerable	0.128	Tolerable	0.773	Damaging	5.206	33	Damaging	5.15	Conserved	2.387	9.776	Conserved	18.647	Conserved	-	-	1.881e-05		40	ID	WES	de Ligt J et al. N Engl J Med. 2012	23033978
chrX	19369435	19369435	-	AGA	exonic	PDHA1	nonframeshift	insertion	PDHA1:NM_000284:exon4:c.328_329insAGA:p.P110delinsQT,PDHA1:NM_001173455:exon4:c.349_350insAGA:p.P117delinsQT,PDHA1:NM_001173456:exon4:c.328_329insAGA:p.P110delinsQT,PDHA1:NM_001173454:exon5:c.442_443insAGA:p.P148delinsQT	Xp22.12	-	-	-	-	-	-	-	-	-	-	-	-	-	-	-	-	-	-	-	-	-	-	-	-	-	-	-	-	-	-	-	-	-		59	ID	WES	de Ligt J et al. N Engl J Med. 2012	23033978
chr10	28824551	28824551	C	T	exonic	WAC	stopgain	SNV	WAC:NM_016628:exon3:c.C139T:p.R47X,WAC:NM_100264:exon3:c.C4T:p.R2X,WAC:NM_100486:exon3:c.C139T:p.R47X	10p12.1	1	Tolerable	-	-	-	-	0	Deleterious	1	Disease_causing_automatic	-	-	-	-	-	-	-	-	-	-	6.928	38	Damaging	3.71	Conserved	0.92	7.321	Nonconserved	12.386	Nonconserved	-	-	-		40	ID	WES	de Ligt J et al. N Engl J Med. 2012	23033978
chr18	29790514	29790514	A	G	exonic	MEP1B	nonsynonymous	SNV	MEP1B:NM_001308171:exon10:c.A970G:p.T324A,MEP1B:NM_005925:exon10:c.A970G:p.T324A	18q12.1	0.66	Tolerable	0.004	Benign	0.006	Benign	0.015	Neutral	1	Polymorphism	1.5	Low	4.4	Tolerable	-0.916	Tolerable	0.007	Tolerable	0.13	Tolerable	-0.452	1.905	Tolerable	4.4	Conserved	0.922	4.017	Nonconserved	8.531	Nonconserved	-	-	-		72	ID	WES	de Ligt J et al. N Engl J Med. 2012	23033978
chr9	32421008	32421008	C	T	exonic	ACO1	nonsynonymous	SNV	ACO1:NM_002197:exon8:c.C953T:p.T318M,ACO1:NM_001278352:exon9:c.C953T:p.T318M	9p21.1	0.04	Damaging	0.043	Benign	0.038	Benign	0.021	Neutral	0.993	Polymorphism	1.08	Low	2.26	Tolerable	-1.026	Tolerable	0.03	Tolerable	0.129	Tolerable	1.38	10.54	Tolerable	2.21	Conserved	0.139	0.624	Nonconserved	5.907	Nonconserved	0.000399361	-	0.0003		61	ID	WES	de Ligt J et al. N Engl J Med. 2012	23033978
chr6	33402928	33402928	G	A	splicing	SYNGAP1	splicing	SNV	NM_006772:exon6:c.510-1G>A;NM_001130066:exon6:c.510-1G>A	6p21.32	-	-	-	-	-	-	-	-	1	Disease_causing	-	-	-	-	-	-	-	-	-	-	3.013	16.05	Tolerable	3.65	Conserved	1.112	8.986	Nonconserved	10.479	Nonconserved	-	-	-		16	ID	WES	de Ligt J et al. N Engl J Med. 2012	23033978
chr1	35476591	35476592	AG	-	exonic	ZMYM6	frameshift	deletion	ZMYM6:NM_007167:exon9:c.1108_1109del:p.L370fs	1p34.3	-	-	-	-	-	-	-	-	-	-	-	-	-	-	-	-	-	-	-	-	-	-	-	-	-	-	-	-	-	-	-	8e-05	8.318e-06		88	ID	WES	de Ligt J et al. N Engl J Med. 2012	23033978
chr19	38103199	38103199	G	A	exonic	ZNF540	nonsynonymous	SNV	ZNF540:NM_001172226:exon4:c.G922A:p.G308R,ZNF540:NM_001172225:exon5:c.G1018A:p.G340R,ZNF540:NM_152606:exon5:c.G1018A:p.G340R	19q13.12	0.08	Tolerable	0.789	Possibly_damaging	0.228	Benign	-	-	1	Polymorphism	0.155	Neutral	2.89	Tolerable	-0.975	Tolerable	0.013	Tolerable	0.379	Tolerable	1.663	11.52	Tolerable	-0.686	Nonconserved	0.211	-4.809	Nonconserved	5.474	Nonconserved	-	-	0.0002		41	ID	WES	de Ligt J et al. N Engl J Med. 2012	23033978
chr1	38322998	38322998	G	-	exonic	MTF1	frameshift	deletion	MTF1:NM_005955:exon2:c.333delC:p.S111fs	1p34.3	-	-	-	-	-	-	-	-	-	-	-	-	-	-	-	-	-	-	-	-	-	-	-	-	-	-	-	-	-	-	-	-	-		93	ID	WES	de Ligt J et al. N Engl J Med. 2012	23033978
chr3	38908914	38908914	G	A	exonic	SCN11A	synonymous	SNV	SCN11A:NM_014139:exon23:c.C3849T:p.L1283L,SCN11A:NM_001349253:exon27:c.C3849T:p.L1283L	3p22.2	-	-	-	-	-	-	-	-	-	-	-	-	-	-	-	-	-	-	-	-	-	-	-	-	-	-	-	-	-	-	-	-	4.125e-05		25	ID	WES	de Ligt J et al. N Engl J Med. 2012	23033978
chr3	41275106	41275106	-	T	exonic	CTNNB1	frameshift	insertion	CTNNB1:NM_001098209:exon9:c.1272dupT:p.L424fs,CTNNB1:NM_001098210:exon9:c.1272dupT:p.L424fs,CTNNB1:NM_001904:exon9:c.1272dupT:p.L424fs,CTNNB1:NM_001330729:exon10:c.1251dupT:p.L417fs	3p22.1	-	-	-	-	-	-	-	-	-	-	-	-	-	-	-	-	-	-	-	-	-	-	-	-	-	-	-	-	-	-	-	-	-		70	ID	WES	de Ligt J et al. N Engl J Med. 2012	23033978
chr15	42127791	42127791	A	G	exonic	JMJD7	nonsynonymous	SNV	JMJD7;JMJD7-PLA2G4B	15q15.1	0.3	Tolerable	0.937	Possibly_damaging	0.303	Benign	0	Deleterious	1	Polymorphism	0.255	Neutral	2.05	Tolerable	-1.007	Tolerable	0.123	Tolerable	0.3	Tolerable	2.202	13.32	Tolerable	3.49	Conserved	0.873	3.85	Nonconserved	9.631	Nonconserved	-	-	-		91	ID	WES	de Ligt J et al. N Engl J Med. 2012	23033978
chr6	42974252	42974252	C	T	exonic	PPP2R5D	nonsynonymous	SNV	PPP2R5D:NM_006245:exon3:c.C157T:p.P53S,PPP2R5D:NM_180976:exon3:c.C157T:p.P53S	6p21.1	1	Tolerable	0.073	Benign	0.025	Benign	0	Deleterious	1	Disease_causing	0.205	Neutral	1.03	Tolerable	-1.028	Tolerable	0.019	Tolerable	0.276	Tolerable	1.217	9.939	Tolerable	4.5	Conserved	1.496	2.102	Nonconserved	8.692	Nonconserved	-	-	-		72	ID	WES	de Ligt J et al. N Engl J Med. 2012	23033978
chr20	47605071	47605071	G	A	exonic	ARFGEF2	nonsynonymous	SNV	ARFGEF2:NM_006420:exon18:c.G2405A:p.R802Q	20q13.13	0	Damaging	1	Probably_damaging	0.999	Probably_damaging	0	Deleterious	1	Disease_causing	3.325	Medium	0.28	Tolerable	0.149	Damaging	0.515	Damaging	0.927	Damaging	5.663	36	Damaging	5.74	Conserved	2.873	9.813	Conserved	20.298	Conserved	-	-	1.672e-05		70	ID	WES	de Ligt J et al. N Engl J Med. 2012	23033978
chr7	48285522	48285522	G	A	exonic	ABCA13	synonymous	SNV	ABCA13:NM_152701:exon13:c.G1554A:p.P518P	7p12.3	-	-	-	-	-	-	-	-	-	-	-	-	-	-	-	-	-	-	-	-	-	-	-	-	-	-	-	-	-	-	-	-	3.337e-05		59	ID	WES	de Ligt J et al. N Engl J Med. 2012	23033978
chr12	49087376	49087376	G	A	exonic	CCNT1	nonsynonymous	SNV	CCNT1:NM_001240:exon9:c.C1621T:p.R541C	12q13.11	0.03	Damaging	0.999	Probably_damaging	0.799	Possibly_damaging	0	Deleterious	1	Disease_causing	0.695	Neutral	2.16	Tolerable	-1.086	Tolerable	0.069	Tolerable	0.579	Damaging	3.016	16.06	Tolerable	4.71	Conserved	2.329	7.675	Conserved	16.781	Conserved	-	-	4.944e-05		41	ID	WES	de Ligt J et al. N Engl J Med. 2012	23033978
chr12	49578808	49578808	T	-	exonic	TUBA1A	frameshift	deletion	TUBA1A:NM_001270399:exon4:c.1341delA:p.E447fs,TUBA1A:NM_001270400:exon4:c.1236delA:p.E412fs,TUBA1A:NM_006009:exon4:c.1341delA:p.E447fs	12q13.12	-	-	-	-	-	-	-	-	-	-	-	-	-	-	-	-	-	-	-	-	-	-	-	-	-	-	-	-	-	-	-	-	-		7	ID	WES	de Ligt J et al. N Engl J Med. 2012	23033978
chr13	52603298	52603300	AAC	-	exonic	UTP14C	nonframeshift	deletion	UTP14C:NM_021645:exon2:c.358_360del:p.120_120del	13q14.3	-	-	-	-	-	-	-	-	-	-	-	-	-	-	-	-	-	-	-	-	-	-	-	-	-	-	-	-	-	-	-	-	-		16	ID	WES	de Ligt J et al. N Engl J Med. 2012	23033978
chr13	52661489	52661489	G	A	exonic	NEK5	synonymous	SNV	NEK5:NM_199289:exon15:c.C1377T:p.N459N	13q14.3	-	-	-	-	-	-	-	-	-	-	-	-	-	-	-	-	-	-	-	-	-	-	-	-	-	-	-	-	-	-	-	-	8.239e-06		79	ID	WES	de Ligt J et al. N Engl J Med. 2012	23033978
chr18	52896230	52896230	C	T	exonic	TCF7L2	nonsynonymous	SNV	TCF4:NM_001243234:exon11:c.G1247A:p.R416Q,TCF4:NM_001243235:exon11:c.G1235A:p.R412Q,TCF4:NM_001243236:exon11:c.G1235A:p.R412Q,TCF4:NM_001348214:exon11:c.G1232A:p.R411Q,TCF4:NM_001348215:exon11:c.G1079A:p.R360Q,TCF4:NM_001348216:exon11:c.G1247A:p.R416Q,TCF4:NM_001330605:exon13:c.G1337A:p.R446Q,TCF4:NM_001243232:exon14:c.G1514A:p.R505Q,TCF4:NM_001243233:exon14:c.G1325A:p.R442Q,TCF4:NM_001306208:exo…	18q21.2	0	Damaging	0.997	Probably_damaging	0.979	Probably_damaging	0	Deleterious	1	Disease_causing	2.8	Medium	-4.84	Damaging	1.103	Damaging	0.967	Damaging	0.985	Damaging	5.812	36	Damaging	5.89	Conserved	2.797	7.818	Conserved	19.028	Conserved	-	-	-		15	ID	WES	de Ligt J et al. N Engl J Med. 2012	23033978
chr12	54756536	54756536	G	C	exonic	GPR84	nonsynonymous	SNV	GPR84:NM_020370:exon2:c.C1100G:p.P367R	12q13.13	0	Damaging	0.997	Probably_damaging	0.96	Probably_damaging	0	Deleterious	1	Disease_causing	2.52	Medium	-5.15	Damaging	1.101	Damaging	0.967	Damaging	0.968	Damaging	4.054	20.8	Damaging	5.43	Conserved	2.719	8.88	Conserved	17.102	Conserved	-	-	-		81	ID	WES	de Ligt J et al. N Engl J Med. 2012	23033978
chr12	57593092	57593092	C	G	exonic	LRP1	nonsynonymous	SNV	LRP1:NM_002332:exon61:c.C9774G:p.H3258Q	12q13.3	0.19	Tolerable	0.956	Possibly_damaging	0.462	Possibly_damaging	0	Deleterious	1	Disease_causing	2.295	Medium	-2.77	Damaging	0.34	Damaging	0.692	Damaging	0.688	Damaging	3.024	16.09	Tolerable	4.08	Conserved	1.303	1.798	Nonconserved	12.754	Nonconserved	-	-	-		39	ID	WES	de Ligt J et al. N Engl J Med. 2012	23033978
chr20	60714850	60714850	G	T	exonic	PSMA7	nonsynonymous	SNV	PSMA7:NM_002792:exon3:c.C335A:p.A112D	20q13.33	0	Damaging	1	Probably_damaging	0.999	Probably_damaging	0	Deleterious	1	Disease_causing	4.09	High	1.5	Tolerable	0.719	Damaging	0.711	Damaging	0.986	Damaging	3.935	20.1	Damaging	5.56	Conserved	2.602	9.187	Conserved	19.512	Conserved	-	-	-		6	ID	WES	de Ligt J et al. N Engl J Med. 2012	23033978
chr17	61432669	61432669	C	T	exonic	TANC2	nonsynonymous	SNV	TANC2:NM_025185:exon12:c.C2278T:p.R760C	17q23.3	0.04	Damaging	1	Probably_damaging	1	Probably_damaging	0	Deleterious	1	Disease_causing	2.16	Medium	-0.41	Tolerable	-0.055	Tolerable	0.501	Damaging	0.933	Damaging	3.961	20.3	Damaging	5.8	Conserved	2.758	6.16	Conserved	20.069	Conserved	-	-	-		42	ID	WES	de Ligt J et al. N Engl J Med. 2012	23033978
chr20	62127325	62127325	C	T	exonic	EEF1A2	nonsynonymous	SNV	EEF1A2:NM_001958:exon3:c.G208A:p.G70S	20q13.33	0	Damaging	1	Probably_damaging	0.998	Probably_damaging	0	Deleterious	1	Disease_causing	3.8	High	-1.13	Tolerable	0.789	Damaging	0.737	Damaging	0.909	Damaging	5.304	34	Damaging	4.01	Conserved	1.954	7.663	Nonconserved	16.459	Conserved	-	-	-		91	ID	WES	de Ligt J et al. N Engl J Med. 2012	23033978
chr5	74722239	74722239	G	C	exonic	COL4A3BP	nonsynonymous	SNV	COL4A3BP:NM_005713:exon4:c.C413G:p.S138C,COL4A3BP:NM_031361:exon4:c.C413G:p.S138C,COL4A3BP:NM_001130105:exon5:c.C797G:p.S266C	5q13.3	0.01	Damaging	1	Probably_damaging	0.999	Probably_damaging	0	Deleterious	1	Disease_causing	2.465	Medium	1.23	Tolerable	-0.427	Tolerable	0.304	Tolerable	0.829	Damaging	4.971	29	Damaging	5.47	Conserved	2.558	9.837	Conserved	19.32	Conserved	-	-	-		79	ID	WES	de Ligt J et al. N Engl J Med. 2012	23033978
chr14	75323691	75323691	C	T	exonic	PROX2	nonsynonymous	SNV	PROX2:NM_001080408:exon2:c.G740A:p.R247H,PROX2:NM_001243007:exon3:c.G1421A:p.R474H	14q24.3	0	Damaging	1	Probably_damaging	0.997	Probably_damaging	0	Deleterious	1	Disease_causing	2.585	Medium	0.68	Tolerable	-0.287	Tolerable	0.359	Tolerable	0.95	Damaging	5.279	33	Damaging	5.67	Conserved	2.665	6.094	Conserved	19.786	Conserved	-	-	8.303e-06		31	ID	WES	de Ligt J et al. N Engl J Med. 2012	23033978
chr10	75602244	75602244	C	G	exonic	CAMK2G	nonsynonymous	SNV	CAMK2G:NM_001204492:exon11:c.G875C:p.R292P,CAMK2G:NM_001222:exon11:c.G875C:p.R292P,CAMK2G:NM_001320898:exon11:c.G875C:p.R292P,CAMK2G:NM_172169:exon11:c.G875C:p.R292P,CAMK2G:NM_172170:exon11:c.G875C:p.R292P,CAMK2G:NM_172171:exon11:c.G875C:p.R292P,CAMK2G:NM_172173:exon11:c.G875C:p.R292P	10q22.2	0	Damaging	0.973	Probably_damaging	0.767	Possibly_damaging	0	Deleterious	1	Disease_causing	2.085	Medium	1.87	Tolerable	-0.18	Tolerable	0.425	Tolerable	0.853	Damaging	5.02	29.6	Damaging	5.87	Conserved	2.781	3.296	Conserved	20.208	Conserved	-	-	-		32	ID	WES	de Ligt J et al. N Engl J Med. 2012	23033978
chr4	79460480	79460480	C	T	exonic	FRAS1	synonymous	SNV	FRAS1:NM_025074:exon73:c.C11331T:p.Y3777Y	4q21.21	-	-	-	-	-	-	-	-	1	Disease_causing	-	-	-	-	-0.891	Tolerable	0.204	Tolerable	-	-	0.762	8.03	Tolerable	3.23	Conserved	0.39	0.893	Nonconserved	7.782	Nonconserved	-	-	-		70	ID	WES	de Ligt J et al. N Engl J Med. 2012	23033978
chr6	79672902	79672902	A	C	exonic	PHIP	stopgain	SNV	PHIP:NM_017934:exon30:c.T3447G:p.Y1149X	6q14.1	-	-	-	-	-	-	0	Deleterious	1	Disease_causing_automatic	-	-	-	-	-	-	-	-	-	-	9.9	43	Damaging	4.74	Conserved	2.25	2.337	Conserved	9.525	Nonconserved	-	-	-		5	ID	WES	de Ligt J et al. N Engl J Med. 2012	23033978
chr15	85188733	85188733	G	A	exonic	WDR73	synonymous	SNV	WDR73:NM_032856:exon7:c.C852T:p.A284A	15q25.2	-	-	-	-	-	-	-	-	-	-	-	-	-	-	-	-	-	-	-	-	-	-	-	-	-	-	-	-	-	-	-	-	-		59	ID	WES	de Ligt J et al. N Engl J Med. 2012	23033978
chr6	87966175	87966176	TC	-	exonic	ZNF292	frameshift	deletion	ZNF292:NM_015021:exon8:c.2828_2829del:p.L943fs,ZNF292:NM_001351444:exon9:c.2408_2409del:p.L803fs	6q14.3	-	-	-	-	-	-	-	-	-	-	-	-	-	-	-	-	-	-	-	-	-	-	-	-	-	-	-	-	-	-	-	-	-		22	ID	WES	de Ligt J et al. N Engl J Med. 2012	23033978
chr15	88472542	88472542	G	A	exonic	NTRK3	synonymous	SNV	NTRK3:NM_001320135:exon15:c.C1719T:p.A573A,NTRK3:NM_001243101:exon16:c.C1989T:p.A663A,NTRK3:NM_001012338:exon17:c.C2013T:p.A671A,NTRK3:NM_002530:exon17:c.C2013T:p.A671A	15q25.3	-	-	-	-	-	-	-	-	-	-	-	-	-	-	-	-	-	-	-	-	-	-	-	-	-	-	-	-	-	-	-	-	-		77	ID	WES	de Ligt J et al. N Engl J Med. 2012	23033978
chr14	102468883	102468883	G	A	exonic	DYNC1H1	nonsynonymous	SNV	DYNC1H1:NM_001376:exon22:c.G4552A:p.E1518K	14q32.31	0.32	Tolerable	1	Probably_damaging	0.998	Probably_damaging	0	Deleterious	1	Disease_causing	2.505	Medium	0.1	Tolerable	-0.381	Tolerable	0.419	Tolerable	0.898	Damaging	5.818	36	Damaging	5.7	Conserved	2.692	9.683	Conserved	19.836	Conserved	-	-	-		54	ID	WES	de Ligt J et al. N Engl J Med. 2012	23033978
chr1	111216181	111216181	G	A	exonic	KCNA3	synonymous	SNV	KCNA3:NM_002232:exon1:c.C1251T:p.Y417Y	1p13.3	-	-	-	-	-	-	-	-	-	-	-	-	-	-	-	-	-	-	-	-	-	-	-	-	-	-	-	-	-	-	-	-	3.295e-05		52	ID	WES	de Ligt J et al. N Engl J Med. 2012	23033978
chr1	117142915	117142915	G	A	exonic	IGSF3	synonymous	SNV	IGSF3:NM_001007237:exon7:c.C1677T:p.S559S,IGSF3:NM_001542:exon7:c.C1737T:p.S579S	1p13.1	-	-	-	-	-	-	-	-	-	-	-	-	-	-	-	-	-	-	-	-	-	-	-	-	-	-	-	-	-	-	-	0.0002	7.538e-05		15	ID	WES	de Ligt J et al. N Engl J Med. 2012	23033978
chr11	124829880	124829880	T	G	exonic	CCDC15	nonsynonymous	SNV	CCDC15:NM_025004:exon4:c.T497G:p.F166C	11q24.2	0	Damaging	1	Probably_damaging	0.98	Probably_damaging	0.037	Neutral	0.97	Polymorphism	2.175	Medium	1.11	Tolerable	-0.716	Tolerable	0.244	Tolerable	0.76	Damaging	3.485	17.83	Tolerable	5.93	Conserved	2.281	3.761	Conserved	12.786	Nonconserved	-	-	-		87	ID	WES	de Ligt J et al. N Engl J Med. 2012	23033978
chr9	134455698	134455698	C	T	exonic	RAPGEF1	nonsynonymous	SNV	RAPGEF1:NM_001304275:exon23:c.G3086A:p.R1029Q,RAPGEF1:NM_005312:exon23:c.G3035A:p.R1012Q,RAPGEF1:NM_198679:exon23:c.G3089A:p.R1030Q	9q34.13	0	Damaging	1	Probably_damaging	0.99	Probably_damaging	0	Deleterious	1	Disease_causing	2.66	Medium	1.37	Tolerable	-0.466	Tolerable	0.254	Tolerable	0.885	Damaging	5.539	35	Damaging	4.65	Conserved	2.12	7.376	Conserved	16.495	Conserved	-	-	-		87	ID	WES	de Ligt J et al. N Engl J Med. 2012	23033978
chr2	149803532	149803532	G	A	exonic	KIF5C	nonsynonymous	SNV	KIF5C:NM_004522:exon8:c.G709A:p.E237K	2q23.1	0	Damaging	1	Probably_damaging	1	Probably_damaging	0	Deleterious	1	Disease_causing	-	-	-1.85	Damaging	0.651	Damaging	0.775	Damaging	0.977	Damaging	5.41	34	Damaging	5.34	Conserved	2.937	9.601	Conserved	19.595	Conserved	-	-	-		74	ID	WES	de Ligt J et al. N Engl J Med. 2012	23033978
chrX	152958810	152958812	CAA	-	exonic	SLC6A8	nonframeshift	deletion	SLC6A8:NM_001142805:exon6:c.1005_1007del:p.335_336del,SLC6A8:NM_001142806:exon6:c.660_662del:p.220_221del,SLC6A8:NM_005629:exon6:c.1005_1007del:p.335_336del	Xq28	-	-	-	-	-	-	-	-	-	-	-	-	-	-	-	-	-	-	-	-	-	-	-	-	-	-	-	-	-	-	-	-	-		13	ID	WES	de Ligt J et al. N Engl J Med. 2012	23033978
chr5	153144076	153144076	G	A	exonic	GRIA1	nonsynonymous	SNV	GRIA1:NM_001258019:exon11:c.G1666A:p.A556T,GRIA1:NM_000827:exon12:c.G1906A:p.A636T,GRIA1:NM_001114183:exon12:c.G1906A:p.A636T,GRIA1:NM_001258021:exon12:c.G1936A:p.A646T,GRIA1:NM_001258022:exon12:c.G1936A:p.A646T,GRIA1:NM_001258023:exon12:c.G1699A:p.A567T,GRIA1:NM_001258020:exon13:c.G1621A:p.A541T	5q33.2	0	Damaging	1	Probably_damaging	1	Probably_damaging	0	Deleterious	1	Disease_causing	3.465	Medium	-0.32	Tolerable	0.431	Damaging	0.6	Damaging	0.897	Damaging	5.401	34	Damaging	5.26	Conserved	2.443	9.64	Conserved	17.838	Conserved	-	-	-		2	ID	WES	de Ligt J et al. N Engl J Med. 2012	23033978
chr1	153785737	153785737	G	A	exonic	GATAD2B	stopgain	SNV	GATAD2B:NM_020699:exon8:c.C1408T:p.Q470X	1q21.3	0.11	Tolerable	-	-	-	-	0	Deleterious	1	Disease_causing_automatic	-	-	-	-	-	-	-	-	-	-	7.389	39	Damaging	5.04	Conserved	2.622	9.564	Conserved	17.33	Conserved	-	-	-		69	ID	WES	de Ligt J et al. N Engl J Med. 2012	23033978
chr1	155450491	155450491	C	A	exonic	ASH1L	nonsynonymous	SNV	ASH1L:NM_018489:exon3:c.G2170T:p.A724S	1q22	0.94	Tolerable	0.004	Benign	0.003	Benign	0.002	Neutral	1	Disease_causing	0.345	Neutral	-2.4	Damaging	-0.789	Tolerable	0.221	Tolerable	0.125	Tolerable	0.744	7.948	Tolerable	5.38	Conserved	2.791	2.45	Conserved	7.013	Nonconserved	-	-	-		66	ID	WES	de Ligt J et al. N Engl J Med. 2012	23033978
chr2	166231415	166231415	G	A	exonic	SCN2A	stopgain	SNV	SCN2A:NM_001040143:exon21:c.G4193A:p.W1398X,SCN2A:NM_001040142:exon22:c.G4193A:p.W1398X,SCN2A:NM_021007:exon22:c.G4193A:p.W1398X	2q24.3	1	Tolerable	-	-	-	-	0	Deleterious	1	Disease_causing_automatic	-	-	-	-	-	-	-	-	-	-	10.463	43	Damaging	4.67	Conserved	2.291	9.579	Conserved	17.947	Conserved	-	-	-		22	ID	WES	de Ligt J et al. N Engl J Med. 2012	23033978
chr2	170009333	170009333	C	-	exonic	LRP2	frameshift	deletion	LRP2:NM_004525:exon67:c.12437delG:p.G4146fs	2q31.1	-	-	-	-	-	-	-	-	-	-	-	-	-	-	-	-	-	-	-	-	-	-	-	-	-	-	-	-	-	-	-	-	-		81	ID	WES	de Ligt J et al. N Engl J Med. 2012	23033978
chr1	207103720	207103720	G	A	exonic	PIGR	synonymous	SNV	PIGR:NM_002644:exon11:c.C2238T:p.F746F	1q32.1	-	-	-	-	-	-	-	-	-	-	-	-	-	-	-	-	-	-	-	-	-	-	-	-	-	-	-	-	-	-	-	-	-		60	ID	WES	de Ligt J et al. N Engl J Med. 2012	23033978
chr2	232123777	232123777	G	A	exonic	ARMC9	nonsynonymous	SNV	ARMC9:NM_001291656:exon11:c.G988A:p.D330N,ARMC9:NM_025139:exon11:c.G988A:p.D330N	2q37.1	0.01	Damaging	0.998	Probably_damaging	0.95	Probably_damaging	0	Deleterious	1	Disease_causing	1.845	Low	2.17	Tolerable	-0.975	Tolerable	0.121	Tolerable	0.167	Tolerable	4.88	28	Damaging	4.7	Conserved	2.344	6.467	Conserved	16.797	Conserved	-	-	-		43	ID	WES	de Ligt J et al. N Engl J Med. 2012	23033978
chr4	366782	366782	C	G	exonic	ZNF141	nonsynonymous	SNV	ZNF141:NM_001348277:exon2:c.C328G:p.L110V,ZNF141:NM_001348278:exon4:c.C556G:p.L186V,ZNF141:NM_003441:exon4:c.C556G:p.L186V	4p16.3	0.01	Damaging	0.994	Probably_damaging	0.835	Possibly_damaging	-	-	1	Polymorphism	2.395	Medium	6.32	Tolerable	-0.896	Tolerable	0.21	Tolerable	0.219	Tolerable	1.238	10.03	Tolerable	0.118	Nonconserved	-0.236	-	-	5.061	Nonconserved	-	-	8.267e-06	-	gonl-201c	Control	WGS	Genome of the Netherlands Consortium. Nat Genet. 2014	24974849
chr9	2643944	2643944	C	T	exonic	VLDLR	nonsynonymous	SNV	VLDLR:NM_001322225:exon6:c.C928T:p.P310S,VLDLR:NM_001322226:exon6:c.C928T:p.P310S,VLDLR:NM_001018056:exon7:c.C1051T:p.P351S,VLDLR:NM_003383:exon7:c.C1051T:p.P351S	9p24.2	0.19	Tolerable	1	Probably_damaging	0.999	Probably_damaging	0	Deleterious	1	Disease_causing	1.55	Low	-3.71	Damaging	0.896	Damaging	0.896	Damaging	0.719	Damaging	4.567	24.8	Damaging	5.24	Conserved	2.721	7.32	Conserved	19.006	Conserved	-	-	-	-	gonl-217c	Control	WGS	Genome of the Netherlands Consortium. Nat Genet. 2014	24974849
chr19	6467528	6467528	C	T	exonic	DENND1C	nonsynonymous	SNV	DENND1C:NM_001290331:exon21:c.G2261A:p.C754Y,DENND1C:NM_024898:exon23:c.G2393A:p.C798Y	19p13.3	0.06	Tolerable	0.003	Benign	0.005	Benign	0.001	Neutral	0.999	Polymorphism	1.04	Low	2.78	Tolerable	-1.017	Tolerable	0.023	Tolerable	0.122	Tolerable	1.817	12.03	Tolerable	0.359	Nonconserved	0.188	0.448	Nonconserved	7.926	Nonconserved	-	-	8.856e-06	-	gonl-120c	Control	WGS	Genome of the Netherlands Consortium. Nat Genet. 2014	24974849
chr12	6567825	6567825	C	T	exonic	TAPBPL	stopgain	SNV	TAPBPL:NM_018009:exon5:c.C919T:p.R307X,TAPBPL:NM_001351355:exon6:c.C529T:p.R177X	12p13.31	0.84	Tolerable	-	-	-	-	0.801	Neutral	1	Disease_causing_automatic	-	-	-	-	-	-	-	-	-	-	4.885	28	Damaging	3.12	Conserved	0.575	0.502	Nonconserved	8.217	Nonconserved	-	7.7e-05	0.0001	-	gonl-133c	Control	WGS	Genome of the Netherlands Consortium. Nat Genet. 2014	24974849
chr11	6592583	6592583	G	A	exonic	DNHD1	nonsynonymous	SNV	DNHD1:NM_144666:exon42:c.G13841A:p.S4614N	11p15.4	0.55	Tolerable	0	Benign	0.002	Benign	0.1	Neutral	1	Polymorphism	0	Neutral	3.06	Tolerable	-0.974	Tolerable	0.011	Tolerable	0.026	Tolerable	0.703	7.751	Tolerable	-2.5	Nonconserved	-0.385	-0.468	Nonconserved	4.382	Nonconserved	-	-	-	-	gonl-89c	Control	WGS	Genome of the Netherlands Consortium. Nat Genet. 2014	24974849
chr17	7722345	7722345	T	C	exonic	DNAH2	synonymous	SNV	DNAH2:NM_020877:exon71:c.T10779C:p.S3593S	17p13.1	-	-	-	-	-	-	-	-	-	-	-	-	-	-	-	-	-	-	-	-	-	-	-	-	-	-	-	-	-	-	-	-	-	-	gonl-198c	Control	WGS	Genome of the Netherlands Consortium. Nat Genet. 2014	24974849
chr18	10550142	10550142	A	G	exonic	NAPG	synonymous	SNV	NAPG:NM_003826:exon12:c.A864G:p.P288P	18p11.22	-	-	-	-	-	-	-	-	-	-	-	-	-	-	-	-	-	-	-	-	-	-	-	-	-	-	-	-	-	-	-	-	-	-	gonl-19c	Control	WGS	Genome of the Netherlands Consortium. Nat Genet. 2014	24974849
chr2	11728930	11728930	C	T	exonic	GREB1	synonymous	SNV	GREB1:NM_014668:exon10:c.C1218T:p.L406L,GREB1:NM_033090:exon10:c.C1218T:p.L406L	2p25.1	-	-	-	-	-	-	-	-	-	-	-	-	-	-	-	-	-	-	-	-	-	-	-	-	-	-	-	-	-	-	-	-	-	-	gonl-52c	Control	WGS	Genome of the Netherlands Consortium. Nat Genet. 2014	24974849
chr19	12089518	12089518	A	C	exonic	ZNF763	nonsynonymous	SNV	ZNF763:NM_001012753:exon4:c.A788C:p.Q263P	19p13.2	0	Damaging	0.822	Possibly_damaging	0.471	Possibly_damaging	-	-	1	Polymorphism	1.355	Low	3.19	Tolerable	-1.044	Tolerable	0.025	Tolerable	0.255	Tolerable	1.042	9.257	Tolerable	1.4	Nonconserved	0.614	4.243	Nonconserved	7.658	Nonconserved	-	-	-	-	gonl-197c	Control	WGS	Genome of the Netherlands Consortium. Nat Genet. 2014	24974849
chr12	12301891	12301891	A	G	exonic	LRP6	nonsynonymous	SNV	LRP6:NM_002336:exon14:c.T3191C:p.V1064A	12p13.2	0.02	Damaging	0.998	Probably_damaging	0.996	Probably_damaging	0	Unknown	1	Disease_causing	1.75	Low	-3.07	Damaging	0.834	Damaging	0.833	Damaging	0.901	Damaging	4.54	24.5	Damaging	5.45	Conserved	2.062	8.962	Conserved	15.512	Conserved	-	-	-	-	gonl-99c	Control	WGS	Genome of the Netherlands Consortium. Nat Genet. 2014	24974849
chr17	12897126	12897126	C	G	exonic	ELAC2	nonsynonymous	SNV	ELAC2:NM_001165962:exon22:c.G2011C:p.V671L,ELAC2:NM_018127:exon23:c.G2131C:p.V711L,ELAC2:NM_173717:exon23:c.G2128C:p.V710L	17p12	0.01	Damaging	0.996	Probably_damaging	0.905	Possibly_damaging	0	Deleterious	1	Disease_causing	2.2	Medium	-1.06	Tolerable	0.231	Damaging	0.583	Damaging	0.643	Damaging	0.861	8.488	Tolerable	5.09	Conserved	2.653	2.594	Conserved	16.023	Conserved	-	-	-	-	gonl-78c	Control	WGS	Genome of the Netherlands Consortium. Nat Genet. 2014	24974849
chr4	13601443	13601443	C	T	exonic	BOD1L1	nonsynonymous	SNV	BOD1L1:NM_148894:exon10:c.G7081A:p.G2361S	4p15.33	0.69	Tolerable	0.052	Benign	0.003	Benign	0.222	Neutral	1	Polymorphism	0.345	Neutral	3.22	Tolerable	-0.969	Tolerable	0.009	Tolerable	0.018	Tolerable	1.387	10.57	Tolerable	0.446	Nonconserved	-0.259	-0.338	Nonconserved	5.416	Nonconserved	0.00159744	-	0.0003	-	gonl-141c	Control	WGS	Genome of the Netherlands Consortium. Nat Genet. 2014	24974849
chr20	13983051	13983051	G	A	splicing	MACROD2	splicing	SNV	NM_080676:exon2:c.163+1G>A;NM_001351661:exon2:c.163+1G>A;NM_001351663:exon2:c.163+1G>A	20p12.1	-	-	-	-	-	-	-	-	1	Disease_causing	-	-	-	-	-	-	-	-	-	-	4.267	22.3	Damaging	5.87	Conserved	2.77	6.377	Conserved	18.803	Conserved	-	-	-	-	gonl-231c	Control	WGS	Genome of the Netherlands Consortium. Nat Genet. 2014	24974849
chr17	15231310	15231310	G	A	exonic	TEKT3	nonsynonymous	SNV	TEKT3:NM_031898:exon4:c.C662T:p.T221M	17p12	0.05	Damaging	0.188	Benign	0.041	Benign	0	Deleterious	1	Disease_causing	1.5	Low	4.27	Tolerable	-0.915	Tolerable	0.01	Tolerable	0.372	Tolerable	1.214	9.928	Tolerable	2.94	Conserved	0.498	1.75	Nonconserved	9.381	Nonconserved	0.000599042	0.0002	0.0002	-	gonl-77c	Control	WGS	Genome of the Netherlands Consortium. Nat Genet. 2014	24974849
chr1	15287278	15287278	G	A	exonic	KAZN	nonsynonymous	SNV	KAZN:NM_001017999:exon2:c.G43A:p.G15S,KAZN:NM_001018000:exon2:c.G307A:p.G103S,KAZN:NM_001018001:exon2:c.G43A:p.G15S,KAZN:NM_015209:exon2:c.G325A:p.G109S,KAZN:NM_201628:exon2:c.G325A:p.G109S	1p36.21	0.69	Tolerable	0.135	Benign	0.02	Benign	0	Deleterious	1	Disease_causing	1.7	Low	0.87	Tolerable	-1.039	Tolerable	0.07	Tolerable	0.177	Tolerable	1.862	12.18	Tolerable	4.71	Conserved	2.709	4.042	Conserved	3.156	Nonconserved	-	7.7e-05	5.012e-05	-	gonl-234c	Control	WGS	Genome of the Netherlands Consortium. Nat Genet. 2014	24974849
chr4	15938214	15938214	C	T	exonic	FGFBP1	synonymous	SNV	FGFBP1:NM_005130:exon3:c.G42A:p.L14L	4p15.32	-	-	-	-	-	-	-	-	-	-	-	-	-	-	-	-	-	-	-	-	-	-	-	-	-	-	-	-	-	-	-	-	-	-	gonl-130c	Control	WGS	Genome of the Netherlands Consortium. Nat Genet. 2014	24974849
chr7	17362206	17362206	T	A	exonic	AHR	stopgain	SNV	AHR:NM_001621:exon3:c.T335A:p.L112X	7p21.1	1	Tolerable	-	-	-	-	0.038	Neutral	1	Disease_causing_automatic	-	-	-	-	-	-	-	-	-	-	9.492	42	Damaging	5.67	Conserved	2.161	4.638	Conserved	14.147	Nonconserved	-	-	-	-	gonl-125c	Control	WGS	Genome of the Netherlands Consortium. Nat Genet. 2014	24974849
chr19	18246593	18246593	C	T	exonic	MAST3	synonymous	SNV	MAST3:NM_015016:exon17:c.C1827T:p.D609D	19p13.11	-	-	-	-	-	-	-	-	-	-	-	-	-	-	-	-	-	-	-	-	-	-	-	-	-	-	-	-	-	-	0.00499201	0.0068	0.0023	-	gonl-174c	Control	WGS	Genome of the Netherlands Consortium. Nat Genet. 2014	24974849
chr18	18540113	18540113	T	C	exonic	ROCK1	nonsynonymous	SNV	ROCK1:NM_005406:exon28:c.A3407G:p.Y1136C	18q11.1	0.06	Tolerable	0.976	Probably_damaging	0.762	Possibly_damaging	0	Deleterious	1	Disease_causing	0.895	Low	-0.94	Tolerable	-0.259	Tolerable	0.382	Tolerable	0.662	Damaging	3.676	18.68	Tolerable	5.68	Conserved	2.288	4.838	Conserved	16.212	Conserved	-	-	-	-	gonl-108c	Control	WGS	Genome of the Netherlands Consortium. Nat Genet. 2014	24974849
chr22	18609172	18609172	G	T	exonic	TUBA8	nonsynonymous	SNV	TUBA8:NM_001193414:exon4:c.G229T:p.G77W,TUBA8:NM_018943:exon4:c.G427T:p.G143W	22q11.21	0	Damaging	1	Probably_damaging	1	Probably_damaging	0	Deleterious	1	Disease_causing	5.24	High	-1.75	Damaging	1.067	Damaging	0.886	Damaging	0.963	Damaging	2.973	15.91	Tolerable	5.49	Conserved	2.735	9.869	Conserved	18.717	Conserved	-	0.0002	2.476e-05	-	gonl-79c	Control	WGS	Genome of the Netherlands Consortium. Nat Genet. 2014	24974849
chr11	19209824	19209824	G	A	exonic	CSRP3	nonsynonymous	SNV	CSRP3:NM_003476:exon4:c.C140T:p.T47M	11p15.1	0.06	Tolerable	1	Probably_damaging	0.991	Probably_damaging	0	Deleterious	1	Disease_causing	2.935	Medium	-2.82	Damaging	0.901	Damaging	0.876	Damaging	0.711	Damaging	4.335	22.8	Damaging	5.64	Conserved	2.664	9.756	Conserved	19.311	Conserved	-	-	1.654e-05	-	gonl-197c	Control	WGS	Genome of the Netherlands Consortium. Nat Genet. 2014	24974849
chr22	20127415	20127415	C	T	exonic	ZDHHC8	nonsynonymous	SNV	ZDHHC8:NM_001185024:exon4:c.C557T:p.T186I,ZDHHC8:NM_013373:exon4:c.C557T:p.T186I	22q11.21	0.12	Tolerable	1	Probably_damaging	0.996	Probably_damaging	0.001	Neutral	1	Disease_causing	1.12	Low	2.01	Tolerable	-0.642	Tolerable	0.222	Tolerable	0.62	Damaging	3.819	19.39	Tolerable	3.52	Conserved	1.91	7.35	Nonconserved	15.952	Conserved	-	-	-	-	gonl-68c	Control	WGS	Genome of the Netherlands Consortium. Nat Genet. 2014	24974849
chr1	21205843	21205843	G	A	exonic	EIF4G3	synonymous	SNV	EIF4G3:NM_003760:exon15:c.C2427T:p.Y809Y,EIF4G3:NM_001198801:exon18:c.C2535T:p.Y845Y,EIF4G3:NM_001198802:exon18:c.C2445T:p.Y815Y	1p36.12	-	-	-	-	-	-	-	-	-	-	-	-	-	-	-	-	-	-	-	-	-	-	-	-	-	-	-	-	-	-	-	-	-	-	gonl-30c	Control	WGS	Genome of the Netherlands Consortium. Nat Genet. 2014	24974849
chr12	21207444	21207444	C	T	exonic	SLCO1B7	nonsynonymous	SNV	SLCO1B7:NM_001009562:exon10:c.C1415T:p.A472V	12p12.2	0.21	Tolerable	0.912	Possibly_damaging	0.666	Possibly_damaging	0.009	Neutral	1	Polymorphism	1.68	Low	1.12	Tolerable	-0.97	Tolerable	0.121	Tolerable	0.156	Tolerable	1.124	9.584	Tolerable	-0.323	Nonconserved	-0.574	-0.025	Nonconserved	8.557	Nonconserved	-	-	8.334e-06	-	gonl-105c	Control	WGS	Genome of the Netherlands Consortium. Nat Genet. 2014	24974849
chr2	21260983	21260983	C	A	exonic	APOB	nonsynonymous	SNV	APOB:NM_000384:exon5:c.G384T:p.R128S	2p24.1	0	Damaging	0.611	Possibly_damaging	0.272	Benign	0.019	Neutral	0.999	Disease_causing	1.15	Low	1.21	Tolerable	-1.043	Tolerable	0.085	Tolerable	0.279	Tolerable	4.084	21	Damaging	5.51	Conserved	2.764	2.224	Conserved	15.021	Conserved	-	-	-	-	gonl-140c	Control	WGS	Genome of the Netherlands Consortium. Nat Genet. 2014	24974849
chr18	21662912	21662912	C	T	exonic	TTC39C	nonsynonymous	SNV	TTC39C:NM_001135993:exon6:c.C851T:p.P284L,TTC39C:NM_153211:exon6:c.C668T:p.P223L	18q11.2	0.55	Tolerable	1	Probably_damaging	0.989	Probably_damaging	0	Deleterious	1	Disease_causing	2.445	Medium	0.98	Tolerable	-0.751	Tolerable	0.268	Tolerable	0.959	Damaging	5.155	32	Damaging	5.7	Conserved	2.681	7.433	Conserved	19.818	Conserved	-	7.7e-05	1.648e-05	-	gonl-185c	Control	WGS	Genome of the Netherlands Consortium. Nat Genet. 2014	24974849
chr18	22805083	22805083	G	A	exonic	ZNF521	synonymous	SNV	ZNF521:NM_001308225:exon3:c.C2139T:p.N713N,ZNF521:NM_015461:exon4:c.C2799T:p.N933N	18q11.2	-	-	-	-	-	-	-	-	-	-	-	-	-	-	-	-	-	-	-	-	-	-	-	-	-	-	-	-	-	-	-	-	-	-	gonl-113c	Control	WGS	Genome of the Netherlands Consortium. Nat Genet. 2014	24974849
chr22	22843189	22843189	C	T	exonic	ZNF280B	nonsynonymous	SNV	ZNF280B:NM_080764:exon4:c.G535A:p.E179K	22q11.22	0.72	Tolerable	0.985	Probably_damaging	0.666	Possibly_damaging	-	-	0.998	Polymorphism	1.005	Low	2.05	Tolerable	-1.1	Tolerable	0.05	Tolerable	0.476	Tolerable	0.787	8.148	Tolerable	3.52	Conserved	1.249	2.656	Nonconserved	10.772	Nonconserved	-	7.7e-05	1.651e-05	-	gonl-153c	Control	WGS	Genome of the Netherlands Consortium. Nat Genet. 2014	24974849
chr1	23419186	23419186	T	A	exonic	LUZP1	synonymous	SNV	LUZP1:NM_001142546:exon3:c.A1569T:p.P523P,LUZP1:NM_033631:exon4:c.A1569T:p.P523P	1p36.12	-	-	-	-	-	-	-	-	-	-	-	-	-	-	-	-	-	-	-	-	-	-	-	-	-	-	-	-	-	-	-	-	-	-	gonl-243c	Control	WGS	Genome of the Netherlands Consortium. Nat Genet. 2014	24974849
chr16	23536550	23536550	G	A	exonic	EARS2	synonymous	SNV	EARS2:NM_001308211:exon8:c.C1503T:p.H501H	16p12.2	-	-	-	-	-	-	-	-	-	-	-	-	-	-	-	-	-	-	-	-	-	-	-	-	-	-	-	-	-	-	0.000599042	8.2e-05	0.0002	-	gonl-137c	Control	WGS	Genome of the Netherlands Consortium. Nat Genet. 2014	24974849
chr2	23916249	23916249	G	A	exonic	KLHL29	nonsynonymous	SNV	KLHL29:NM_052920:exon8:c.G1393A:p.E465K	2p24.1	0.03	Damaging	0.963	Probably_damaging	0.438	Benign	0	Neutral	1	Disease_causing	1.76	Low	-0.46	Tolerable	-0.62	Tolerable	0.247	Tolerable	0.358	Tolerable	3.889	19.77	Tolerable	3.56	Conserved	0.765	9.869	Nonconserved	11.873	Nonconserved	-	-	-	-	gonl-180c	Control	WGS	Genome of the Netherlands Consortium. Nat Genet. 2014	24974849
chr2	24916150	24916150	C	T	exonic	NCOA1	nonsynonymous	SNV	NCOA1:NM_003743:exon8:c.C742T:p.R248W,NCOA1:NM_147223:exon8:c.C742T:p.R248W,NCOA1:NM_147233:exon8:c.C742T:p.R248W	2p23.3	0	Damaging	1	Probably_damaging	0.998	Probably_damaging	0	Deleterious	1	Disease_causing	2.24	Medium	4.21	Tolerable	-1.142	Tolerable	0.061	Tolerable	0.96	Damaging	4.052	20.8	Damaging	4.96	Conserved	1.433	2.078	Nonconserved	14.501	Nonconserved	-	-	-	-	gonl-212c	Control	WGS	Genome of the Netherlands Consortium. Nat Genet. 2014	24974849
chr13	25484036	25484036	C	T	exonic	CENPJ	nonsynonymous	SNV	CENPJ:NM_018451:exon4:c.G757A:p.V253I	13q12.12	0.46	Tolerable	0.028	Benign	0.008	Benign	0.179	Neutral	1	Polymorphism	1.445	Low	2.22	Tolerable	-1.004	Tolerable	0.03	Tolerable	0.127	Tolerable	1.152	9.692	Tolerable	2.35	Conserved	0.769	0.424	Nonconserved	5.347	Nonconserved	-	-	-	-	gonl-163c	Control	WGS	Genome of the Netherlands Consortium. Nat Genet. 2014	24974849
chr18	25589723	25589723	C	T	exonic	CDH2	synonymous	SNV	CDH2:NM_001308176:exon4:c.G567A:p.S189S,CDH2:NM_001792:exon5:c.G660A:p.S220S	18q12.1	-	-	-	-	-	-	-	-	-	-	-	-	-	-	-	-	-	-	-	-	-	-	-	-	-	-	-	-	-	-	-	-	3.3e-05	-	gonl-126c	Control	WGS	Genome of the Netherlands Consortium. Nat Genet. 2014	24974849
chr10	26589870	26589870	C	T	exonic	GAD2	nonsynonymous	SNV	GAD2:NM_000818:exon16:c.C1738T:p.R580C,GAD2:NM_001134366:exon16:c.C1738T:p.R580C	10p12.1	0	Damaging	1	Probably_damaging	0.891	Possibly_damaging	0	Neutral	1	Disease_causing	3.31	Medium	1.04	Tolerable	-0.188	Tolerable	0.342	Tolerable	0.834	Damaging	4.245	22.1	Damaging	5.71	Conserved	2.687	5.644	Conserved	19.858	Conserved	-	-	8.25e-06	-	gonl-5c	Control	WGS	Genome of the Netherlands Consortium. Nat Genet. 2014	24974849
chr17	27282982	27282982	A	G	exonic	SEZ6	stoploss	SNV	SEZ6:NM_001290202:exon17:c.T2608C:p.X870R,SEZ6:NM_178860:exon17:c.T2983C:p.X995R	17q11.2	-	-	-	-	-	-	-	-	1	Disease_causing	-	-	-	-	-0.517	Tolerable	0.316	Tolerable	-	-	3.123	16.44	Tolerable	5.39	Conserved	2.049	2.259	Conserved	13.351	Nonconserved	-	-	-	-	gonl-144c	Control	WGS	Genome of the Netherlands Consortium. Nat Genet. 2014	24974849
chr7	28758421	28758421	A	T	exonic	CREB5	nonsynonymous	SNV	CREB5:NM_001011666:exon2:c.A99T:p.R33S,CREB5:NM_182899:exon5:c.A417T:p.R139S,CREB5:NM_004904:exon6:c.A495T:p.R165S,CREB5:NM_182898:exon6:c.A516T:p.R172S	7p15.1	0.32	Tolerable	0.996	Probably_damaging	0.99	Probably_damaging	0	Deleterious	1	Disease_causing	1.245	Low	-0.26	Tolerable	-0.533	Tolerable	0.374	Tolerable	0.829	Damaging	1.906	12.33	Tolerable	3.49	Conserved	0.471	2.562	Nonconserved	10.549	Nonconserved	-	-	-	-	gonl-187c	Control	WGS	Genome of the Netherlands Consortium. Nat Genet. 2014	24974849
chr18	29246273	29246273	T	C	exonic	B4GALT6	nonsynonymous	SNV	B4GALT6:NM_004775:exon2:c.A178G:p.I60V	18q12.1	0.51	Tolerable	0.413	Benign	0.214	Benign	0	Deleterious	1	Disease_causing	2.095	Medium	1.1	Tolerable	-0.934	Tolerable	0.149	Tolerable	0.526	Damaging	2.78	15.26	Tolerable	5.54	Conserved	2.236	3.662	Conserved	15.966	Conserved	-	-	8.242e-06	-	gonl-223c	Control	WGS	Genome of the Netherlands Consortium. Nat Genet. 2014	24974849
chr17	29645529	29645529	C	T	exonic	EVI2A	nonsynonymous	SNV	EVI2A:NM_014210:exon2:c.G503A:p.R168Q,EVI2A:NM_001003927:exon3:c.G572A:p.R191Q	17q11.2	0.03	Damaging	0.681	Possibly_damaging	0.117	Benign	0.069	Neutral	1	Disease_causing	1.935	Medium	-	-	-0.945	Tolerable	0.127	Tolerable	0.176	Tolerable	2.981	15.94	Tolerable	3.73	Conserved	0.774	1.18	Nonconserved	8.875	Nonconserved	-	-	8.27e-06	-	gonl-43c	Control	WGS	Genome of the Netherlands Consortium. Nat Genet. 2014	24974849
chr20	30686878	30686878	G	A	exonic	HCK	nonsynonymous	SNV	HCK:NM_001172129:exon12:c.G1255A:p.V419I,HCK:NM_001172130:exon12:c.G1315A:p.V439I,HCK:NM_001172131:exon12:c.G1252A:p.V418I,HCK:NM_002110:exon12:c.G1318A:p.V440I,HCK:NM_001172132:exon13:c.G1258A:p.V420I,HCK:NM_001172133:exon13:c.G1255A:p.V419I	20q11.21	0.02	Damaging	0.676	Possibly_damaging	0.178	Benign	0	Neutral	1	Disease_causing	2.02	Medium	-2.23	Damaging	0.118	Damaging	0.544	Damaging	0.281	Tolerable	3.652	18.57	Tolerable	4.31	Conserved	1.44	4.701	Nonconserved	12.941	Nonconserved	-	-	4.119e-05	-	gonl-64c	Control	WGS	Genome of the Netherlands Consortium. Nat Genet. 2014	24974849
chr10	34636928	34636928	G	A	exonic	PARD3	nonsynonymous	SNV	PARD3:NM_001184790:exon13:c.C2012T:p.S671L,PARD3:NM_001184791:exon13:c.C2012T:p.S671L,PARD3:NM_001184786:exon14:c.C2144T:p.S715L,PARD3:NM_001184788:exon14:c.C2144T:p.S715L,PARD3:NM_001184789:exon14:c.C2144T:p.S715L,PARD3:NM_001184794:exon14:c.C2144T:p.S715L,PARD3:NM_001184785:exon15:c.C2183T:p.S728L,PARD3:NM_001184787:exon15:c.C2183T:p.S728L,PARD3:NM_001184792:exon15:c.C2183T:p.S728L,PARD3:NM_001…	10p11.21	0.07	Tolerable	0.999	Probably_damaging	0.997	Probably_damaging	0	Deleterious	1	Disease_causing	1.59	Low	2.6	Tolerable	-1.066	Tolerable	0.129	Tolerable	0.865	Damaging	2.897	15.65	Tolerable	5.66	Conserved	2.826	4.799	Conserved	20.104	Conserved	-	-	1.654e-05	-	gonl-70c	Control	WGS	Genome of the Netherlands Consortium. Nat Genet. 2014	24974849
chr17	34956433	34956433	T	C	exonic	DHRS11	synonymous	SNV	DHRS11:NM_024308:exon6:c.T708C:p.V236V	17q12	-	-	-	-	-	-	-	-	-	-	-	-	-	-	-	-	-	-	-	-	-	-	-	-	-	-	-	-	-	-	-	-	-	-	gonl-106c	Control	WGS	Genome of the Netherlands Consortium. Nat Genet. 2014	24974849
chr3	36897784	36897784	A	G	exonic	TRANK1	synonymous	SNV	TRANK1:NM_014831:exon12:c.T3297C:p.D1099D,TRANK1:NM_001329998:exon13:c.T3429C:p.D1143D	3p22.2	-	-	-	-	-	-	-	-	-	-	-	-	-	-	-	-	-	-	-	-	-	-	-	-	-	-	-	-	-	-	-	-	-	-	gonl-229c	Control	WGS	Genome of the Netherlands Consortium. Nat Genet. 2014	24974849
chr22	38254689	38254689	C	T	exonic	EIF3L	nonsynonymous	SNV	EIF3L:NM_001242923:exon5:c.C377T:p.A126V,EIF3L:NM_016091:exon5:c.C377T:p.A126V	22q13.1	0.28	Tolerable	0.136	Benign	0.05	Benign	0	Deleterious	1	Disease_causing	0.805	Low	0.91	Tolerable	-1.075	Tolerable	0.085	Tolerable	0.703	Damaging	3.293	17.06	Tolerable	4.81	Conserved	2.391	5.428	Conserved	18.256	Conserved	-	-	-	-	gonl-116c	Control	WGS	Genome of the Netherlands Consortium. Nat Genet. 2014	24974849
chr3	38592850	38592850	G	A	exonic	SCN5A	synonymous	SNV	SCN5A:NM_001099405:exon27:c.C4959T:p.Y1653Y,SCN5A:NM_001160161:exon27:c.C4851T:p.Y1617Y,SCN5A:NM_000335:exon28:c.C5010T:p.Y1670Y,SCN5A:NM_001099404:exon28:c.C5013T:p.Y1671Y,SCN5A:NM_001160160:exon28:c.C4914T:p.Y1638Y,SCN5A:NM_198056:exon28:c.C5013T:p.Y1671Y	3p22.2	-	-	-	-	-	-	-	-	-	-	-	-	-	-	-	-	-	-	-	-	-	-	-	-	-	-	-	-	-	-	-	-	-	-	gonl-170c	Control	WGS	Genome of the Netherlands Consortium. Nat Genet. 2014	24974849
chr19	38998397	38998397	G	A	exonic	RYR1	synonymous	SNV	RYR1:NM_000540:exon58:c.G8862A:p.R2954R,RYR1:NM_001042723:exon58:c.G8862A:p.R2954R	19q13.2	-	-	-	-	-	-	-	-	-	-	-	-	-	-	-	-	-	-	-	-	-	-	-	-	-	-	-	-	-	-	-	-	-	-	gonl-204c	Control	WGS	Genome of the Netherlands Consortium. Nat Genet. 2014	24974849
chr17	39118508	39118508	C	G	exonic	KRT39	nonsynonymous	SNV	KRT39:NM_213656:exon5:c.G902C:p.S301T	17q21.2	0.01	Damaging	1	Probably_damaging	0.986	Probably_damaging	0.002	Neutral	0.918	Polymorphism	2.77	Medium	-2.45	Damaging	0.356	Damaging	0.808	Damaging	0.259	Tolerable	3.981	20.4	Damaging	4.6	Conserved	1.158	0.409	Nonconserved	10.136	Nonconserved	-	-	-	-	gonl-25c	Control	WGS	Genome of the Netherlands Consortium. Nat Genet. 2014	24974849
chr17	39645952	39645952	G	T	exonic	KRT36	synonymous	SNV	KRT36:NM_003771:exon1:c.C165A:p.G55G	17q21.2	-	-	-	-	-	-	-	-	-	-	-	-	-	-	-	-	-	-	-	-	-	-	-	-	-	-	-	-	-	-	-	-	-	-	gonl-180c	Control	WGS	Genome of the Netherlands Consortium. Nat Genet. 2014	24974849
chr20	41419897	41419897	C	T	exonic	PTPRT	nonsynonymous	SNV	PTPRT:NM_007050:exon3:c.G424A:p.V142I,PTPRT:NM_133170:exon3:c.G424A:p.V142I	20q12	0.4	Tolerable	0.006	Benign	0.014	Benign	0	Neutral	0.999	Disease_causing	0.895	Low	4.44	Tolerable	-0.825	Tolerable	0.007	Tolerable	0.087	Tolerable	1.791	11.95	Tolerable	4.73	Conserved	1.403	2.73	Nonconserved	14.362	Nonconserved	-	-	4.171e-05	-	gonl-192c	Control	WGS	Genome of the Netherlands Consortium. Nat Genet. 2014	24974849
chr8	41585437	41585437	C	T	exonic	ANK1	nonsynonymous	SNV	ANK1:NM_000037:exon4:c.G316A:p.A106T,ANK1:NM_001142446:exon4:c.G415A:p.A139T,ANK1:NM_020475:exon4:c.G316A:p.A106T,ANK1:NM_020476:exon4:c.G316A:p.A106T,ANK1:NM_020477:exon4:c.G316A:p.A106T	8p11.21	0.14	Tolerable	0.997	Probably_damaging	0.927	Probably_damaging	0	Deleterious	1	Disease_causing	1.335	Low	2.35	Tolerable	-1.188	Tolerable	0.08	Tolerable	0.782	Damaging	4.411	23.4	Damaging	6.06	Conserved	2.879	6.091	Conserved	13.774	Nonconserved	-	-	-	-	gonl-224c	Control	WGS	Genome of the Netherlands Consortium. Nat Genet. 2014	24974849
chr3	43121796	43121796	G	A	exonic	POMGNT2	synonymous	SNV	POMGNT2:NM_032806:exon2:c.C1128T:p.P376P	3p22.1	-	-	-	-	-	-	-	-	-	-	-	-	-	-	-	-	-	-	-	-	-	-	-	-	-	-	-	-	-	-	-	-	1.649e-05	-	gonl-22c	Control	WGS	Genome of the Netherlands Consortium. Nat Genet. 2014	24974849
chr18	43820050	43820050	G	T	exonic	C18orf25	nonsynonymous	SNV	C18orf25:NM_145055:exon3:c.G795T:p.L265F	18q21.1	0	Damaging	0.999	Probably_damaging	0.996	Probably_damaging	0	Deleterious	1	Disease_causing	1.5	Low	-	-	-0.458	Tolerable	0.316	Tolerable	0.788	Damaging	3.55	18.11	Tolerable	5.76	Conserved	2.713	4.144	Conserved	14.161	Nonconserved	-	-	-	-	gonl-3c	Control	WGS	Genome of the Netherlands Consortium. Nat Genet. 2014	24974849
chr2	44053538	44053538	G	A	exonic	ABCG5	nonsynonymous	SNV	ABCG5:NM_022436:exon6:c.C757T:p.R253C	2p21	0.03	Damaging	1	Probably_damaging	0.999	Probably_damaging	0	Deleterious	1	Disease_causing	2.56	Medium	0.94	Tolerable	-0.458	Tolerable	0.302	Tolerable	0.904	Damaging	4.764	26.7	Damaging	5.56	Conserved	2.612	5.974	Conserved	19.121	Conserved	-	-	8.238e-06	-	gonl-231c	Control	WGS	Genome of the Netherlands Consortium. Nat Genet. 2014	24974849
chr20	45976658	45976658	C	T	exonic	ZMYND8	synonymous	SNV	ZMYND8:NM_001281769:exon2:c.G27A:p.E9E,ZMYND8:NM_001281771:exon2:c.G27A:p.E9E,ZMYND8:NM_001281775:exon2:c.G27A:p.E9E,ZMYND8:NM_001281776:exon2:c.G27A:p.E9E,ZMYND8:NM_001281777:exon2:c.G27A:p.E9E,ZMYND8:NM_001281778:exon2:c.G27A:p.E9E,ZMYND8:NM_001281781:exon2:c.G27A:p.E9E,ZMYND8:NM_001281782:exon2:c.G27A:p.E9E,ZMYND8:NM_001281783:exon2:c.G27A:p.E9E,ZMYND8:NM_001281784:exon2:c.G27A:p.E9E,ZMYND8:NM…	20q13.12	-	-	-	-	-	-	-	-	-	-	-	-	-	-	-	-	-	-	-	-	-	-	-	-	-	-	-	-	-	-	-	-	-	-	gonl-184c	Control	WGS	Genome of the Netherlands Consortium. Nat Genet. 2014	24974849
chr13	47286715	47286715	G	T	exonic	LRCH1	nonsynonymous	SNV	LRCH1:NM_001164211:exon15:c.G1637T:p.G546V,LRCH1:NM_001164213:exon15:c.G1637T:p.G546V,LRCH1:NM_015116:exon15:c.G1637T:p.G546V	13q14.13	0.05	Damaging	1	Probably_damaging	1	Probably_damaging	0	Deleterious	1	Disease_causing	2.395	Medium	-0.19	Tolerable	-0.02	Tolerable	0.517	Damaging	0.858	Damaging	4.274	22.3	Damaging	6.03	Conserved	2.854	6.465	Conserved	19.145	Conserved	-	-	-	-	gonl-20c	Control	WGS	Genome of the Netherlands Consortium. Nat Genet. 2014	24974849
chr17	48543069	48543069	G	A	exonic	CHAD	nonsynonymous	SNV	CHAD:NM_001267:exon2:c.C937T:p.R313W	17q21.33	0.14	Tolerable	0.999	Probably_damaging	0.551	Possibly_damaging	0	Deleterious	1	Disease_causing	1.67	Low	3.55	Tolerable	-1.011	Tolerable	0.02	Tolerable	0.651	Damaging	3.805	19.32	Tolerable	1.48	Nonconserved	0.555	1.221	Nonconserved	12.862	Nonconserved	-	-	3.295e-05	-	gonl-248d	Control	WGS	Genome of the Netherlands Consortium. Nat Genet. 2014	24974849
chr3	49719237	49719237	C	T	exonic	APEH	synonymous	SNV	APEH:NM_001640:exon16:c.C1521T:p.H507H	3p21.31	-	-	-	-	-	-	-	-	-	-	-	-	-	-	-	-	-	-	-	-	-	-	-	-	-	-	-	-	-	-	-	-	4.221e-05	-	gonl-157c	Control	WGS	Genome of the Netherlands Consortium. Nat Genet. 2014	24974849
chr15	51226861	51226861	C	T	exonic	AP4E1	stopgain	SNV	AP4E1:NM_001252127:exon8:c.C685T:p.R229X,AP4E1:NM_007347:exon8:c.C910T:p.R304X	15q21.2	1	Tolerable	-	-	-	-	0	Deleterious	1	Disease_causing_automatic	-	-	-	-	-	-	-	-	-	-	5.647	36	Damaging	4.8	Conserved	2.745	3.084	Conserved	11.128	Nonconserved	0.000199681	-	0	-	gonl-156c	Control	WGS	Genome of the Netherlands Consortium. Nat Genet. 2014	24974849
chr15	52538207	52538207	C	T	exonic	MYO5C	nonsynonymous	SNV	MYO5C:NM_018728:exon17:c.G2012A:p.R671Q	15q21.2	0	Damaging	0.99	Probably_damaging	0.751	Possibly_damaging	0	Deleterious	1	Disease_causing	2.85	Medium	-2.25	Damaging	0.736	Damaging	0.768	Damaging	0.92	Damaging	4.379	23.1	Damaging	4.88	Conserved	2.543	7.651	Conserved	18.231	Conserved	-	-	-	-	gonl-110c	Control	WGS	Genome of the Netherlands Consortium. Nat Genet. 2014	24974849
chr12	53581298	53581298	C	G	exonic	ZNF740	nonsynonymous	SNV	ZNF740:NM_001004304:exon7:c.C506G:p.T169R	12q13.13	0.39	Tolerable	0.998	Probably_damaging	0.987	Probably_damaging	0	Deleterious	1	Disease_causing	-0.52	Neutral	0.25	Tolerable	-0.726	Tolerable	0.182	Tolerable	0.869	Damaging	4.812	27.2	Damaging	5.39	Conserved	2.702	7.496	Conserved	18.303	Conserved	-	-	-	-	gonl-226c	Control	WGS	Genome of the Netherlands Consortium. Nat Genet. 2014	24974849
chr1	55319763	55319763	C	T	exonic	DHCR24	nonsynonymous	SNV	DHCR24:NM_014762:exon7:c.G1165A:p.V389M	1p32.3	0.08	Tolerable	0.908	Possibly_damaging	0.437	Benign	0	Deleterious	1	Disease_causing	2.19	Medium	-1.61	Damaging	0.064	Damaging	0.515	Damaging	0.764	Damaging	3.959	20.3	Damaging	5.06	Conserved	2.534	4.842	Conserved	13.179	Nonconserved	-	-	-	-	gonl-27c	Control	WGS	Genome of the Netherlands Consortium. Nat Genet. 2014	24974849
chr4	56284013	56284013	C	T	exonic	TMEM165	nonsynonymous	SNV	TMEM165:NM_018475:exon4:c.C653T:p.T218M	4q12	0.17	Tolerable	0.771	Possibly_damaging	0.411	Benign	0.022	Neutral	1	Polymorphism	0.5	Neutral	-1.71	Damaging	-0.267	Tolerable	0.359	Tolerable	0.117	Tolerable	1.013	9.137	Tolerable	4.58	Conserved	1.304	2.788	Nonconserved	12.386	Nonconserved	-	0.0002	7.573e-05	-	gonl-176c	Control	WGS	Genome of the Netherlands Consortium. Nat Genet. 2014	24974849
chr11	56310097	56310097	C	T	exonic	OR5M11	nonsynonymous	SNV	OR5M11:NM_001005245:exon1:c.G637A:p.V213I	11q12.1	1	Tolerable	0.001	Benign	0.002	Benign	-	-	0.994	Polymorphism	-1.03	Neutral	9.22	Tolerable	-1.102	Tolerable	0	Tolerable	0.136	Tolerable	-0.763	0.779	Tolerable	3.71	Conserved	0.91	0.04	Nonconserved	9.587	Nonconserved	0.000399361	-	0.0004	-	gonl-72c	Control	WGS	Genome of the Netherlands Consortium. Nat Genet. 2014	24974849
chr3	56330133	56330133	G	A	exonic	ERC2	nonsynonymous	SNV	ERC2:NM_015576:exon3:c.C988T:p.R330W	3p14.3	0.05	Damaging	1	Probably_damaging	0.993	Probably_damaging	0	Deleterious	1	Disease_causing	2.36	Medium	0.71	Tolerable	-0.444	Tolerable	0.336	Tolerable	0.821	Damaging	3.452	17.69	Tolerable	5.69	Conserved	2.84	6.366	Conserved	20.181	Conserved	-	-	8.286e-06	-	gonl-249c	Control	WGS	Genome of the Netherlands Consortium. Nat Genet. 2014	24974849
chr11	56510495	56510495	G	A	exonic	OR9G4	nonsynonymous	SNV	OR9G4:NM_001005284:exon1:c.C793T:p.L265F	11q12.1	0.01	Damaging	0.014	Benign	0.046	Benign	0.218	Neutral	1	Polymorphism	2.54	Medium	8.26	Tolerable	-0.962	Tolerable	0.001	Tolerable	0.12	Tolerable	1.583	11.25	Tolerable	-2.67	Nonconserved	-0.416	-0.711	Nonconserved	6.966	Nonconserved	-	-	1.647e-05	-	gonl-193c	Control	WGS	Genome of the Netherlands Consortium. Nat Genet. 2014	24974849
chr3	57303603	57303603	C	G	exonic	APPL1	nonsynonymous	SNV	APPL1:NM_012096:exon22:c.C2018G:p.S673C	3p14.3	0.02	Damaging	0.999	Probably_damaging	0.99	Probably_damaging	0	Deleterious	1	Disease_causing	0.975	Low	2.74	Tolerable	-1.15	Tolerable	0.076	Tolerable	0.587	Damaging	2.898	15.66	Tolerable	5.65	Conserved	2.817	7.436	Conserved	20.078	Conserved	0.000199681	0.0013	0.0006	-	gonl-29c	Control	WGS	Genome of the Netherlands Consortium. Nat Genet. 2014	24974849
chr16	57804452	57804452	C	T	exonic	KIFC3	nonsynonymous	SNV	KIFC3:NM_001318712:exon5:c.G620A:p.R207Q,KIFC3:NM_001318713:exon5:c.G509A:p.R170Q,KIFC3:NM_001130099:exon6:c.G509A:p.R170Q,KIFC3:NM_001130100:exon7:c.G926A:p.R309Q,KIFC3:NM_001318710:exon7:c.G992A:p.R331Q,KIFC3:NM_001318711:exon7:c.G752A:p.R251Q,KIFC3:NM_001318715:exon7:c.G509A:p.R170Q,KIFC3:NM_005550:exon7:c.G926A:p.R309Q,KIFC3:NM_001318714:exon8:c.G509A:p.R170Q	16q21	1	Tolerable	0	Benign	0.001	Benign	0.001	Neutral	0.751	Polymorphism	-1.67	Neutral	-0.7	Tolerable	-0.955	Tolerable	0.089	Tolerable	0.144	Tolerable	0.71	7.782	Tolerable	4.58	Conserved	1.005	5.288	Nonconserved	9.939	Nonconserved	-	-	-	-	gonl-86c	Control	WGS	Genome of the Netherlands Consortium. Nat Genet. 2014	24974849
chr12	57992913	57992913	G	A	exonic	PIP4K2C	synonymous	SNV	PIP4K2C:NM_001146260:exon4:c.G435A:p.V145V,PIP4K2C:NM_001146258:exon5:c.G579A:p.V193V,PIP4K2C:NM_001146259:exon5:c.G525A:p.V175V,PIP4K2C:NM_024779:exon5:c.G579A:p.V193V	12q13.3	-	-	-	-	-	-	-	-	1	Disease_causing	-	-	-	-	-	-	-	-	-	-	1.313	10.3	Tolerable	3.44	Conserved	1.396	3.449	Nonconserved	6.087	Nonconserved	-	-	-	-	gonl-159c	Control	WGS	Genome of the Netherlands Consortium. Nat Genet. 2014	24974849
chr3	58097527	58097527	G	A	exonic	FLNB	nonsynonymous	SNV	FLNB:NM_001164317:exon17:c.G2494A:p.A832T,FLNB:NM_001164318:exon17:c.G2494A:p.A832T,FLNB:NM_001164319:exon17:c.G2494A:p.A832T,FLNB:NM_001457:exon17:c.G2494A:p.A832T	3p14.3	0.84	Tolerable	0.033	Benign	0.021	Benign	0.095	Neutral	0.965	Polymorphism	0.46	Neutral	-0.01	Tolerable	-0.722	Tolerable	0.412	Tolerable	0.039	Tolerable	0.49	6.659	Tolerable	2.55	Conserved	0.022	0.224	Nonconserved	11.196	Nonconserved	0.00119808	0.0016	0.0004	-	gonl-113c	Control	WGS	Genome of the Netherlands Consortium. Nat Genet. 2014	24974849
chr11	58949461	58949461	G	A	exonic	DTX4	nonsynonymous	SNV	DTX4:NM_001300727:exon2:c.G143A:p.R48H,DTX4:NM_015177:exon2:c.G461A:p.R154H	11q12.1	0.04	Damaging	0.997	Probably_damaging	0.883	Possibly_damaging	0	Deleterious	0.744	Disease_causing	2.92	Medium	0.25	Tolerable	0.136	Damaging	0.404	Tolerable	0.5	Damaging	4.073	20.9	Damaging	4.77	Conserved	2.488	3.339	Conserved	16.739	Conserved	-	7.8e-05	1.66e-05	-	gonl-58c	Control	WGS	Genome of the Netherlands Consortium. Nat Genet. 2014	24974849
chr1	60139729	60139729	C	T	exonic	FGGY	nonsynonymous	SNV	FGGY:NM_001278224:exon8:c.C539T:p.S180L,FGGY:NM_001244714:exon12:c.C1172T:p.S391L,FGGY:NM_001350795:exon13:c.C1244T:p.S415L,FGGY:NM_001350796:exon13:c.C1100T:p.S367L,FGGY:NM_001350797:exon13:c.C1034T:p.S345L,FGGY:NM_001350791:exon14:c.C1436T:p.S479L,FGGY:NM_018291:exon14:c.C1436T:p.S479L,FGGY:NM_001113411:exon15:c.C1508T:p.S503L,FGGY:NM_001350790:exon15:c.C1508T:p.S503L,FGGY:NM_001350792:exon16:c…	1p32.1	-	-	0.985	Probably_damaging	0.711	Possibly_damaging	0	Deleterious	1	Disease_causing	1.43	Low	-1.84	Damaging	0.101	Damaging	0.612	Damaging	0.461	Tolerable	4.956	28.8	Damaging	5.55	Conserved	2.89	6.929	Conserved	19.687	Conserved	-	-	-	-	gonl-83c	Control	WGS	Genome of the Netherlands Consortium. Nat Genet. 2014	24974849
chr17	62529069	62529069	A	C	exonic	CEP95	nonsynonymous	SNV	CEP95:NM_001316990:exon14:c.A1293C:p.E431D,CEP95:NM_138363:exon15:c.A1785C:p.E595D	17q23.3	0.12	Tolerable	0.347	Benign	0.085	Benign	0	Deleterious	1	Disease_causing	2.045	Medium	1.3	Tolerable	-0.974	Tolerable	0.085	Tolerable	0.113	Tolerable	3.716	18.87	Tolerable	4.72	Conserved	0.988	0.599	Nonconserved	7.463	Nonconserved	-	-	-	-	gonl-51d	Control	WGS	Genome of the Netherlands Consortium. Nat Genet. 2014	24974849
chr17	62857035	62857035	G	A	exonic	LRRC37A3	nonsynonymous	SNV	LRRC37A3:NM_001303255:exon8:c.C583T:p.R195W,LRRC37A3:NM_199340:exon12:c.C3229T:p.R1077W	17q24.1	0	Damaging	0.995	Probably_damaging	0.581	Possibly_damaging	-	-	1	Polymorphism	1.845	Low	0.83	Tolerable	-0.965	Tolerable	0.14	Tolerable	0.662	Damaging	0.595	7.21	Tolerable	1.3	Nonconserved	1.374	0.557	Nonconserved	5.702	Nonconserved	0.000199681	-	2.473e-05	-	gonl-137c	Control	WGS	Genome of the Netherlands Consortium. Nat Genet. 2014	24974849
chr15	62991009	62991009	G	A	exonic	TLN2	synonymous	SNV	TLN2:NM_015059:exon13:c.G1530A:p.Q510Q	15q22.2	-	-	-	-	-	-	-	-	-	-	-	-	-	-	-	-	-	-	-	-	-	-	-	-	-	-	-	-	-	-	-	-	8.282e-06	-	gonl-79c	Control	WGS	Genome of the Netherlands Consortium. Nat Genet. 2014	24974849
chr11	63990874	63990874	C	T	exonic	FERMT3	synonymous	SNV	FERMT3:NM_031471:exon15:c.C1902T:p.Y634Y,FERMT3:NM_178443:exon15:c.C1914T:p.Y638Y	11q13.1	-	-	-	-	-	-	-	-	-	-	-	-	-	-	-	-	-	-	-	-	-	-	-	-	-	-	-	-	-	-	-	-	-	-	gonl-113c	Control	WGS	Genome of the Netherlands Consortium. Nat Genet. 2014	24974849
chr2	64794737	64794737	T	G	exonic	AFTPH	nonsynonymous	SNV	AFTPH:NM_001002243:exon3:c.T1977G:p.C659W,AFTPH:NM_017657:exon3:c.T1977G:p.C659W,AFTPH:NM_203437:exon3:c.T1977G:p.C659W	2p14	0	Damaging	1	Probably_damaging	0.999	Probably_damaging	0	Deleterious	1	Disease_causing	1.79	Low	1.7	Tolerable	-0.624	Tolerable	0.251	Tolerable	0.926	Damaging	3.656	18.59	Tolerable	4.57	Conserved	0.992	1.22	Nonconserved	11.701	Nonconserved	-	-	-	-	gonl-157c	Control	WGS	Genome of the Netherlands Consortium. Nat Genet. 2014	24974849
chr11	70266538	70266538	G	A	exonic	CTTN	nonsynonymous	SNV	CTTN:NM_001184740:exon10:c.G712A:p.V238M,CTTN:NM_005231:exon10:c.G712A:p.V238M,CTTN:NM_138565:exon10:c.G712A:p.V238M	11q13.3	0.01	Damaging	1	Probably_damaging	1	Probably_damaging	0	Deleterious	1	Disease_causing	3.045	Medium	1.01	Tolerable	-0.396	Tolerable	0.329	Tolerable	0.553	Damaging	3.963	20.3	Damaging	3.24	Conserved	0.542	7.227	Nonconserved	10.107	Nonconserved	-	-	-	-	gonl-191c	Control	WGS	Genome of the Netherlands Consortium. Nat Genet. 2014	24974849
chr16	70546276	70546276	T	C	exonic	COG4	nonsynonymous	SNV	COG4:NM_001195139:exon5:c.A604G:p.I202V,COG4:NM_015386:exon5:c.A604G:p.I202V	16q22.1	0.58	Tolerable	0.001	Benign	0.022	Benign	0	Deleterious	1	Disease_causing	0.835	Low	1.01	Tolerable	-1.075	Tolerable	0.065	Tolerable	0.277	Tolerable	1.947	12.47	Tolerable	4.43	Conserved	2.108	3.16	Conserved	8.909	Nonconserved	-	-	8.305e-06	-	gonl-169c	Control	WGS	Genome of the Netherlands Consortium. Nat Genet. 2014	24974849
chr11	73817434	73817434	A	G	exonic	C2CD3	synonymous	SNV	C2CD3:NM_001286577:exon13:c.T2067C:p.S689S,C2CD3:NM_015531:exon13:c.T2067C:p.S689S	11q13.4	-	-	-	-	-	-	-	-	-	-	-	-	-	-	-	-	-	-	-	-	-	-	-	-	-	-	-	-	-	-	-	-	-	-	gonl-76c	Control	WGS	Genome of the Netherlands Consortium. Nat Genet. 2014	24974849
chr17	74077973	74077973	C	A	exonic	ZACN	nonsynonymous	SNV	ZACN:NM_180990:exon8:c.C891A:p.F297L	17q25.1	1	Tolerable	0.005	Benign	0.003	Benign	0	Neutral	1	Disease_causing	2.075	Medium	-1.35	Tolerable	-0.646	Tolerable	0.353	Tolerable	0.413	Tolerable	2.687	14.95	Tolerable	3.91	Conserved	2.037	4.668	Conserved	11.295	Nonconserved	-	-	-	-	gonl-227c	Control	WGS	Genome of the Netherlands Consortium. Nat Genet. 2014	24974849
chr2	74593914	74593914	G	A	exonic	DCTN1	nonsynonymous	SNV	DCTN1:NM_001135041:exon16:c.C2060T:p.P687L,DCTN1:NM_023019:exon16:c.C2060T:p.P687L,DCTN1:NM_001135040:exon18:c.C2402T:p.P801L,DCTN1:NM_001190836:exon18:c.C2351T:p.P784L,DCTN1:NM_001190837:exon20:c.C2441T:p.P814L,DCTN1:NM_004082:exon21:c.C2462T:p.P821L	2p13.1	0.25	Tolerable	0.098	Benign	0.107	Benign	0.093	Neutral	0.931	Disease_causing	1.245	Low	-1.04	Tolerable	-0.562	Tolerable	0.318	Tolerable	0.273	Tolerable	1.617	11.36	Tolerable	5.13	Conserved	2.667	1.636	Nonconserved	11.001	Nonconserved	-	-	8.239e-06	-	gonl-170c	Control	WGS	Genome of the Netherlands Consortium. Nat Genet. 2014	24974849
chr1	74670906	74670906	T	C	exonic	FPGT	nonsynonymous	SNV	FPGT:NM_001199329:exon4:c.T397C:p.Y133H,FPGT:NM_003838:exon4:c.T1214C:p.I405T,FPGT:NM_001199328:exon5:c.T452C:p.I151T	1p31.1	0.56	Tolerable	0.001	Benign	0.009	Benign	-	-	1	Polymorphism	0.55	Neutral	1.63	Tolerable	-0.973	Tolerable	0.019	Tolerable	0.088	Tolerable	-2.628	0	Tolerable	-4.19	Nonconserved	-0.392	-0.192	Nonconserved	0.701	Nonconserved	-	-	8.247e-06	-	gonl-154c	Control	WGS	Genome of the Netherlands Consortium. Nat Genet. 2014	24974849
chr17	75190899	75190899	C	T	exonic	SEC14L1	synonymous	SNV	SEC14L1:NM_001144001:exon5:c.C513T:p.A171A,SEC14L1:NM_001039573:exon7:c.C615T:p.A205A,SEC14L1:NM_001143998:exon7:c.C615T:p.A205A,SEC14L1:NM_001143999:exon7:c.C615T:p.A205A,SEC14L1:NM_003003:exon7:c.C615T:p.A205A,SEC14L1:NM_001204410:exon8:c.C615T:p.A205A,SEC14L1:NM_001204408:exon9:c.C615T:p.A205A	17q25.2	-	-	-	-	-	-	-	-	-	-	-	-	-	-	-	-	-	-	-	-	-	-	-	-	-	-	-	-	-	-	-	-	1.648e-05	-	gonl-87c	Control	WGS	Genome of the Netherlands Consortium. Nat Genet. 2014	24974849
chr11	76893541	76893541	A	G	exonic	MYO7A	nonsynonymous	SNV	MYO7A:NM_000260:exon25:c.A3181G:p.M1061V,MYO7A:NM_001127179:exon25:c.A3181G:p.M1061V,MYO7A:NM_001127180:exon25:c.A3181G:p.M1061V	11q13.5	0.67	Tolerable	0.003	Benign	0.004	Benign	0	Deleterious	1	Disease_causing	0.205	Neutral	-1.98	Damaging	-0.484	Tolerable	0.386	Tolerable	0.457	Tolerable	1.077	9.396	Tolerable	5.47	Conserved	2.08	8.917	Conserved	15.538	Conserved	-	-	-	-	gonl-240c	Control	WGS	Genome of the Netherlands Consortium. Nat Genet. 2014	24974849
chr18	77895420	77895420	C	T	exonic	ADNP2	synonymous	SNV	ADNP2:NM_014913:exon4:c.C2124T:p.Y708Y	18q23	-	-	-	-	-	-	-	-	-	-	-	-	-	-	-	-	-	-	-	-	-	-	-	-	-	-	-	-	-	-	-	-	8.237e-06	-	gonl-145c	Control	WGS	Genome of the Netherlands Consortium. Nat Genet. 2014	24974849
chr14	78325572	78325572	A	C	exonic	ADCK1	nonsynonymous	SNV	ADCK1:NM_020421:exon4:c.A373C:p.S125R	14q24.3	0.41	Tolerable	0.214	Benign	0.238	Benign	0	Deleterious	1	Disease_causing	1.2	Low	0.74	Tolerable	-0.994	Tolerable	0.132	Tolerable	0.705	Damaging	3.825	19.43	Tolerable	5.47	Conserved	2.069	9.086	Conserved	15.523	Conserved	-	-	-	-	gonl-205c	Control	WGS	Genome of the Netherlands Consortium. Nat Genet. 2014	24974849
chr15	85400703	85400703	C	A	exonic	ALPK3	nonsynonymous	SNV	ALPK3:NM_020778:exon6:c.C3340A:p.L1114M	15q25.3	0.12	Tolerable	0.838	Possibly_damaging	0.466	Possibly_damaging	0.002	Neutral	1	Polymorphism	1.04	Low	-0.04	Tolerable	-0.929	Tolerable	0.201	Tolerable	0.159	Tolerable	3.137	16.49	Tolerable	1.87	Nonconserved	0.47	0.216	Nonconserved	5.308	Nonconserved	-	-	-	-	gonl-248c	Control	WGS	Genome of the Netherlands Consortium. Nat Genet. 2014	24974849
chr7	87445506	87445506	A	C	exonic	RUNDC3B	nonsynonymous	SNV	RUNDC3B:NM_001134406:exon9:c.A1007C:p.Q336P,RUNDC3B:NM_001134405:exon10:c.A1154C:p.Q385P,RUNDC3B:NM_138290:exon11:c.A1205C:p.Q402P	7q21.12	0.05	Damaging	0.976	Probably_damaging	0.923	Probably_damaging	0	Deleterious	1	Disease_causing	1.1	Low	0.98	Tolerable	-0.828	Tolerable	0.179	Tolerable	0.905	Damaging	4.004	20.5	Damaging	5.44	Conserved	2.19	7.107	Conserved	15.792	Conserved	-	-	-	-	gonl-134c	Control	WGS	Genome of the Netherlands Consortium. Nat Genet. 2014	24974849
chr15	89018455	89018455	C	T	exonic	MRPS11	synonymous	SNV	MRPS11:NM_176805:exon3:c.C297T:p.G99G,MRPS11:NM_001321970:exon4:c.C393T:p.G131G,MRPS11:NM_001321972:exon4:c.C291T:p.G97G,MRPS11:NM_022839:exon4:c.C396T:p.G132G	15q25.3	-	-	-	-	-	-	-	-	-	-	-	-	-	-	-	-	-	-	-	-	-	-	-	-	-	-	-	-	-	-	-	-	-	-	gonl-199c	Control	WGS	Genome of the Netherlands Consortium. Nat Genet. 2014	24974849
chr14	94088550	94088550	C	T	exonic	UNC79	synonymous	SNV	UNC79:NM_020818:exon30:c.C4440T:p.D1480D,UNC79:NM_001346218:exon31:c.C5121T:p.D1707D	14q32.12	-	-	-	-	-	-	-	-	-	-	-	-	-	-	-	-	-	-	-	-	-	-	-	-	-	-	-	-	-	-	-	-	-	-	gonl-78c	Control	WGS	Genome of the Netherlands Consortium. Nat Genet. 2014	24974849
chr8	95419794	95419794	C	T	exonic	RAD54B	synonymous	SNV	RAD54B:NM_001205263:exon3:c.G102A:p.S34S,RAD54B:NM_012415:exon5:c.G654A:p.S218S	8q22.1	-	-	-	-	-	-	-	-	-	-	-	-	-	-	-	-	-	-	-	-	-	-	-	-	-	-	-	-	-	-	0.00239617	0.0027	0.0008	-	gonl-239c	Control	WGS	Genome of the Netherlands Consortium. Nat Genet. 2014	24974849
chr6	96984135	96984135	T	C	exonic	UFL1	nonsynonymous	SNV	UFL1:NM_015323:exon8:c.T671C:p.L224P	6q16.1	0	Damaging	1	Probably_damaging	0.984	Probably_damaging	0	Deleterious	1	Disease_causing	3.045	Medium	0	Tolerable	0.037	Damaging	0.432	Tolerable	0.992	Damaging	4.287	22.4	Damaging	5.37	Conserved	2.044	7.4	Conserved	14.2	Nonconserved	-	-	-	-	gonl-172c	Control	WGS	Genome of the Netherlands Consortium. Nat Genet. 2014	24974849
chr10	97106169	97106169	G	A	exonic	SORBS1	nonsynonymous	SNV	SORBS1:NM_006434:exon15:c.C1373T:p.T458I,SORBS1:NM_001034957:exon16:c.C1541T:p.T514I,SORBS1:NM_001290295:exon19:c.C1568T:p.T523I,SORBS1:NM_001290297:exon19:c.C1754T:p.T585I,SORBS1:NM_015385:exon19:c.C1769T:p.T590I,SORBS1:NM_001290298:exon20:c.C1859T:p.T620I,SORBS1:NM_024991:exon20:c.C1664T:p.T555I,SORBS1:NM_001034956:exon21:c.C1976T:p.T659I,SORBS1:NM_001290296:exon22:c.C2333T:p.T778I,SORBS1:NM_00…	10q24.1	0	Damaging	1	Probably_damaging	0.996	Probably_damaging	0.003	Neutral	1	Disease_causing	2.2	Medium	3.1	Tolerable	-1.149	Tolerable	0.08	Tolerable	0.859	Damaging	4.208	21.8	Damaging	5.63	Conserved	2.664	7.687	Conserved	19.676	Conserved	-	-	-	-	gonl-95c	Control	WGS	Genome of the Netherlands Consortium. Nat Genet. 2014	24974849
chr6	97711249	97711249	G	A	exonic	MMS22L	nonsynonymous	SNV	MMS22L:NM_001350600:exon8:c.C55T:p.H19Y,MMS22L:NM_001350599:exon9:c.C904T:p.H302Y,MMS22L:NM_198468:exon9:c.C904T:p.H302Y	6q16.1	0.14	Tolerable	0.952	Possibly_damaging	0.453	Possibly_damaging	0	Deleterious	1	Disease_causing	1.32	Low	1.43	Tolerable	-1.145	Tolerable	0.057	Tolerable	0.368	Tolerable	0.778	8.108	Tolerable	5.66	Conserved	2.667	5.266	Conserved	19.75	Conserved	-	-	-	-	gonl-173c	Control	WGS	Genome of the Netherlands Consortium. Nat Genet. 2014	24974849
chr7	99091647	99091647	C	A	exonic	ZNF394	nonsynonymous	SNV	ZNF394:NM_032164:exon3:c.G1191T:p.Q397H	7q22.1	0.51	Tolerable	1	Probably_damaging	0.99	Probably_damaging	0	Deleterious	1	Disease_causing	-0.065	Neutral	2.4	Tolerable	-1.008	Tolerable	0.036	Tolerable	0.459	Tolerable	2.15	13.15	Tolerable	2.66	Conserved	1.076	-0.789	Nonconserved	4.607	Nonconserved	-	-	-	-	gonl-27c	Control	WGS	Genome of the Netherlands Consortium. Nat Genet. 2014	24974849
chr6	101127588	101127588	G	C	exonic	ASCC3	nonsynonymous	SNV	ASCC3:NM_006828:exon14:c.C2192G:p.T731R	6q16.3	0	Damaging	0.985	Probably_damaging	0.933	Probably_damaging	0	Deleterious	1	Disease_causing	3.805	High	-2.91	Damaging	1.024	Damaging	0.891	Damaging	0.957	Damaging	4.242	22.1	Damaging	4.7	Conserved	1.5	7.857	Nonconserved	14.407	Nonconserved	-	-	-	-	gonl-92c	Control	WGS	Genome of the Netherlands Consortium. Nat Genet. 2014	24974849
chr12	101561913	101561913	C	G	exonic	SLC5A8	synonymous	SNV	SLC5A8:NM_145913:exon11:c.G1281C:p.L427L	12q23.1	-	-	-	-	-	-	-	-	-	-	-	-	-	-	-	-	-	-	-	-	-	-	-	-	-	-	-	-	-	-	-	-	-	-	gonl-77c	Control	WGS	Genome of the Netherlands Consortium. Nat Genet. 2014	24974849
chr14	102466692	102466692	G	A	exonic	DYNC1H1	nonsynonymous	SNV	DYNC1H1:NM_001376:exon18:c.G4030A:p.D1344N	14q32.31	0.69	Tolerable	0.192	Benign	0.061	Benign	0	Deleterious	1	Disease_causing	0.115	Neutral	0.39	Tolerable	-1.025	Tolerable	0.093	Tolerable	0.076	Tolerable	2.515	14.37	Tolerable	5.86	Conserved	2.937	9.805	Conserved	20.563	Conserved	-	-	-	-	gonl-45c	Control	WGS	Genome of the Netherlands Consortium. Nat Genet. 2014	24974849
chr12	104200119	104200119	G	A	exonic	NT5DC3	stopgain	SNV	NT5DC3:NM_001031701:exon4:c.C505T:p.Q169X	12q23.3	0.05	Damaging	-	-	-	-	0	Deleterious	1	Disease_causing_automatic	-	-	-	-	-	-	-	-	-	-	6.373	37	Damaging	5.39	Conserved	2.684	6.202	Conserved	19.531	Conserved	-	-	-	-	gonl-94c	Control	WGS	Genome of the Netherlands Consortium. Nat Genet. 2014	24974849
chr7	105143005	105143005	C	T	exonic	PUS7	nonsynonymous	SNV	PUS7:NM_001318163:exon4:c.G592A:p.E198K,PUS7:NM_001318164:exon5:c.G592A:p.E198K,PUS7:NM_019042:exon5:c.G592A:p.E198K	7q22.3	0.79	Tolerable	0.999	Probably_damaging	0.864	Possibly_damaging	0	Deleterious	1	Disease_causing	1.59	Low	0.93	Tolerable	-0.613	Tolerable	0.325	Tolerable	0.694	Damaging	4.499	24.1	Damaging	5.84	Conserved	2.765	7.487	Conserved	19.123	Conserved	-	-	-	-	gonl-64c	Control	WGS	Genome of the Netherlands Consortium. Nat Genet. 2014	24974849
chr12	109704115	109704115	G	A	exonic	ACACB	nonsynonymous	SNV	ACACB:NM_001093:exon52:c.G7325A:p.R2442Q	12q24.11	0.03	Damaging	0.411	Benign	0.012	Benign	0	Neutral	1	Disease_causing	1.305	Low	0.6	Tolerable	-0.976	Tolerable	0.104	Tolerable	0.425	Tolerable	2.624	14.73	Tolerable	4.02	Conserved	1.188	5.641	Nonconserved	10.884	Nonconserved	-	-	1.669e-05	-	gonl-68c	Control	WGS	Genome of the Netherlands Consortium. Nat Genet. 2014	24974849
chr9	112042114	112042114	C	T	exonic	EPB41L4B	nonsynonymous	SNV	EPB41L4B:NM_018424:exon2:c.G394A:p.D132N,EPB41L4B:NM_019114:exon2:c.G394A:p.D132N	9q31.3	0	Damaging	1	Probably_damaging	0.999	Probably_damaging	0.001	Neutral	1	Disease_causing	2.53	Medium	-2.52	Damaging	0.829	Damaging	0.828	Damaging	0.264	Tolerable	5.155	32	Damaging	5.17	Conserved	2.56	7.095	Conserved	17.815	Conserved	-	-	8.297e-06	-	gonl-224c	Control	WGS	Genome of the Netherlands Consortium. Nat Genet. 2014	24974849
chr9	115973831	115973831	G	A	exonic	FKBP15	nonsynonymous	SNV	FKBP15:NM_015258:exon2:c.C95T:p.A32V	9q32	0.16	Tolerable	0.003	Benign	0.006	Benign	-	-	0.999	Polymorphism	0.205	Neutral	1.9	Tolerable	-1.041	Tolerable	0.043	Tolerable	0.131	Tolerable	2.437	14.11	Tolerable	3.57	Conserved	1.277	2.8	Nonconserved	9.715	Nonconserved	-	-	-	-	gonl-39c	Control	WGS	Genome of the Netherlands Consortium. Nat Genet. 2014	24974849
chr11	117302398	117302398	G	C	exonic	DSCAML1	nonsynonymous	SNV	DSCAML1:NM_020693:exon31:c.C5406G:p.N1802K	11q23.3	0.02	Damaging	0.62	Possibly_damaging	0.291	Benign	-	-	1	Disease_causing	0.695	Neutral	0.07	Tolerable	-0.77	Tolerable	0.159	Tolerable	0.45	Tolerable	3.92	19.94	Tolerable	3.82	Conserved	2.499	3.221	Conserved	13.325	Nonconserved	-	-	-	-	gonl-15c	Control	WGS	Genome of the Netherlands Consortium. Nat Genet. 2014	24974849
chr2	118743566	118743566	G	C	exonic	CCDC93	nonsynonymous	SNV	CCDC93:NM_019044:exon7:c.C599G:p.A200G	2q14.1	0.33	Tolerable	0	Benign	0.006	Benign	0.01	Neutral	0.922	Polymorphism	0.895	Low	0.91	Tolerable	-1.064	Tolerable	0.079	Tolerable	0.281	Tolerable	2.453	14.16	Tolerable	4.81	Conserved	2.497	5.58	Conserved	13.251	Nonconserved	-	-	-	-	gonl-180c	Control	WGS	Genome of the Netherlands Consortium. Nat Genet. 2014	24974849
chr11	124135285	124135285	T	G	exonic	OR8G5	nonsynonymous	SNV	OR8G5:NM_001005198:exon1:c.T563G:p.L188R	11q24.2	-	-	-	-	-	-	-	-	-	-	-	-	-	-	-	-	-	-	-	-	-	-	-	-	-	-	-	-	-	-	-	-	-	-	gonl-242c	Control	WGS	Genome of the Netherlands Consortium. Nat Genet. 2014	24974849
chr3	124732486	124732486	G	A	exonic	HEG1	nonsynonymous	SNV	HEG1:NM_020733:exon6:c.C1937T:p.S646L	3q21.2	0.11	Tolerable	0.004	Benign	0.001	Benign	0.572	Neutral	1	Polymorphism	-0.77	Neutral	-2.38	Damaging	-0.721	Tolerable	0.346	Tolerable	0.063	Tolerable	1.696	11.63	Tolerable	-0.773	Nonconserved	-0.252	0.115	Nonconserved	8.559	Nonconserved	-	-	-	-	gonl-48c	Control	WGS	Genome of the Netherlands Consortium. Nat Genet. 2014	24974849
chr2	125261879	125261879	C	A	exonic	CNTNAP5	nonsynonymous	SNV	CNTNAP5:NM_130773:exon8:c.C1070A:p.T357N	2q14.3	0.13	Tolerable	0.999	Probably_damaging	0.995	Probably_damaging	0	Deleterious	1	Disease_causing	1.63	Low	-1.28	Tolerable	0.161	Damaging	0.618	Damaging	0.449	Tolerable	4.587	25	Damaging	5.75	Conserved	2.703	6.782	Conserved	18.923	Conserved	-	-	-	-	gonl-33c	Control	WGS	Genome of the Netherlands Consortium. Nat Genet. 2014	24974849
chr12	125448987	125448987	G	A	exonic	DHX37	synonymous	SNV	DHX37:NM_032656:exon15:c.C1998T:p.D666D	12q24.31	0	Damaging	-	-	-	-	-	-	1	Disease_causing	-	-	-	-	-0.436	Tolerable	0.315	Tolerable	-	-	0.883	8.583	Tolerable	-1.28	Nonconserved	-0.317	0.535	Nonconserved	12.418	Nonconserved	-	-	-	-	gonl-244c	Control	WGS	Genome of the Netherlands Consortium. Nat Genet. 2014	24974849
chr9	128113084	128113084	C	T	exonic	GAPVD1	nonsynonymous	SNV	GAPVD1:NM_001282681:exon20:c.C3439T:p.R1147C,GAPVD1:NM_001330778:exon20:c.C3421T:p.R1141C,GAPVD1:NM_001330777:exon21:c.C3358T:p.R1120C,GAPVD1:NM_015635:exon22:c.C3583T:p.R1195C,GAPVD1:NM_001282679:exon23:c.C3556T:p.R1186C,GAPVD1:NM_001282680:exon23:c.C3502T:p.R1168C	9q33.3	0	Damaging	1	Probably_damaging	1	Probably_damaging	0	Deleterious	1	Disease_causing	2.08	Medium	-	-	-0.143	Tolerable	0.436	Tolerable	0.914	Damaging	5.121	32	Damaging	5.6	Conserved	2.63	7.818	Conserved	18.604	Conserved	-	-	-	-	gonl-117c	Control	WGS	Genome of the Netherlands Consortium. Nat Genet. 2014	24974849
chr12	133780170	133780170	C	T	exonic	ZNF268	nonsynonymous	SNV	ZNF268:NM_001165881:exon6:c.C1898T:p.T633I,ZNF268:NM_001165882:exon6:c.C1649T:p.T550I,ZNF268:NM_003415:exon6:c.C1898T:p.T633I	12q24.33	-	-	0.569	Possibly_damaging	0.178	Benign	-	-	0.984	Polymorphism	0.7	Neutral	2.66	Tolerable	-0.98	Tolerable	0.02	Tolerable	0.352	Tolerable	-1.139	0.11	Tolerable	-0.916	Nonconserved	-0.115	-0.653	Nonconserved	9.051	Nonconserved	-	-	-	-	gonl-53c	Control	WGS	Genome of the Netherlands Consortium. Nat Genet. 2014	24974849
chr7	140154895	140154895	C	T	exonic	MKRN1	synonymous	SNV	MKRN1:NM_013446:exon7:c.G1236A:p.R412R	7q34	-	-	-	-	-	-	-	-	1	Disease_causing	-	-	-	-	-0.69	Tolerable	0.258	Tolerable	-	-	2.663	14.86	Tolerable	4.81	Conserved	2.481	4.132	Conserved	12.5	Nonconserved	-	-	-	-	gonl-65c	Control	WGS	Genome of the Netherlands Consortium. Nat Genet. 2014	24974849
chr8	141569582	141569582	A	G	exonic	AGO2	synonymous	SNV	AGO2:NM_001164623:exon6:c.T702C:p.V234V,AGO2:NM_012154:exon6:c.T702C:p.V234V	8q24.3	-	-	-	-	-	-	-	-	-	-	-	-	-	-	-	-	-	-	-	-	-	-	-	-	-	-	-	-	-	-	-	-	-	-	gonl-230c	Control	WGS	Genome of the Netherlands Consortium. Nat Genet. 2014	24974849
chr1	147095735	147095735	C	G	exonic	BCL9	nonsynonymous	SNV	BCL9:NM_004326:exon10:c.C3256G:p.L1086V	1q21.2	0.01	Damaging	0.993	Probably_damaging	0.981	Probably_damaging	0	Deleterious	1	Disease_causing	1.7	Low	0.21	Tolerable	-0.491	Tolerable	0.287	Tolerable	0.38	Tolerable	3.245	16.88	Tolerable	4.61	Conserved	2.557	7.053	Conserved	17.983	Conserved	-	-	8.237e-06	-	gonl-79c	Control	WGS	Genome of the Netherlands Consortium. Nat Genet. 2014	24974849
chr7	148947856	148947856	A	G	exonic	ZNF212	nonsynonymous	SNV	ZNF212:NM_012256:exon3:c.A499G:p.R167G	7q36.1	0	Damaging	0.412	Benign	0.257	Benign	0.031	Neutral	0.93	Polymorphism	2.695	Medium	4.21	Tolerable	-1.082	Tolerable	0.017	Tolerable	0.568	Damaging	2.598	14.65	Tolerable	1.51	Nonconserved	0.362	0.758	Nonconserved	6.464	Nonconserved	-	-	-	-	gonl-19c	Control	WGS	Genome of the Netherlands Consortium. Nat Genet. 2014	24974849
chr2	149856955	149856955	A	G	exonic	KIF5C	synonymous	SNV	KIF5C:NM_004522:exon20:c.A2229G:p.Q743Q	2q23.1	-	-	-	-	-	-	-	-	-	-	-	-	-	-	-	-	-	-	-	-	-	-	-	-	-	-	-	-	-	-	-	-	-	-	gonl-60c	Control	WGS	Genome of the Netherlands Consortium. Nat Genet. 2014	24974849
chr7	150171319	150171319	T	C	exonic	GIMAP8	nonsynonymous	SNV	GIMAP8:NM_175571:exon4:c.T902C:p.I301T	7q36.1	0.05	Damaging	0.032	Benign	0.028	Benign	0.009	Neutral	0.975	Polymorphism	3.175	Medium	2.68	Tolerable	-1.016	Tolerable	0.054	Tolerable	0.478	Tolerable	2.626	14.74	Tolerable	3.31	Conserved	0.767	2.333	Nonconserved	6.812	Nonconserved	0.00159744	0.0009	0.0006	-	gonl-231c	Control	WGS	Genome of the Netherlands Consortium. Nat Genet. 2014	24974849
chr3	150377904	150377904	T	G	exonic	ERICH6	synonymous	SNV	ERICH6:NM_001308234:exon14:c.A1329C:p.V443V,ERICH6:NM_152394:exon14:c.A1767C:p.V589V	3q25.1	-	-	-	-	-	-	-	-	-	-	-	-	-	-	-	-	-	-	-	-	-	-	-	-	-	-	-	-	-	-	-	-	-	-	gonl-178c	Control	WGS	Genome of the Netherlands Consortium. Nat Genet. 2014	24974849
chr3	151161523	151161523	A	G	exonic	IGSF10	synonymous	SNV	IGSF10:NM_178822:exon5:c.T5212C:p.L1738L	3q25.1	-	-	-	-	-	-	-	-	-	-	-	-	-	-	-	-	-	-	-	-	-	-	-	-	-	-	-	-	-	-	-	-	-	-	gonl-182c	Control	WGS	Genome of the Netherlands Consortium. Nat Genet. 2014	24974849
chr7	151372621	151372621	C	T	exonic	PRKAG2	nonsynonymous	SNV	PRKAG2:NM_001304527:exon2:c.G197A:p.R66H,PRKAG2:NM_001040633:exon4:c.G437A:p.R146H,PRKAG2:NM_016203:exon4:c.G569A:p.R190H	7q36.1	0.56	Tolerable	1	Probably_damaging	0.996	Probably_damaging	0.58	Neutral	1	Disease_causing	0.895	Low	-2.27	Damaging	0.096	Damaging	0.731	Damaging	0.742	Damaging	3.817	19.38	Tolerable	4.56	Conserved	1.304	5.317	Nonconserved	13.069	Nonconserved	-	-	-	-	gonl-4c	Control	WGS	Genome of the Netherlands Consortium. Nat Genet. 2014	24974849
chr1	152325299	152325299	C	T	exonic	FLG2	nonsynonymous	SNV	FLG2:NM_001014342:exon3:c.G4963A:p.E1655K	1q21.3	0.6	Tolerable	0.818	Possibly_damaging	0.22	Benign	-	-	1	Polymorphism	1.845	Low	3.83	Tolerable	-0.923	Tolerable	0.004	Tolerable	0.143	Tolerable	1.729	11.74	Tolerable	0.398	Nonconserved	-0.114	-0.203	Nonconserved	9.823	Nonconserved	-	-	-	-	gonl-125c	Control	WGS	Genome of the Netherlands Consortium. Nat Genet. 2014	24974849
chr2	152470795	152470795	T	C	exonic	NEB	nonsynonymous	SNV	NEB:NM_004543:exon73:c.A10831G:p.S3611G,NEB:NM_001164507:exon77:c.A11596G:p.S3866G,NEB:NM_001164508:exon77:c.A11596G:p.S3866G,NEB:NM_001271208:exon77:c.A11596G:p.S3866G	2q23.3	0.01	Damaging	0.999	Probably_damaging	0.989	Probably_damaging	0	Deleterious	1	Disease_causing	3.11	Medium	0.81	Tolerable	-0.134	Tolerable	0.37	Tolerable	0.842	Damaging	4.96	28.9	Damaging	5.43	Conserved	2.198	7.929	Conserved	15.777	Conserved	-	-	-	-	gonl-116c	Control	WGS	Genome of the Netherlands Consortium. Nat Genet. 2014	24974849
chr1	154965391	154965391	G	A	exonic	FLAD1	nonsynonymous	SNV	FLAD1:NM_025207:exon7:c.G1642A:p.G548R,FLAD1:NM_201398:exon8:c.G1351A:p.G451R	1q21.3	0	Damaging	1	Probably_damaging	1	Probably_damaging	0	Deleterious	1	Disease_causing	4.04	High	-	-	0.617	Damaging	0.664	Damaging	0.983	Damaging	3.94	20.1	Damaging	4.96	Conserved	2.599	8.641	Conserved	17.99	Conserved	-	-	-	-	gonl-3c	Control	WGS	Genome of the Netherlands Consortium. Nat Genet. 2014	24974849
chr4	155720019	155720019	T	G	exonic	RBM46	synonymous	SNV	RBM46:NM_001277171:exon4:c.T705G:p.V235V,RBM46:NM_001277173:exon4:c.T705G:p.V235V,RBM46:NM_144979:exon4:c.T705G:p.V235V	4q32.1	-	-	-	-	-	-	-	-	-	-	-	-	-	-	-	-	-	-	-	-	-	-	-	-	-	-	-	-	-	-	-	-	-	-	gonl-103c	Control	WGS	Genome of the Netherlands Consortium. Nat Genet. 2014	24974849
chr3	160818940	160818940	G	A	exonic	B3GALNT1	nonsynonymous	SNV	B3GALNT1:NM_001349162:exon4:c.C194T:p.T65I,B3GALNT1:NM_001349163:exon4:c.C194T:p.T65I	3q26.1	0.18	Tolerable	-	-	-	-	-	-	1	Polymorphism	-	-	-	-	-1.012	Tolerable	0.085	Tolerable	0.095	Tolerable	0.894	8.633	Tolerable	1.14	Nonconserved	0.302	0.001	Nonconserved	5.139	Nonconserved	-	-	0.0004	-	gonl-236c	Control	WGS	Genome of the Netherlands Consortium. Nat Genet. 2014	24974849
chr1	164781333	164781333	A	G	exonic	PBX1	nonsynonymous	SNV	PBX1:NM_001204961:exon6:c.A944G:p.N315S,PBX1:NM_001204963:exon6:c.A944G:p.N315S,PBX1:NM_002585:exon6:c.A944G:p.N315S	1q23.3	0.44	Tolerable	0	Benign	0.002	Benign	0	Deleterious	-	-	1.32	Low	-2.13	Damaging	-0.414	Tolerable	0.411	Tolerable	0.032	Tolerable	0.641	7.442	Tolerable	5.5	Conserved	2.206	4.593	Conserved	15.566	Conserved	-	-	-	-	gonl-176c	Control	WGS	Genome of the Netherlands Consortium. Nat Genet. 2014	24974849
chr3	167339340	167339340	T	C	exonic	WDR49	nonsynonymous	SNV	WDR49:NM_001348951:exon4:c.A698G:p.K233R,WDR49:NM_001348952:exon4:c.A698G:p.K233R	3q26.1	0.53	Tolerable	0.001	Benign	0.003	Benign	-	-	1	Disease_causing	-	-	1.56	Tolerable	-1.071	Tolerable	0.04	Tolerable	0.133	Tolerable	1.553	11.15	Tolerable	4.04	Conserved	2.043	0.564	Nonconserved	6.907	Nonconserved	-	-	-	-	gonl-27c	Control	WGS	Genome of the Netherlands Consortium. Nat Genet. 2014	24974849
chr1	169492480	169492480	C	G	exonic	F5	nonsynonymous	SNV	F5:NM_000130:exon21:c.G6003C:p.Q2001H	1q24.2	0.12	Tolerable	0.009	Benign	0.025	Benign	0.12	Neutral	0.91	Polymorphism	1.09	Low	-5.2	Damaging	0.291	Damaging	0.734	Damaging	0.124	Tolerable	1.123	9.581	Tolerable	-5.27	Nonconserved	-0.817	-1.185	Nonconserved	2.241	Nonconserved	-	-	-	-	gonl-139c	Control	WGS	Genome of the Netherlands Consortium. Nat Genet. 2014	24974849
chr5	171639172	171639172	A	G	exonic	UBTD2	synonymous	SNV	UBTD2:NM_152277:exon3:c.T367C:p.L123L	5q35.1	-	-	-	-	-	-	-	-	-	-	-	-	-	-	-	-	-	-	-	-	-	-	-	-	-	-	-	-	-	-	-	-	-	-	gonl-77c	Control	WGS	Genome of the Netherlands Consortium. Nat Genet. 2014	24974849
chr1	172520731	172520731	G	A	exonic	SUCO	nonsynonymous	SNV	SUCO:NM_001282750:exon2:c.G142A:p.A48T,SUCO:NM_014283:exon2:c.G142A:p.A48T,SUCO:NM_016227:exon3:c.G727A:p.A243T	1q24.3	0.08	Tolerable	0.931	Possibly_damaging	0.243	Benign	0.084	Neutral	0.999	Polymorphism	0.805	Low	-	-	-1.08	Tolerable	0.029	Tolerable	0.177	Tolerable	1.8	11.98	Tolerable	4.72	Conserved	2.666	3.221	Conserved	11.801	Nonconserved	-	-	-	-	gonl-200c	Control	WGS	Genome of the Netherlands Consortium. Nat Genet. 2014	24974849
chr5	174869671	174869671	G	T	exonic	DRD1	synonymous	SNV	DRD1:NM_000794:exon2:c.C432A:p.I144I	5q35.2	-	-	-	-	-	-	-	-	-	-	-	-	-	-	-	-	-	-	-	-	-	-	-	-	-	-	-	-	-	-	-	-	-	-	gonl-224c	Control	WGS	Genome of the Netherlands Consortium. Nat Genet. 2014	24974849
chr5	180056752	180056752	C	T	exonic	FLT4	nonsynonymous	SNV	FLT4:NM_002020:exon6:c.G760A:p.V254M,FLT4:NM_182925:exon6:c.G760A:p.V254M	5q35.3	0.02	Damaging	1	Probably_damaging	0.993	Probably_damaging	-	-	1	Disease_causing	2.635	Medium	-0.91	Tolerable	0.351	Damaging	0.617	Damaging	0.692	Damaging	4.244	22.1	Damaging	4.91	Conserved	2.44	7.27	Conserved	18.474	Conserved	-	7.7e-05	2.739e-05	-	gonl-181c	Control	WGS	Genome of the Netherlands Consortium. Nat Genet. 2014	24974849
chr1	186099827	186099827	G	A	exonic	HMCN1	nonsynonymous	SNV	HMCN1:NM_031935:exon85:c.G13228A:p.V4410I	1q31.1	0.27	Tolerable	0.974	Probably_damaging	0.98	Probably_damaging	0	Neutral	0.998	Disease_causing	0.19	Neutral	-0.23	Tolerable	-0.781	Tolerable	0.243	Tolerable	0.095	Tolerable	3.723	18.91	Tolerable	2.54	Conserved	0.348	4.827	Nonconserved	9.056	Nonconserved	-	-	-	-	gonl-132c	Control	WGS	Genome of the Netherlands Consortium. Nat Genet. 2014	24974849
chr4	186423511	186423511	G	A	exonic	PDLIM3	synonymous	SNV	PDLIM3:NM_001257963:exon5:c.C531T:p.H177H,PDLIM3:NM_001114107:exon7:c.C888T:p.H296H,PDLIM3:NM_001257962:exon7:c.C768T:p.H256H,PDLIM3:NM_014476:exon8:c.C1032T:p.H344H	4q35.1	-	-	-	-	-	-	-	-	-	-	-	-	-	-	-	-	-	-	-	-	-	-	-	-	-	-	-	-	-	-	-	7.7e-05	4.942e-05	-	gonl-221c	Control	WGS	Genome of the Netherlands Consortium. Nat Genet. 2014	24974849
chr3	186937969	186937969	C	A	exonic	MASP1	nonsynonymous	SNV	MASP1:NM_001879:exon16:c.G1990T:p.G664C	3q27.3	0	Damaging	1	Probably_damaging	1	Probably_damaging	-	-	1	Disease_causing	4.525	High	-6.13	Damaging	0.977	Damaging	0.992	Damaging	0.934	Damaging	4.385	23.2	Damaging	5.25	Conserved	2.932	3.969	Conserved	12.561	Nonconserved	-	-	-	-	gonl-148c	Control	WGS	Genome of the Netherlands Consortium. Nat Genet. 2014	24974849
chr2	189975024	189975024	G	T	exonic	COL5A2	synonymous	SNV	COL5A2:NM_000393:exon2:c.C249A:p.A83A	2q32.2	-	-	-	-	-	-	-	-	-	-	-	-	-	-	-	-	-	-	-	-	-	-	-	-	-	-	-	-	-	-	-	-	-	-	gonl-88c	Control	WGS	Genome of the Netherlands Consortium. Nat Genet. 2014	24974849
chr1	197071409	197071409	T	G	exonic	ASPM	nonsynonymous	SNV	ASPM:NM_018136:exon18:c.A6972C:p.R2324S	1q31.3	0.29	Tolerable	0.917	Possibly_damaging	0.636	Possibly_damaging	0.007	Neutral	1	Disease_causing	1.815	Low	-0.52	Tolerable	-0.703	Tolerable	0.229	Tolerable	0.299	Tolerable	0.821	8.304	Tolerable	-6.39	Nonconserved	-0.967	-4.294	Nonconserved	2.556	Nonconserved	-	-	-	-	gonl-73c	Control	WGS	Genome of the Netherlands Consortium. Nat Genet. 2014	24974849
chr1	202725521	202725521	G	A	exonic	KDM5B	stopgain	SNV	KDM5B:NM_001347591:exon9:c.C1186T:p.R396X,KDM5B:NM_006618:exon10:c.C1321T:p.R441X,KDM5B:NM_001314042:exon11:c.C1429T:p.R477X	1q32.1	0.49	Tolerable	-	-	-	-	0	Deleterious	1	Disease_causing_automatic	-	-	-	-	-	-	-	-	-	-	10.005	43	Damaging	4.08	Conserved	0.848	3.411	Nonconserved	14.928	Nonconserved	-	-	1.651e-05	-	gonl-149c	Control	WGS	Genome of the Netherlands Consortium. Nat Genet. 2014	24974849
chr1	224499553	224499553	A	G	exonic	NVL	synonymous	SNV	NVL:NM_001243147:exon5:c.T291C:p.T97T,NVL:NM_002533:exon5:c.T291C:p.T97T	1q42.11	-	-	-	-	-	-	-	-	1	Disease_causing	-	-	-	-	-	-	-	-	-	-	0.006	4.045	Tolerable	1.55	Nonconserved	0.409	0.637	Nonconserved	4.899	Nonconserved	-	-	-	-	gonl-42c	Control	WGS	Genome of the Netherlands Consortium. Nat Genet. 2014	24974849
chr19	541442	541442	G	A	exonic	CDC34	nonsynonymous	SNV	CDC34:NM_004359:exon5:c.G601A:p.E201K	19p13.3	0.43	Tolerable	0.789	Possibly_damaging	0.154	Benign	0	Deleterious	0.999	Disease_causing	2.075	Medium	0.81	Tolerable	-1.012	Tolerable	0.108	Tolerable	0.462	Tolerable	2.101	12.98	Tolerable	3.95	Conserved	0.906	5.335	Nonconserved	12.158	Nonconserved	0.000199681	-	0.0004		33	ID	WES	Gilissen C et al. Nature. 2014	24896178
chr19	815253	815253	C	T	exonic	PLPPR3	synonymous	SNV	PLPPR3:NM_001270366:exon4:c.G336A:p.A112A,PLPPR3:NM_024888:exon4:c.G336A:p.A112A	19p13.3	-	-	-	-	-	-	-	-	-	-	-	-	-	-	-	-	-	-	-	-	-	-	-	-	-	-	-	-	-	-	-	7.8e-05	6.326e-05		4	ID	WES	Gilissen C et al. Nature. 2014	24896178
chr12	5021656	5021656	C	T	exonic	KCNA1	nonsynonymous	SNV	KCNA1:NM_000217:exon2:c.C1112T:p.T371I	12p13.32	0	Damaging	1	Probably_damaging	0.999	Probably_damaging	0	Deleterious	1	Disease_causing	4.175	High	-5.2	Damaging	1.034	Damaging	0.983	Damaging	0.985	Damaging	4.061	20.9	Damaging	4.9	Conserved	2.691	7.597	Conserved	17.607	Conserved	-	-	-		27	ID	WES	Gilissen C et al. Nature. 2014	24896178
chr7	6196670	6196670	C	G	exonic	USP42	synonymous	SNV	USP42:NM_032172:exon16:c.C3927G:p.L1309L	7p22.1	-	-	-	-	-	-	-	-	-	-	-	-	-	-	-	-	-	-	-	-	-	-	-	-	-	-	-	-	-	-	-	-	-		3	ID	WES	Gilissen C et al. Nature. 2014	24896178
chr12	7295875	7295875	C	T	exonic	CLSTN3	synonymous	SNV	CLSTN3:NM_014718:exon12:c.C1815T:p.G605G	12p13.31	-	-	-	-	-	-	-	-	-	-	-	-	-	-	-	-	-	-	-	-	-	-	-	-	-	-	-	-	-	-	0.000199681	0.0003	0.0002		41	ID	WES	Gilissen C et al. Nature. 2014	24896178
chr6	7583973	7583973	C	T	exonic	DSP	stopgain	SNV	DSP:NM_001008844:exon24:c.C4681T:p.R1561X,DSP:NM_001319034:exon24:c.C5149T:p.R1717X,DSP:NM_004415:exon24:c.C6478T:p.R2160X	6p24.3	0.7	Tolerable	-	-	-	-	0	Deleterious	1	Disease_causing	-	-	-	-	-	-	-	-	-	-	13.551	47	Damaging	2.35	Conserved	0.704	1.73	Nonconserved	14.408	Nonconserved	-	-	8.252e-06		15	ID	WES	Gilissen C et al. Nature. 2014	24896178
chr12	12788868	12788868	G	C	exonic	CREBL2	nonsynonymous	SNV	CREBL2:NM_001310:exon2:c.G173C:p.R58P	12p13.2	0	Damaging	0.97	Probably_damaging	0.727	Possibly_damaging	0	Deleterious	0.937	Disease_causing	1.935	Medium	-2.61	Damaging	0.64	Damaging	0.723	Damaging	0.721	Damaging	4.366	23	Damaging	5.58	Conserved	2.626	7.294	Conserved	14.748	Nonconserved	-	-	-		46	ID	WES	Gilissen C et al. Nature. 2014	24896178
chr19	12984501	12984501	C	G	exonic	MAST1	nonsynonymous	SNV	MAST1:NM_014975:exon26:c.C3530G:p.P1177R	19p13.2	0	Damaging	1	Probably_damaging	0.999	Probably_damaging	0	Deleterious	1	Disease_causing	2.555	Medium	1.18	Tolerable	-0.539	Tolerable	0.244	Tolerable	0.746	Damaging	4.486	24	Damaging	4.8	Conserved	2.377	7.691	Conserved	15.724	Conserved	-	-	-		30	ID	WES	Gilissen C et al. Nature. 2014	24896178
chr19	13249038	13249038	C	T	exonic	NACC1	nonsynonymous	SNV	NACC1:NM_052876:exon6:c.C1402T:p.R468C	19p13.2	0.03	Damaging	0.55	Possibly_damaging	0.212	Benign	0	Deleterious	1	Disease_causing	0.55	Neutral	0.65	Tolerable	-1.014	Tolerable	0.079	Tolerable	0.512	Damaging	3.45	17.68	Tolerable	3.66	Conserved	2.194	4.702	Conserved	9.915	Nonconserved	-	-	-		41	ID	WES	Gilissen C et al. Nature. 2014	24896178
chr5	14390384	14390384	A	T	exonic	TRIO	nonsynonymous	SNV	TRIO:NM_007118:exon26:c.A4103T:p.D1368V	5p15.2	0.27	Tolerable	0.984	Probably_damaging	0.862	Possibly_damaging	0	Deleterious	1	Disease_causing	2.835	Medium	-0.05	Tolerable	-0.271	Tolerable	0.409	Tolerable	0.9	Damaging	3.268	16.97	Tolerable	4.32	Conserved	0.906	9.339	Nonconserved	12.749	Nonconserved	-	-	-		2	ID	WGS	Gilissen C et al. Nature. 2014	24896178
chr21	15535845	15535845	C	T	splicing	LIPI	splicing	SNV	NM_001303001:exon7:c.902-1G>A;NM_001303000:exon7:c.902-1G>A;NM_001302999:exon6:c.812-1G>A;NM_001302998:exon7:c.902-1G>A;NM_198996:exon7:c.965-1G>A	21q11.2	-	-	-	-	-	-	-	-	1	Disease_causing	-	-	-	-	-	-	-	-	-	-	1.69	11.61	Tolerable	5.18	Conserved	2.574	4.176	Conserved	15.976	Conserved	-	-	-		10	ID	WES	Gilissen C et al. Nature. 2014	24896178
chr11	17483205	17483205	G	A	exonic	ABCC8	synonymous	SNV	ABCC8:NM_000352:exon5:c.C747T:p.A249A,ABCC8:NM_001287174:exon5:c.C747T:p.A249A,ABCC8:NM_001351295:exon5:c.C747T:p.A249A,ABCC8:NM_001351296:exon5:c.C747T:p.A249A,ABCC8:NM_001351297:exon5:c.C747T:p.A249A	11p15.1	-	-	-	-	-	-	-	-	-	-	-	-	-	-	-	-	-	-	-	-	-	-	-	-	-	-	-	-	-	-	-	-	-		47	ID	WGS	Gilissen C et al. Nature. 2014	24896178
chr17	17696524	17696524	C	T	exonic	RAI1	stopgain	SNV	RAI1:NM_030665:exon3:c.C262T:p.Q88X	17p11.2	0.87	Tolerable	-	-	-	-	0.937	Neutral	1	Disease_causing_automatic	-	-	-	-	-	-	-	-	-	-	4.276	22.3	Damaging	2.97	Conserved	0.64	3.757	Nonconserved	7.612	Nonconserved	-	-	-		21	ID	WES	Gilissen C et al. Nature. 2014	24896178
chr20	20243639	20243639	A	C	exonic	CFAP61	nonsynonymous	SNV	CFAP61:NM_015585:exon21:c.A2368C:p.T790P	20p11.23	0.06	Tolerable	1	Probably_damaging	0.999	Probably_damaging	0	Deleterious	1	Disease_causing	2.175	Medium	1.54	Tolerable	-0.787	Tolerable	0.187	Tolerable	0.877	Damaging	4.906	28.3	Damaging	5.12	Conserved	2.148	6.723	Conserved	14.745	Nonconserved	-	-	-		43	ID	WGS	Gilissen C et al. Nature. 2014	24896178
chr14	23829243	23829243	G	A	exonic	EFS	synonymous	SNV	EFS:NM_001277174:exon3:c.C165T:p.Y55Y,EFS:NM_032459:exon3:c.C165T:p.Y55Y,EFS:NM_005864:exon4:c.C444T:p.Y148Y	14q11.2	-	-	-	-	-	-	-	-	-	-	-	-	-	-	-	-	-	-	-	-	-	-	-	-	-	-	-	-	-	-	0.000199681	-	8.599e-06		39	ID	WGS	Gilissen C et al. Nature. 2014	24896178
chr4	25236025	25236025	G	C	exonic	PI4K2B	nonsynonymous	SNV	PI4K2B:NM_018323:exon1:c.G240C:p.E80D	4p15.2	0.62	Tolerable	0	Benign	0	Benign	0.006	Neutral	1	Polymorphism	0.69	Neutral	0.93	Tolerable	-1.054	Tolerable	0.071	Tolerable	0.065	Tolerable	0.77	8.072	Tolerable	0.11	Nonconserved	-0.143	-0.044	Nonconserved	7.76	Nonconserved	-	-	-		17	ID	WES	Gilissen C et al. Nature. 2014	24896178
chr2	26457124	26457124	C	T	exonic	HADHA	synonymous	SNV	HADHA:NM_000182:exon5:c.G414A:p.V138V	2p23.3	-	-	-	-	-	-	-	-	-	-	-	-	-	-	-	-	-	-	-	-	-	-	-	-	-	-	-	-	-	-	-	-	-		22	ID	WGS	Gilissen C et al. Nature. 2014	24896178
chr12	27087494	27087494	G	A	exonic	INTS13	stopgain	SNV	INTS13:NM_018164:exon3:c.C295T:p.Q99X	12p11.23	0.05	Damaging	-	-	-	-	0	Deleterious	1	Disease_causing	-	-	-	-	-	-	-	-	-	-	9.237	42	Damaging	4.88	Conserved	2.707	8.563	Conserved	18.617	Conserved	-	-	-		17	ID	WES	Gilissen C et al. Nature. 2014	24896178
chr17	27286180	27286180	C	T	exonic	SEZ6	nonsynonymous	SNV	SEZ6:NM_001098635:exon10:c.G1970A:p.R657Q,SEZ6:NM_001290202:exon10:c.G1595A:p.R532Q,SEZ6:NM_178860:exon10:c.G1970A:p.R657Q	17q11.2	0.15	Tolerable	1	Probably_damaging	0.933	Probably_damaging	0.006	Neutral	1	Disease_causing	1.83	Low	1.32	Tolerable	-0.945	Tolerable	0.149	Tolerable	0.397	Tolerable	4.286	22.4	Damaging	3.85	Conserved	1.402	5.487	Nonconserved	7.406	Nonconserved	-	8.3e-05	5.976e-05		24	ID	WES	Gilissen C et al. Nature. 2014	24896178
chr1	27339042	27339042	G	A	exonic	FAM46B	synonymous	SNV	FAM46B:NM_052943:exon1:c.C120T:p.A40A	1p36.11	-	-	-	-	-	-	-	-	-	-	-	-	-	-	-	-	-	-	-	-	-	-	-	-	-	-	-	-	-	-	-	-	-		33	ID	WES	Gilissen C et al. Nature. 2014	24896178
chr18	33713240	33713240	C	T	exonic	ELP2	stopgain	SNV	ELP2:NM_001242875:exon2:c.C178T:p.R60X,ELP2:NM_001242876:exon2:c.C178T:p.R60X,ELP2:NM_001242877:exon2:c.C178T:p.R60X,ELP2:NM_001242878:exon2:c.C178T:p.R60X,ELP2:NM_001242879:exon2:c.C178T:p.R60X,ELP2:NM_001324465:exon2:c.C178T:p.R60X,ELP2:NM_001324466:exon2:c.C178T:p.R60X,ELP2:NM_001324467:exon2:c.C178T:p.R60X,ELP2:NM_018255:exon2:c.C178T:p.R60X	18q12.2	0.73	Tolerable	-	-	-	-	0	Deleterious	1	Disease_causing_automatic	-	-	-	-	-	-	-	-	-	-	5.127	32	Damaging	5	Conserved	2.795	1.606	Nonconserved	11.562	Nonconserved	-	-	5.799e-05		9	ID	WES	Gilissen C et al. Nature. 2014	24896178
chr21	34923418	34923419	AG	-	exonic	SON	frameshift	deletion	SON:NM_001291411:exon3:c.1881_1882del:p.T627fs,SON:NM_032195:exon3:c.1881_1882del:p.T627fs,SON:NM_138927:exon3:c.1881_1882del:p.T627fs	21q22.11	-	-	-	-	-	-	-	-	-	-	-	-	-	-	-	-	-	-	-	-	-	-	-	-	-	-	-	-	-	-	-	-	-		20	ID	WES	Gilissen C et al. Nature. 2014	24896178
chr19	36940271	36940271	C	T	exonic	ZNF566	nonsynonymous	SNV	ZNF566:NM_001300970:exon4:c.G553A:p.G185R,ZNF566:NM_001145343:exon5:c.G868A:p.G290R,ZNF566:NM_001145344:exon5:c.G865A:p.G289R,ZNF566:NM_001145345:exon5:c.G865A:p.G289R,ZNF566:NM_032838:exon5:c.G865A:p.G289R	19q13.12	0.03	Damaging	1	Probably_damaging	0.987	Probably_damaging	0	Deleterious	0.971	Disease_causing	2.55	Medium	0.33	Tolerable	-0.101	Tolerable	0.393	Tolerable	0.462	Tolerable	3.808	19.34	Tolerable	3.9	Conserved	2.188	1.484	Nonconserved	15.219	Conserved	-	-	4.943e-05		13	ID	WES	Gilissen C et al. Nature. 2014	24896178
chr17	39623313	39623313	C	T	exonic	KRT32	nonsynonymous	SNV	KRT32:NM_002278:exon1:c.G265A:p.E89K	17q21.2	0.04	Damaging	0.997	Probably_damaging	0.887	Possibly_damaging	0.023	Neutral	1	Polymorphism	2.395	Medium	-1.64	Damaging	-0.166	Tolerable	0.63	Damaging	0.454	Tolerable	2.424	14.07	Tolerable	4.11	Conserved	1.282	1.399	Nonconserved	7.641	Nonconserved	0.000199681	-	0.0002		21	ID	WGS	Gilissen C et al. Nature. 2014	24896178
chr6	42975030	42975030	T	A	exonic	PPP2R5D	nonsynonymous	SNV	PPP2R5D:NM_180977:exon3:c.T301A:p.W101R,PPP2R5D:NM_001270476:exon5:c.T166A:p.W56R,PPP2R5D:NM_006245:exon5:c.T619A:p.W207R,PPP2R5D:NM_180976:exon5:c.T523A:p.W175R	6p21.1	0	Damaging	1	Probably_damaging	1	Probably_damaging	0	Deleterious	1	Disease_causing	4.145	High	-0.39	Tolerable	0.652	Damaging	0.662	Damaging	0.991	Damaging	4.571	24.8	Damaging	5.84	Conserved	2.228	6.269	Conserved	16.23	Conserved	-	-	-		26	ID	WES	Gilissen C et al. Nature. 2014	24896178
chr6	44392245	44392245	C	T	exonic	CDC5L	synonymous	SNV	CDC5L:NM_001253:exon11:c.C1494T:p.A498A	6p21.1	-	-	-	-	-	-	-	-	-	-	-	-	-	-	-	-	-	-	-	-	-	-	-	-	-	-	-	-	-	-	-	-	-		6	ID	WES	Gilissen C et al. Nature. 2014	24896178
chr20	45022193	45022193	C	A	exonic	ELMO2	nonsynonymous	SNV	ELMO2:NM_182764:exon4:c.G167T:p.G56V,ELMO2:NM_133171:exon5:c.G167T:p.G56V	20q13.12	0.01	Damaging	0.952	Possibly_damaging	0.781	Possibly_damaging	0	Neutral	1	Disease_causing	2.08	Medium	2.45	Tolerable	-0.914	Tolerable	0.126	Tolerable	0.717	Damaging	3.877	19.7	Tolerable	4.4	Conserved	2.291	5.613	Conserved	16.136	Conserved	-	-	-		26	ID	WES	Gilissen C et al. Nature. 2014	24896178
chr17	45786784	45786784	A	C	exonic	TBKBP1	nonsynonymous	SNV	TBKBP1:NM_014726:exon8:c.A1685C:p.H562P	17q21.32	0.32	Tolerable	0	Benign	0	Benign	0.01	Neutral	0.851	Disease_causing	0.345	Neutral	-	-	-1.088	Tolerable	0.065	Tolerable	0.341	Tolerable	1.716	11.7	Tolerable	0.357	Nonconserved	0.548	1.491	Nonconserved	3.68	Nonconserved	-	-	7.8e-05		19	ID	WES	Gilissen C et al. Nature. 2014	24896178
chr17	47583816	47583816	T	C	exonic	NGFR	nonsynonymous	SNV	NGFR:NM_002507:exon3:c.T364C:p.C122R	17q21.33	0	Damaging	1	Probably_damaging	1	Probably_damaging	0	Deleterious	1	Disease_causing	2.08	Medium	-8.3	Damaging	0.819	Damaging	0.996	Damaging	0.996	Damaging	4.954	28.8	Damaging	5.55	Conserved	2.093	7.888	Conserved	15.348	Conserved	-	-	-		1	ID	WES	Gilissen C et al. Nature. 2014	24896178
chr19	48734215	48734215	G	A	exonic	CARD8	synonymous	SNV	CARD8:NM_001184900:exon6:c.C591T:p.L197L,CARD8:NM_001184901:exon6:c.C441T:p.L147L,CARD8:NM_001184903:exon7:c.C591T:p.L197L,CARD8:NM_014959:exon7:c.C441T:p.L147L,CARD8:NM_001184902:exon9:c.C591T:p.L197L	19q13.33	-	-	-	-	-	-	-	-	-	-	-	-	-	-	-	-	-	-	-	-	-	-	-	-	-	-	-	-	-	-	-	-	-		9	ID	WES	Gilissen C et al. Nature. 2014	24896178
chr13	48921977	48921977	T	C	exonic	RB1	nonsynonymous	SNV	RB1:NM_000321:exon5:c.T517C:p.Y173H	13q14.2	0	Damaging	0.997	Probably_damaging	0.949	Probably_damaging	0	Deleterious	0.978	Disease_causing	1.39	Low	-0.9	Tolerable	-0.034	Tolerable	0.46	Tolerable	0.848	Damaging	3.947	20.2	Damaging	5.74	Conserved	2.198	4.032	Conserved	12.426	Nonconserved	-	-	-		3	ID	WGS	Gilissen C et al. Nature. 2014	24896178
chrX	48932518	48932518	A	-	exonic	WDR45	frameshift	deletion	WDR45:NM_001029896:exon11:c.1027delT:p.C343fs,WDR45:NM_007075:exon12:c.1030delT:p.C344fs	Xp11.23	-	-	-	-	-	-	-	-	-	-	-	-	-	-	-	-	-	-	-	-	-	-	-	-	-	-	-	-	-	-	-	-	-		9	ID	WES	Gilissen C et al. Nature. 2014	24896178
chr12	49072911	49072911	C	A	exonic	KANSL2	synonymous	SNV	KANSL2:NM_017822:exon4:c.G453T:p.G151G	12q13.11	-	-	-	-	-	-	-	-	-	-	-	-	-	-	-	-	-	-	-	-	-	-	-	-	-	-	-	-	-	-	-	-	-		49	ID	WES	Gilissen C et al. Nature. 2014	24896178
chr16	49670125	49670125	T	C	exonic	ZNF423	nonsynonymous	SNV	ZNF423:NM_001330533:exon2:c.A2587G:p.T863A,ZNF423:NM_001271620:exon4:c.A2758G:p.T920A,ZNF423:NM_015069:exon4:c.A2938G:p.T980A	16q12.1	-	-	0.999	Probably_damaging	0.954	Probably_damaging	0	Deleterious	0.998	Disease_causing	0.805	Low	1.53	Tolerable	-1.046	Tolerable	0.109	Tolerable	0.814	Damaging	3.362	17.33	Tolerable	4.81	Conserved	1.814	7.698	Nonconserved	14.376	Nonconserved	-	-	-		34	ID	WES	Gilissen C et al. Nature. 2014	24896178
chr15	50790871	50790871	G	A	exonic	USP8	synonymous	SNV	USP8:NM_001283049:exon16:c.G2799A:p.Q933Q,USP8:NM_001128610:exon19:c.G3117A:p.Q1039Q,USP8:NM_005154:exon19:c.G3117A:p.Q1039Q	15q21.2	-	-	-	-	-	-	-	-	-	-	-	-	-	-	-	-	-	-	-	-	-	-	-	-	-	-	-	-	-	-	-	-	-		29	ID	WGS	Gilissen C et al. Nature. 2014	24896178
chr1	52231512	52231512	C	T	exonic	OSBPL9	nonsynonymous	SNV	OSBPL9:NM_148905:exon7:c.C263T:p.P88L,OSBPL9:NM_148904:exon8:c.C263T:p.P88L,OSBPL9:NM_148907:exon8:c.C467T:p.P156L,OSBPL9:NM_001330580:exon9:c.C302T:p.P101L,OSBPL9:NM_001350210:exon10:c.C152T:p.P51L,OSBPL9:NM_148906:exon11:c.C746T:p.P249L,OSBPL9:NM_148908:exon11:c.C758T:p.P253L,OSBPL9:NM_001350208:exon12:c.C239T:p.P80L,OSBPL9:NM_001350209:exon12:c.C239T:p.P80L,OSBPL9:NM_024586:exon12:c.C797T:p.P2…	1p32.3	0.19	Tolerable	1	Probably_damaging	0.999	Probably_damaging	0	Deleterious	1	Disease_causing	1.7	Low	2.29	Tolerable	-1.083	Tolerable	0.096	Tolerable	0.433	Tolerable	4.057	20.8	Damaging	4.1	Conserved	1.44	7.105	Nonconserved	15.168	Conserved	-	0.0002	1.649e-05		7	ID	WGS	Gilissen C et al. Nature. 2014	24896178
chr13	52536008	52536008	G	A	exonic	ATP7B	synonymous	SNV	ATP7B:NM_000053:exon6:c.C1911T:p.N637N,ATP7B:NM_001330578:exon6:c.C1911T:p.N637N,ATP7B:NM_001243182:exon7:c.C1578T:p.N526N	13q14.3	-	-	-	-	-	-	-	-	-	-	-	-	-	-	-	-	-	-	-	-	-	-	-	-	-	-	-	-	-	-	-	-	2.484e-05		36	ID	WGS	Gilissen C et al. Nature. 2014	24896178
chrX	53430554	53430554	G	-	exonic	SMC1A	frameshift	deletion	SMC1A:NM_006306:exon15:c.2364delC:p.N788fs,SMC1A:NM_001281463:exon16:c.2298delC:p.N766fs	Xp11.22	-	-	-	-	-	-	-	-	-	-	-	-	-	-	-	-	-	-	-	-	-	-	-	-	-	-	-	-	-	-	-	-	-		13	ID	WES	Gilissen C et al. Nature. 2014	24896178
chr16	53472982	53472982	G	T	exonic	RBL2	nonsynonymous	SNV	RBL2:NM_001323608:exon2:c.G295T:p.V99F,RBL2:NM_001323609:exon2:c.G295T:p.V99F,RBL2:NM_001323610:exon2:c.G295T:p.V99F,RBL2:NM_001323611:exon2:c.G73T:p.V25F,RBL2:NM_005611:exon2:c.G295T:p.V99F	16q12.2	0.01	Damaging	0.982	Probably_damaging	0.885	Possibly_damaging	0	Deleterious	1	Disease_causing	1.78	Low	-2.31	Damaging	0.668	Damaging	0.779	Damaging	0.646	Damaging	4.379	23.1	Damaging	5.54	Conserved	2.593	3.897	Conserved	13.21	Nonconserved	-	-	-		44	ID	WGS	Gilissen C et al. Nature. 2014	24896178
chr14	57268586	57268586	G	T	exonic	OTX2	stopgain	SNV	OTX2:NM_001270525:exon3:c.C761A:p.S254X,OTX2:NM_172337:exon3:c.C737A:p.S246X,OTX2:NM_001270524:exon4:c.C737A:p.S246X,OTX2:NM_001270523:exon5:c.C737A:p.S246X,OTX2:NM_021728:exon5:c.C761A:p.S254X	14q22.3	0.62	Tolerable	-	-	-	-	0.003	Neutral	1	Disease_causing	-	-	-	-	-	-	-	-	-	-	6.325	37	Damaging	5.46	Conserved	2.84	7.66	Conserved	18.489	Conserved	-	-	-		7	ID	WES	Gilissen C et al. Nature. 2014	24896178
chr16	57513380	57513380	C	A	exonic	DOK4	nonsynonymous	SNV	DOK4:NM_001330556:exon1:c.G40T:p.V14L,DOK4:NM_018110:exon2:c.G40T:p.V14L	16q21	1	Tolerable	0.965	Probably_damaging	0.542	Possibly_damaging	0	Deleterious	1	Disease_causing	1.955	Medium	0.89	Tolerable	-0.936	Tolerable	0.119	Tolerable	0.721	Damaging	3.962	20.3	Damaging	4.75	Conserved	2.329	6.153	Conserved	14.833	Nonconserved	-	-	-		28	ID	WES	Gilissen C et al. Nature. 2014	24896178
chr20	57829608	57829608	G	A	exonic	ZNF831	nonsynonymous	SNV	ZNF831:NM_178457:exon5:c.G4844A:p.R1615H	20q13.32	0.18	Tolerable	0.001	Benign	0	Benign	0.528	Neutral	1	Polymorphism	0.69	Neutral	3.63	Tolerable	-0.929	Tolerable	0.011	Tolerable	0.09	Tolerable	1.744	11.79	Tolerable	-0.227	Nonconserved	0.074	-0.216	Nonconserved	5.469	Nonconserved	-	8.3e-05	6.676e-05		23	ID	WGS	Gilissen C et al. Nature. 2014	24896178
chr16	58564225	58564225	C	A	exonic	CNOT1	synonymous	SNV	CNOT1:NM_001265612:exon43:c.G6189T:p.L2063L,CNOT1:NM_016284:exon43:c.G6204T:p.L2068L	16q21	-	-	-	-	-	-	-	-	-	-	-	-	-	-	-	-	-	-	-	-	-	-	-	-	-	-	-	-	-	-	-	-	-		8	ID	WES	Gilissen C et al. Nature. 2014	24896178
chr7	64452368	64452368	A	C	exonic	ERV3-1	nonsynonymous	SNV	ERV3-1:NM_001007253:exon2:c.T1037G:p.I346S	7q11.21	0.01	Damaging	0.938	Possibly_damaging	0.192	Benign	-	-	1	Polymorphism	0	Neutral	2.54	Tolerable	-0.986	Tolerable	0.013	Tolerable	0.339	Tolerable	2.386	13.94	Tolerable	0.109	Nonconserved	0.156	0.222	Nonconserved	-	-	-	-	-		49	ID	WES	Gilissen C et al. Nature. 2014	24896178
chr15	66995638	66995638	G	A	exonic	SMAD6	stopgain	SNV	SMAD6:NM_005585:exon1:c.G42A:p.W14X	15q22.31	1	Tolerable	-	-	-	-	0	Deleterious	1	Disease_causing	-	-	-	-	-	-	-	-	-	-	6.471	37	Damaging	3.79	Conserved	1.958	4.921	Nonconserved	14.582	Nonconserved	-	-	-		34	ID	WES	Gilissen C et al. Nature. 2014	24896178
chr16	67281195	67281195	G	A	exonic	FHOD1	nonsynonymous	SNV	FHOD1:NM_001318202:exon1:c.C119T:p.A40V,FHOD1:NM_013241:exon1:c.C119T:p.A40V	16q22.1	0.01	Damaging	0.765	Possibly_damaging	0.023	Benign	0	Deleterious	1	Disease_causing	1.445	Low	1.84	Tolerable	-1.067	Tolerable	0.051	Tolerable	0.357	Tolerable	5.256	33	Damaging	5.63	Conserved	2.652	7.52	Conserved	18.659	Conserved	-	-	-		13	ID	WES	Gilissen C et al. Nature. 2014	24896178
chr15	68468014	68468014	T	A	exonic	PIAS1	nonsynonymous	SNV	PIAS1:NM_016166:exon10:c.T1209A:p.D403E,PIAS1:NM_001320687:exon11:c.T1215A:p.D405E	15q23	0.06	Tolerable	0.092	Benign	0.074	Benign	0	Deleterious	1	Disease_causing	1.845	Low	1.59	Tolerable	-1.083	Tolerable	0.071	Tolerable	0.697	Damaging	2.911	15.7	Tolerable	1.89	Nonconserved	0.07	1.466	Nonconserved	8.759	Nonconserved	-	-	-		37	ID	WES	Gilissen C et al. Nature. 2014	24896178
chr4	69203353	69203353	T	C	exonic	YTHDC1	synonymous	SNV	YTHDC1:NM_001031732:exon3:c.A396G:p.K132K,YTHDC1:NM_001330698:exon3:c.A396G:p.K132K,YTHDC1:NM_133370:exon3:c.A396G:p.K132K	4q13.2	-	-	-	-	-	-	-	-	-	-	-	-	-	-	-	-	-	-	-	-	-	-	-	-	-	-	-	-	-	-	-	-	-		7	ID	WES	Gilissen C et al. Nature. 2014	24896178
chr16	69820943	69820943	A	T	exonic	WWP2	synonymous	SNV	WWP2:NM_001270454:exon2:c.A30T:p.G10G,WWP2:NM_001270455:exon2:c.A30T:p.G10G,WWP2:NM_007014:exon3:c.A30T:p.G10G	16q22.1	-	-	-	-	-	-	-	-	-	-	-	-	-	-	-	-	-	-	-	-	-	-	-	-	-	-	-	-	-	-	-	-	-		6	ID	WES	Gilissen C et al. Nature. 2014	24896178
chr1	78511993	78511993	G	T	exonic	GIPC2	nonsynonymous	SNV	GIPC2:NM_017655:exon1:c.G215T:p.G72V	1p31.1	0.02	Damaging	0.421	Benign	0.04	Benign	0.04	Neutral	0.997	Polymorphism	1.61	Low	-1.45	Tolerable	-0.935	Tolerable	0.146	Tolerable	0.12	Tolerable	1.158	9.715	Tolerable	0.819	Nonconserved	0.87	0.341	Nonconserved	0.734	Nonconserved	-	-	-		38	ID	WES	Gilissen C et al. Nature. 2014	24896178
chr5	79733643	79733643	C	T	exonic	ZFYVE16	nonsynonymous	SNV	ZFYVE16:NM_001284237:exon3:c.C1139T:p.A380V,ZFYVE16:NM_014733:exon3:c.C1139T:p.A380V,ZFYVE16:NM_001105251:exon4:c.C1139T:p.A380V,ZFYVE16:NM_001284236:exon4:c.C1139T:p.A380V,ZFYVE16:NM_001349434:exon4:c.C1139T:p.A380V	5q14.1	1	Tolerable	0	Benign	0	Benign	0.424	Neutral	1	Polymorphism	-0.805	Neutral	1.28	Tolerable	-0.983	Tolerable	0.026	Tolerable	0.018	Tolerable	-2.499	0.003	Tolerable	1.35	Nonconserved	0.062	1.439	Nonconserved	7.804	Nonconserved	-	-	2.476e-05		40	ID	WGS	Gilissen C et al. Nature. 2014	24896178
chr15	83677401	83677401	C	T	exonic	C15orf40	nonsynonymous	SNV	C15orf40:NM_001160113:exon3:c.G265A:p.A89T,C15orf40:NM_001160114:exon3:c.G265A:p.A89T,C15orf40:NM_001160115:exon3:c.G265A:p.A89T,C15orf40:NM_001160116:exon3:c.G265A:p.A89T,C15orf40:NM_144597:exon3:c.G265A:p.A89T	15q25.2	0.28	Tolerable	0.998	Probably_damaging	0.962	Probably_damaging	0	Deleterious	1	Disease_causing	2.02	Medium	-0.01	Tolerable	-0.4	Tolerable	0.376	Tolerable	0.582	Damaging	5.498	35	Damaging	4.62	Conserved	1.466	4.714	Nonconserved	14.251	Nonconserved	-	7.7e-05	8.242e-06		3	ID	WGS	Gilissen C et al. Nature. 2014	24896178
chr14	88945321	88945321	C	T	exonic	PTPN21	synonymous	SNV	PTPN21:NM_007039:exon13:c.G2454A:p.P818P	14q31.3	-	-	-	-	-	-	-	-	-	-	-	-	-	-	-	-	-	-	-	-	-	-	-	-	-	-	-	-	-	-	-	-	-		15	ID	WES	Gilissen C et al. Nature. 2014	24896178
chr14	92136238	92136238	G	T	exonic	CATSPERB	synonymous	SNV	CATSPERB:NM_024764:exon14:c.C1207A:p.R403R	14q32.12	-	-	-	-	-	-	-	-	-	-	-	-	-	-	-	-	-	-	-	-	-	-	-	-	-	-	-	-	-	-	-	-	-		27	ID	WES	Gilissen C et al. Nature. 2014	24896178
chr2	99012638	99012638	G	T	exonic	CNGA3	nonsynonymous	SNV	CNGA3:NM_001079878:exon7:c.G951T:p.W317C,CNGA3:NM_001298:exon8:c.G1005T:p.W335C	2q11.2	0	Damaging	1	Probably_damaging	1	Probably_damaging	0	Deleterious	1	Disease_causing	3.98	High	-5.01	Damaging	1.06	Damaging	0.978	Damaging	0.979	Damaging	3.612	18.38	Tolerable	5.15	Conserved	2.677	9.263	Conserved	17.573	Conserved	-	-	-		4	ID	WGS	Gilissen C et al. Nature. 2014	24896178
chr8	99142350	99142350	C	T	exonic	POP1	nonsynonymous	SNV	POP1:NM_001145860:exon5:c.C631T:p.R211W,POP1:NM_001145861:exon5:c.C631T:p.R211W,POP1:NM_015029:exon5:c.C631T:p.R211W	8q22.2	-	-	1	Probably_damaging	1	Probably_damaging	0	Deleterious	1	Disease_causing	2.92	Medium	-0.36	Tolerable	0.098	Damaging	0.506	Damaging	0.961	Damaging	4.189	21.7	Damaging	3.8	Conserved	1.403	2.55	Nonconserved	12.784	Nonconserved	-	-	-		6	ID	WES	Gilissen C et al. Nature. 2014	24896178
chr14	105352391	105352391	G	C	exonic	CEP170B	synonymous	SNV	CEP170B:NM_015005:exon10:c.G1749C:p.P583P,CEP170B:NM_001112726:exon11:c.G1959C:p.P653P	14q32.33	-	-	-	-	-	-	-	-	-	-	-	-	-	-	-	-	-	-	-	-	-	-	-	-	-	-	-	-	-	-	-	-	-		36	ID	WES	Gilissen C et al. Nature. 2014	24896178
chr3	105421227	105421227	G	A	exonic	CBLB	nonsynonymous	SNV	CBLB:NM_001321796:exon11:c.C1523T:p.P508L,CBLB:NM_001321799:exon11:c.C1523T:p.P508L,CBLB:NM_001321806:exon11:c.C890T:p.P297L,CBLB:NM_001321811:exon11:c.C890T:p.P297L,CBLB:NM_001321816:exon11:c.C890T:p.P297L,CBLB:NM_001321786:exon12:c.C1754T:p.P585L,CBLB:NM_001321788:exon12:c.C1670T:p.P557L,CBLB:NM_001321789:exon12:c.C1754T:p.P585L,CBLB:NM_001321790:exon12:c.C1736T:p.P579L,CBLB:NM_001321791:exon12…	3q13.11	-	-	0.966	Probably_damaging	0.522	Possibly_damaging	0	Deleterious	1	Disease_causing	1.75	Low	-2.04	Damaging	0.186	Damaging	0.6	Damaging	0.353	Tolerable	3.642	18.52	Tolerable	4.99	Conserved	2.287	5.484	Conserved	16.44	Conserved	-	0.0002	7.421e-05		21	ID	WES	Gilissen C et al. Nature. 2014	24896178
chr12	105591609	105591609	G	C	exonic	APPL2	stopgain	SNV	APPL2:NM_001251904:exon11:c.C1004G:p.S335X,APPL2:NM_001251905:exon11:c.C857G:p.S286X,APPL2:NM_018171:exon11:c.C986G:p.S329X	12q23.3	0.02	Damaging	-	-	-	-	0	Deleterious	1	Disease_causing_automatic	-	-	-	-	-	-	-	-	-	-	8.127	40	Damaging	5.24	Conserved	2.449	9.869	Conserved	18.851	Conserved	-	-	-		34	ID	WES	Gilissen C et al. Nature. 2014	24896178
chrX	110928268	110928268	A	G	exonic	ALG13	nonsynonymous	SNV	ALG13:NM_001099922:exon3:c.A320G:p.N107S,ALG13:NM_001168385:exon3:c.A320G:p.N107S,ALG13:NM_001257230:exon3:c.A8G:p.N3S,ALG13:NM_001257231:exon3:c.A86G:p.N29S,ALG13:NM_001257234:exon3:c.A8G:p.N3S,ALG13:NM_001257235:exon3:c.A8G:p.N3S,ALG13:NM_001257237:exon3:c.A8G:p.N3S,ALG13:NM_001257239:exon3:c.A8G:p.N3S,ALG13:NM_001257240:exon3:c.A8G:p.N3S,ALG13:NM_001257241:exon3:c.A86G:p.N29S,ALG13:NM_00132429…	Xq23	0	Damaging	0.994	Probably_damaging	0.858	Possibly_damaging	-	-	1	Polymorphism	-	-	0.31	Tolerable	-0.494	Tolerable	0.497	Tolerable	0.187	Tolerable	4.087	21	Damaging	2.13	Conserved	0.072	8.412	Nonconserved	6.4	Nonconserved	-	-	-		21	ID	WGS	Gilissen C et al. Nature. 2014	24896178
chr13	113030776	113030776	C	T	exonic	SPACA7	nonsynonymous	SNV	SPACA7:NM_145248:exon1:c.C77T:p.P26L	13q34	0	Damaging	1	Probably_damaging	0.944	Probably_damaging	-	-	1	Polymorphism	1.04	Low	0	Tolerable	-0.867	Tolerable	0.261	Tolerable	0.514	Damaging	2.184	13.26	Tolerable	2.52	Conserved	0.767	-0.227	Nonconserved	6.597	Nonconserved	-	-	1.935e-05		27	ID	WES	Gilissen C et al. Nature. 2014	24896178
chr12	116435026	116435026	T	C	exonic	MED13L	nonsynonymous	SNV	MED13L:NM_015335:exon15:c.A2579G:p.D860G	12q24.21	0	Damaging	1	Probably_damaging	0.994	Probably_damaging	0	Deleterious	1	Disease_causing	2.275	Medium	-1.45	Tolerable	0.448	Damaging	0.666	Damaging	0.871	Damaging	3.63	18.47	Tolerable	5.64	Conserved	2.153	7.499	Conserved	15.865	Conserved	-	-	-		22	ID	WES	Gilissen C et al. Nature. 2014	24896178
chr10	118354347	118354347	C	T	exonic	PNLIPRP1	stopgain	SNV	PNLIPRP1:NM_001303135:exon5:c.C436T:p.Q146X,PNLIPRP1:NM_006229:exon5:c.C436T:p.Q146X	10q25.3	0	Damaging	-	-	-	-	0.004	Neutral	1	Disease_causing	-	-	-	-	-	-	-	-	-	-	4.832	27.4	Damaging	4.2	Conserved	2.574	1.719	Nonconserved	13.736	Nonconserved	-	-	-		32	ID	WES	Gilissen C et al. Nature. 2014	24896178
chr3	121208286	121208286	C	T	exonic	POLQ	synonymous	SNV	POLQ:NM_199420:exon16:c.G3492A:p.E1164E	3q13.33	-	-	-	-	-	-	-	-	-	-	-	-	-	-	-	-	-	-	-	-	-	-	-	-	-	-	-	-	-	-	-	-	-		23	ID	WES	Gilissen C et al. Nature. 2014	24896178
chr4	122078277	122078277	A	G	exonic	TNIP3	nonsynonymous	SNV	TNIP3:NM_024873:exon4:c.T335C:p.L112P,TNIP3:NM_001128843:exon7:c.T545C:p.L182P,TNIP3:NM_001244764:exon7:c.T566C:p.L189P	4q27	0	Damaging	0.95	Possibly_damaging	0.735	Possibly_damaging	0.047	Neutral	1	Polymorphism	2.08	Medium	0.03	Tolerable	-0.587	Tolerable	0.254	Tolerable	0.124	Tolerable	2.669	14.89	Tolerable	-7.58	Nonconserved	-1.846	-1.197	Nonconserved	1.211	Nonconserved	-	-	-		24	ID	WES	Gilissen C et al. Nature. 2014	24896178
chr10	129690984	129690984	A	T	exonic	CLRN3	nonsynonymous	SNV	CLRN3:NM_152311:exon1:c.T65A:p.I22N	10q26.2	0.03	Damaging	0.896	Possibly_damaging	0.58	Possibly_damaging	0.41	Neutral	1	Polymorphism	1.7	Low	-0.54	Tolerable	-0.693	Tolerable	0.332	Tolerable	0.35	Tolerable	2.792	15.3	Tolerable	4.37	Conserved	1.079	2.954	Nonconserved	9.459	Nonconserved	-	-	-		7	ID	WGS	Gilissen C et al. Nature. 2014	24896178
chr9	131331084	131331084	G	A	exonic	SPTAN1	nonsynonymous	SNV	SPTAN1:NM_001130438:exon3:c.G271A:p.E91K,SPTAN1:NM_001195532:exon3:c.G271A:p.E91K,SPTAN1:NM_003127:exon3:c.G271A:p.E91K	9q34.11	0.01	Damaging	1	Probably_damaging	0.999	Probably_damaging	0	Deleterious	1	Disease_causing	3.925	High	0.79	Tolerable	0.15	Damaging	0.469	Tolerable	0.812	Damaging	5.755	36	Damaging	5.87	Conserved	2.941	9.42	Conserved	19.57	Conserved	-	-	-		15	ID	WES	Gilissen C et al. Nature. 2014	24896178
chr6	133777699	133777699	C	G	exonic	EYA4	nonsynonymous	SNV	EYA4:NM_172103:exon5:c.C214G:p.L72V,EYA4:NM_001301013:exon6:c.C283G:p.L95V,EYA4:NM_004100:exon6:c.C283G:p.L95V,EYA4:NM_172105:exon6:c.C283G:p.L95V	6q23.2	0.49	Tolerable	0.512	Possibly_damaging	0.107	Benign	0.053	Neutral	1	Disease_causing	0.69	Neutral	-0.27	Tolerable	-0.969	Tolerable	0.101	Tolerable	0.306	Tolerable	3.462	17.73	Tolerable	5.38	Conserved	2.511	3.845	Conserved	19.13	Conserved	-	-	-		43	ID	WES	Gilissen C et al. Nature. 2014	24896178
chr3	134514481	134514481	T	G	exonic	EPHB1	nonsynonymous	SNV	EPHB1:NM_004441:exon1:c.T8G:p.L3R	3q22.2	0.01	Damaging	0.054	Benign	0.009	Benign	0.277	Neutral	1	Disease_causing	0.345	Neutral	-0.95	Tolerable	-0.968	Tolerable	0.198	Tolerable	0.629	Damaging	2.886	15.62	Tolerable	-2.45	Nonconserved	-0.39	-0.37	Nonconserved	5.978	Nonconserved	-	-	-		48	ID	WES	Gilissen C et al. Nature. 2014	24896178
chr9	136913290	136913290	A	G	exonic	BRD3	nonsynonymous	SNV	BRD3:NM_007371:exon6:c.T1001C:p.F334S	9q34.2	0.04	Damaging	1	Probably_damaging	0.999	Probably_damaging	0	Deleterious	1	Disease_causing	4.645	High	-0.4	Tolerable	0.643	Damaging	0.668	Damaging	0.9	Damaging	4.878	28	Damaging	4.76	Conserved	1.773	9.011	Nonconserved	13.431	Nonconserved	-	-	-		24	ID	WES	Gilissen C et al. Nature. 2014	24896178
chr4	141489817	141489817	C	T	exonic	UCP1	nonsynonymous	SNV	UCP1:NM_021833:exon1:c.G67A:p.A23T	4q31.1	0	Damaging	0.291	Benign	0.213	Benign	0.01	Neutral	0.625	Disease_causing	3.625	High	-2.21	Damaging	0.351	Damaging	0.694	Damaging	0.36	Tolerable	2.842	15.47	Tolerable	2.04	Conserved	0.065	1.456	Nonconserved	7.976	Nonconserved	-	-	-		48	ID	WES	Gilissen C et al. Nature. 2014	24896178
chr6	143092683	143092683	C	T	exonic	HIVEP2	nonsynonymous	SNV	HIVEP2:NM_006734:exon5:c.G3193A:p.A1065T	6q24.2	0.5	Tolerable	0	Benign	0	Benign	0.475	Neutral	1	Polymorphism	-1.245	Neutral	0.91	Tolerable	-1.019	Tolerable	0.008	Tolerable	0.044	Tolerable	1.199	9.872	Tolerable	-10.5	Nonconserved	-1.385	-0.792	Nonconserved	5.076	Nonconserved	-	-	-		42	ID	WES	Gilissen C et al. Nature. 2014	24896178
chr7	149487581	149487581	G	T	exonic	SSPO	nonsynonymous	SNV	SSPO:NM_198455:exon32:c.G4895T:p.G1632V	7q36.1	-	-	-	-	-	-	-	-	-	-	-	-	-	-	-	-	-	-	-	-	-	-	-	-	-	-	-	-	-	-	-	-	-		3	ID	WES	Gilissen C et al. Nature. 2014	24896178
chr1	151378510	151378510	G	A	exonic	POGZ	stopgain	SNV	POGZ:NM_145796:exon17:c.C2716T:p.R906X,POGZ:NM_207171:exon17:c.C2842T:p.R948X,POGZ:NM_001194938:exon18:c.C2815T:p.R939X,POGZ:NM_001194937:exon19:c.C2974T:p.R992X,POGZ:NM_015100:exon19:c.C3001T:p.R1001X	1q21.3	1	Tolerable	-	-	-	-	0.001	Neutral	1	Disease_causing	-	-	-	-	-	-	-	-	-	-	9.207	42	Damaging	5.77	Conserved	2.722	3.141	Conserved	18.547	Conserved	-	-	-		43	ID	WES	Gilissen C et al. Nature. 2014	24896178
chr5	153429439	153429439	A	G	exonic	MFAP3	nonsynonymous	SNV	MFAP3:NM_001242336:exon2:c.A157G:p.S53G,MFAP3:NM_005927:exon2:c.A157G:p.S53G	5q33.2	0.49	Tolerable	0	Benign	0	Benign	0.289	Neutral	1	Polymorphism	0.205	Neutral	2.24	Tolerable	-0.966	Tolerable	0.018	Tolerable	0.133	Tolerable	-0.869	0.505	Tolerable	-0.46	Nonconserved	-0.003	1.833	Nonconserved	4.532	Nonconserved	-	-	-		10	ID	WGS	Gilissen C et al. Nature. 2014	24896178
chr4	153884006	153884006	G	C	exonic	FHDC1	nonsynonymous	SNV	FHDC1:NM_033393:exon6:c.G891C:p.L297F	4q31.3	0	Damaging	1	Probably_damaging	0.991	Probably_damaging	0	Deleterious	1	Disease_causing	2.155	Medium	2.06	Tolerable	-0.957	Tolerable	0.122	Tolerable	0.723	Damaging	4.046	20.8	Damaging	3.49	Conserved	2.443	3.848	Conserved	12.125	Nonconserved	-	-	-		13	ID	WGS	Gilissen C et al. Nature. 2014	24896178
chr2	162275551	162275551	A	G	exonic	TBR1	nonsynonymous	SNV	TBR1:NM_006593:exon4:c.A1118G:p.Q373R	2q24.2	0	Damaging	0.961	Probably_damaging	0.852	Possibly_damaging	0	Deleterious	1	Disease_causing	3.73	High	-1.54	Damaging	0.631	Damaging	0.725	Damaging	0.938	Damaging	3.066	16.24	Tolerable	4.61	Conserved	1.103	9.287	Nonconserved	12.317	Nonconserved	-	-	-		7	ID	WES	Gilissen C et al. Nature. 2014	24896178
chr2	162280284	162280284	-	GGCTGCA	exonic	TBR1	frameshift	insertion	TBR1:NM_006593:exon6:c.1595_1596insGGCTGCA:p.T532fs	2q24.2	-	-	-	-	-	-	-	-	-	-	-	-	-	-	-	-	-	-	-	-	-	-	-	-	-	-	-	-	-	-	-	-	-		46	ID	WES	Gilissen C et al. Nature. 2014	24896178
chr2	166243265	166243265	C	T	exonic	SCN2A	stopgain	SNV	SCN2A:NM_001040143:exon25:c.C4561T:p.Q1521X,SCN2A:NM_001040142:exon26:c.C4561T:p.Q1521X,SCN2A:NM_021007:exon26:c.C4561T:p.Q1521X	2q24.3	0	Damaging	-	-	-	-	0	Deleterious	1	Disease_causing_automatic	-	-	-	-	-	-	-	-	-	-	11.075	44	Damaging	5.17	Conserved	2.418	7.818	Conserved	18.672	Conserved	-	-	-		28	ID	WES	Gilissen C et al. Nature. 2014	24896178
chr4	170359295	170359295	T	G	exonic	NEK1	nonsynonymous	SNV	NEK1:NM_001199399:exon25:c.A2412C:p.K804N,NEK1:NM_001199400:exon25:c.A2487C:p.K829N,NEK1:NM_012224:exon26:c.A2619C:p.K873N,NEK1:NM_001199398:exon27:c.A2571C:p.K857N,NEK1:NM_001199397:exon28:c.A2703C:p.K901N	4q33	0.34	Tolerable	0	Benign	0.001	Benign	0.356	Neutral	1	Polymorphism	-0.035	Neutral	-0.39	Tolerable	-1.038	Tolerable	0.107	Tolerable	0.02	Tolerable	-0.375	2.234	Tolerable	0.669	Nonconserved	-0.039	0.136	Nonconserved	5.452	Nonconserved	-	-	-		30	ID	WGS	Gilissen C et al. Nature. 2014	24896178
chr1	174417259	174417259	T	G	exonic	GPR52	nonsynonymous	SNV	GPR52:NM_005684:exon1:c.T10G:p.S4A	1q25.1	0.3	Tolerable	0.062	Benign	0.034	Benign	0	Unknown	1	Polymorphism	0.345	Neutral	0.18	Tolerable	-1.036	Tolerable	0.103	Tolerable	0.369	Tolerable	1.974	12.56	Tolerable	3.61	Conserved	0.448	2.579	Nonconserved	11.206	Nonconserved	-	-	-		14	ID	WES	Gilissen C et al. Nature. 2014	24896178
chr5	179728574	179728574	G	C	exonic	GFPT2	nonsynonymous	SNV	GFPT2:NM_005110:exon19:c.C2039G:p.T680S	5q35.3	-	-	0.995	Probably_damaging	0.994	Probably_damaging	0	Deleterious	1	Disease_causing	3.965	High	-0.95	Tolerable	0.746	Damaging	0.737	Damaging	0.787	Damaging	4.682	25.9	Damaging	5.37	Conserved	2.681	9.731	Conserved	19.459	Conserved	-	-	-		2	ID	WES	Gilissen C et al. Nature. 2014	24896178
chr2	200213667	200213667	-	GTTGCCTTACAA	exonic	SATB2	nonframeshift	insertion	SATB2:NM_001172509:exon7:c.929_930insTTGTAAGGCAAC:p.Q310delinsHCKAT,SATB2:NM_001172517:exon8:c.929_930insTTGTAAGGCAAC:p.Q310delinsHCKAT,SATB2:NM_015265:exon8:c.929_930insTTGTAAGGCAAC:p.Q310delinsHCKAT	2q33.1	-	-	-	-	-	-	-	-	-	-	-	-	-	-	-	-	-	-	-	-	-	-	-	-	-	-	-	-	-	-	-	-	-		25	ID	WES	Gilissen C et al. Nature. 2014	24896178
chr2	242814942	242814942	G	A	exonic	RTP5	nonsynonymous	SNV	RTP5:NM_173821:exon2:c.G1235A:p.G412D	2q37.3	0.05	Damaging	0.753	Possibly_damaging	0.099	Benign	-	-	1	Polymorphism	0.345	Neutral	1.8	Tolerable	-1.041	Tolerable	0.024	Tolerable	0.295	Tolerable	1.207	9.903	Tolerable	-2.09	Nonconserved	-0.542	-0.804	Nonconserved	5.208	Nonconserved	-	-	-		4	ID	WGS	Gilissen C et al. Nature. 2014	24896178
chr16	67645110	67645110	-	T	exonic	CTCF	frameshift	insertion	CTCF:NM_006565:exon3:c.375dupT:p.P125fs	16q22.1	-	-	-	-	-	-	-	-	-	-	-	-	-	-	-	-	-	-	-	-	-	-	-	-	-	-	-	-	-	-	-	-	-		Individual1	ID	Exome sequencing	Gregor A et al. Am J Hum Genet. 2013	23746550
chr16	67654699	67654699	-	A	exonic	CTCF	frameshift	insertion	CTCF:NM_001191022:exon4:c.202dupA:p.R68fs,CTCF:NM_006565:exon6:c.1186dupA:p.R396fs	16q22.1	-	-	-	-	-	-	-	-	-	-	-	-	-	-	-	-	-	-	-	-	-	-	-	-	-	-	-	-	-	-	-	-	-		Individual2	ID	Exome sequencing	Gregor A et al. Am J Hum Genet. 2013	23746550
chr16	67662453	67662453	C	T	exonic	CTCF	nonsynonymous	SNV	CTCF:NM_001191022:exon7:c.C715T:p.R239W,CTCF:NM_006565:exon9:c.C1699T:p.R567W	16q22.1	0.18	Tolerable	1	Probably_damaging	0.996	Probably_damaging	0	Deleterious	1	Disease_causing	0.74	Neutral	-1.23	Tolerable	-0.191	Tolerable	0.463	Tolerable	0.894	Damaging	3.822	19.41	Tolerable	5.72	Conserved	2.702	3.47	Conserved	13.432	Nonconserved	-	-	-		Individual3	ID	Exome sequencing	Gregor A et al. Am J Hum Genet. 2013	23746550
chr16	774118	774118	A	G	exonic	CCDC78	synonymous	SNV	CCDC78:NM_001031737:exon10:c.T1041C:p.H347H	16p13.3	-	-	-	-	-	-	-	-	1	Polymorphism	-	-	-	-	-1.02	Tolerable	0.056	Tolerable	-	-	-0.105	3.486	Tolerable	0.947	Nonconserved	0.11	0.143	Nonconserved	2.962	Nonconserved	-	-	-		985.382	ID	WES	Hamdan F et al. Plos Genetics 2014	25356899
chr17	8455445	8455445	G	A	exonic	MYH10	nonsynonymous	SNV	MYH10:NM_005964:exon8:c.C808T:p.R270C,MYH10:NM_001256012:exon9:c.C838T:p.R280C,MYH10:NM_001256095:exon9:c.C835T:p.R279C	17p13.1	0	Damaging	1	Probably_damaging	0.997	Probably_damaging	0	Deleterious	1	Disease_causing	4.985	High	-4.18	Damaging	1.053	Damaging	0.972	Damaging	0.974	Damaging	4.021	20.6	Damaging	4.51	Conserved	2.316	4.624	Conserved	17.024	Conserved	-	-	-		1871.66	ID	WES	Hamdan F et al. Plos Genetics 2014	25356899
chr12	13720098	13720098	C	T	exonic	GRIN2B	nonsynonymous	SNV	GRIN2B:NM_000834:exon12:c.G2459A:p.G820E	12p13.1	0	Damaging	1	Probably_damaging	1	Probably_damaging	0	Deleterious	1	Disease_causing	2.975	Medium	0.74	Tolerable	-0.141	Tolerable	0.384	Tolerable	0.992	Damaging	4.954	28.8	Damaging	5.43	Conserved	2.554	7.813	Conserved	19.247	Conserved	-	-	-		838.321	ID	WES	Hamdan F et al. Plos Genetics 2014	25356899
chr1	15752461	15752461	A	T	exonic	EFHD2	nonsynonymous	SNV	EFHD2:NM_024329:exon2:c.A403T:p.N135Y	1p36.21	0.01	Damaging	0.237	Benign	0.275	Benign	0	Deleterious	1	Disease_causing	1.79	Low	-0.59	Tolerable	-0.364	Tolerable	0.338	Tolerable	0.535	Damaging	3.765	19.11	Tolerable	4.64	Conserved	2.036	6.323	Conserved	13.593	Nonconserved	-	-	-		1843.65	ID	WES	Hamdan F et al. Plos Genetics 2014	25356899
chr8	17510747	17510747	T	C	exonic	MTUS1	nonsynonymous	SNV	MTUS1:NM_001330470:exon6:c.A548G:p.E183G,MTUS1:NM_020749:exon7:c.A830G:p.E277G,MTUS1:NM_001001931:exon9:c.A1073G:p.E358G,MTUS1:NM_001166393:exon9:c.A767G:p.E256G,MTUS1:NM_001001925:exon11:c.A3170G:p.E1057G,MTUS1:NM_001001924:exon12:c.A3332G:p.E1111G	8p22	0.01	Damaging	1	Probably_damaging	0.999	Probably_damaging	0	Deleterious	1	Disease_causing	2.44	Medium	1.96	Tolerable	-0.479	Tolerable	0.272	Tolerable	0.704	Damaging	2.914	15.71	Tolerable	4.99	Conserved	2.172	6.458	Conserved	15.399	Conserved	-	-	-		266.133	ID	WES	Hamdan F et al. Plos Genetics 2014	25356899
chr17	17700166	17700166	C	A	exonic	RAI1	nonsynonymous	SNV	RAI1:NM_030665:exon3:c.C3904A:p.L1302I	17p11.2	0.5	Tolerable	0.001	Benign	0	Benign	0.807	Neutral	1	Polymorphism	0.49	Neutral	0.52	Tolerable	-1.015	Tolerable	0.14	Tolerable	0.068	Tolerable	-1.506	0.017	Tolerable	-0.863	Nonconserved	-0.029	-0.139	Nonconserved	15.9	Conserved	-	-	-		670.267	ID	WES	Hamdan F et al. Plos Genetics 2014	25356899
chr9	19346831	19346831	T	C	exonic	DENND4C	nonsynonymous	SNV	DENND4C:NM_017925:exon22:c.T3917C:p.F1306S,DENND4C:NM_001330640:exon23:c.T4064C:p.F1355S	9p22.1	0.39	Tolerable	0.083	Benign	0.076	Benign	0	Neutral	1	Polymorphism	1.78	Low	0.85	Tolerable	-0.994	Tolerable	0.157	Tolerable	0.344	Tolerable	1.945	12.46	Tolerable	3.3	Conserved	0.423	3.819	Nonconserved	9.935	Nonconserved	-	7.7e-05	8.238e-06		115.81	ID	WES	Hamdan F et al. Plos Genetics 2014	25356899
chr11	20623159	20623159	C	T	exonic	SLC6A5	nonsynonymous	SNV	SLC6A5:NM_004211:exon2:c.C488T:p.T163M	11p15.1	0	Damaging	0.998	Probably_damaging	0.661	Possibly_damaging	0.397	Neutral	1	Disease_causing	0.975	Low	-0.78	Tolerable	-0.254	Tolerable	0.388	Tolerable	0.542	Damaging	4.507	24.2	Damaging	5.59	Conserved	2.634	7.269	Conserved	18.161	Conserved	-	-	1.688e-05		115.81	ID	WES	Hamdan F et al. Plos Genetics 2014	25356899
chr1	24390001	24390001	G	A	exonic	MYOM3	synonymous	SNV	MYOM3:NM_152372:exon31:c.C3642T:p.T1214T	1p36.11	-	-	-	-	-	-	-	-	-	-	-	-	-	-	-	-	-	-	-	-	-	-	-	-	-	-	-	-	-	-	-	0.0002	0.0003		1439.52	ID	WES	Hamdan F et al. Plos Genetics 2014	25356899
chr15	26866506	26866506	-	GGT	exonic	GABRB3	nonframeshift	insertion	GABRB3:NM_001191320:exon2:c.160_161insACC:p.R54delinsHR,GABRB3:NM_001191321:exon2:c.202_203insACC:p.R68delinsHR,GABRB3:NM_000814:exon4:c.415_416insACC:p.R139delinsHR,GABRB3:NM_021912:exon4:c.415_416insACC:p.R139delinsHR,GABRB3:NM_001278631:exon5:c.160_161insACC:p.R54delinsHR	15q12	-	-	-	-	-	-	-	-	-	-	-	-	-	-	-	-	-	-	-	-	-	-	-	-	-	-	-	-	-	-	-	-	-		1843.65	ID	WES	Hamdan F et al. Plos Genetics 2014	25356899
chr2	27292516	27292516	-	C	exonic	AGBL5	frameshift	insertion	AGBL5:NM_021831:exon14:c.2432dupC:p.T811fs	2p23.3	-	-	-	-	-	-	-	-	-	-	-	-	-	-	-	-	-	-	-	-	-	-	-	-	-	-	-	-	-	-	-	-	-		762.297	ID	WES	Hamdan F et al. Plos Genetics 2014	25356899
chr10	28824675	28824678	AGAG	-	exonic	WAC	frameshift	deletion	WAC:NM_016628:exon3:c.263_266del:p.E88fs,WAC:NM_100264:exon3:c.128_131del:p.E43fs,WAC:NM_100486:exon3:c.263_266del:p.E88fs	10p12.1	-	-	-	-	-	-	-	-	-	-	-	-	-	-	-	-	-	-	-	-	-	-	-	-	-	-	-	-	-	-	-	-	-		762.297	ID	WES	Hamdan F et al. Plos Genetics 2014	25356899
chr2	29022091	29022091	-	A	exonic	PPP1CB	frameshift	insertion	PPP1CB:NM_002709:exon8:c.907dupA:p.A302fs,PPP1CB:NM_206876:exon9:c.907dupA:p.A302fs	2p23.2	-	-	-	-	-	-	-	-	-	-	-	-	-	-	-	-	-	-	-	-	-	-	-	-	-	-	-	-	-	-	-	-	-		1439.52	ID	WES	Hamdan F et al. Plos Genetics 2014	25356899
chr14	29236991	29236991	G	-	exonic	FOXG1	frameshift	deletion	FOXG1:NM_005249:exon1:c.506delG:p.G169fs	14q12	-	-	-	-	-	-	-	-	-	-	-	-	-	-	-	-	-	-	-	-	-	-	-	-	-	-	-	-	-	-	-	-	-		893.339	ID	WES	Hamdan F et al. Plos Genetics 2014	25356899
chr12	30881764	30881764	A	C	exonic	CAPRIN2	nonsynonymous	SNV	CAPRIN2:NM_001319842:exon7:c.T601G:p.C201G,CAPRIN2:NM_001002259:exon8:c.T1600G:p.C534G,CAPRIN2:NM_001206856:exon8:c.T1600G:p.C534G,CAPRIN2:NM_001319843:exon8:c.T1600G:p.C534G,CAPRIN2:NM_023925:exon8:c.T1600G:p.C534G,CAPRIN2:NM_032156:exon8:c.T1600G:p.C534G,CAPRIN2:NM_001319844:exon9:c.T1357G:p.C453G,CAPRIN2:NM_001319845:exon9:c.T1357G:p.C453G,CAPRIN2:NM_001319846:exon9:c.T1357G:p.C453G	12p11.21	0.19	Tolerable	0.012	Benign	0.005	Benign	0.234	Neutral	1	Polymorphism	0.345	Neutral	2.93	Tolerable	-1	Tolerable	0.155	Tolerable	0.279	Tolerable	-0.433	1.986	Tolerable	-1.17	Nonconserved	0.17	0.528	Nonconserved	3.875	Nonconserved	-	-	-		1652.58	ID	WES	Hamdan F et al. Plos Genetics 2014	25356899
chr21	31852429	31852429	C	T	exonic	KRTAP19-1	nonsynonymous	SNV	KRTAP19-1:NM_181607:exon1:c.G208A:p.G70S	21q22.11	0	Damaging	0.606	Possibly_damaging	0.152	Benign	-	-	1	Polymorphism	-	-	2.12	Tolerable	-1.039	Tolerable	0.03	Tolerable	0.137	Tolerable	1.005	9.104	Tolerable	-1.77	Nonconserved	-0.361	-0.094	Nonconserved	4.158	Nonconserved	-	-	8.251e-06		452.202	ID	WES	Hamdan F et al. Plos Genetics 2014	25356899
chr1	32262282	32262282	G	A	exonic	SPOCD1	nonsynonymous	SNV	SPOCD1:NM_001281988:exon9:c.C659T:p.P220L,SPOCD1:NM_001281987:exon10:c.C2180T:p.P727L,SPOCD1:NM_144569:exon10:c.C2180T:p.P727L	1p35.2	0.43	Tolerable	0.078	Benign	0.011	Benign	-	-	0.929	Polymorphism	0.365	Neutral	1.99	Tolerable	-1.026	Tolerable	0.045	Tolerable	0.074	Tolerable	0.207	5.118	Tolerable	-3.4	Nonconserved	-1.033	-0.27	Nonconserved	4.797	Nonconserved	-	-	-		1164.43	ID	WES	Hamdan F et al. Plos Genetics 2014	25356899
chr1	32560563	32560563	T	C	exonic	TMEM39B	nonsynonymous	SNV	TMEM39B:NM_001319678:exon5:c.T509C:p.L170P,TMEM39B:NM_001319679:exon5:c.T509C:p.L170P,TMEM39B:NM_001319677:exon7:c.T725C:p.L242P,TMEM39B:NM_018056:exon7:c.T1106C:p.L369P	1p35.1	0.28	Tolerable	0.957	Probably_damaging	0.857	Possibly_damaging	0	Deleterious	1	Disease_causing	0.835	Low	-	-	-0.767	Tolerable	0.228	Tolerable	0.627	Damaging	3.909	19.88	Tolerable	5.33	Conserved	2.136	3.851	Conserved	15.602	Conserved	-	-	-		985.382	ID	WES	Hamdan F et al. Plos Genetics 2014	25356899
chr20	33297101	33297101	C	T	exonic	TP53INP2	synonymous	SNV	TP53INP2:NM_001329430:exon3:c.C186T:p.P62P,TP53INP2:NM_001329429:exon4:c.C186T:p.P62P,TP53INP2:NM_001329431:exon4:c.C186T:p.P62P,TP53INP2:NM_021202:exon4:c.C186T:p.P62P	20q11.22	-	-	-	-	-	-	-	-	-	-	-	-	-	-	-	-	-	-	-	-	-	-	-	-	-	-	-	-	-	-	0.000199681	-	6.218e-05		115.81	ID	WES	Hamdan F et al. Plos Genetics 2014	25356899
chr21	33689285	33689285	C	A	exonic	URB1	nonsynonymous	SNV	URB1:NM_014825:exon38:c.G6126T:p.M2042I	21q22.11	0.28	Tolerable	0.001	Benign	0	Benign	0.819	Neutral	1	Polymorphism	0	Neutral	1.61	Tolerable	-1.022	Tolerable	0.029	Tolerable	0.023	Tolerable	-0.426	2.015	Tolerable	-3.45	Nonconserved	-0.568	-2.264	Nonconserved	1.47	Nonconserved	-	-	-		1841.65	ID	WES	Hamdan F et al. Plos Genetics 2014	25356899
chr11	35456234	35456234	C	T	exonic	PAMR1	synonymous	SNV	PAMR1:NM_001282676:exon8:c.G1119A:p.A373A,PAMR1:NM_001001991:exon10:c.G1452A:p.A484A,PAMR1:NM_015430:exon11:c.G1503A:p.A501A,PAMR1:NM_001282675:exon12:c.G1332A:p.A444A	11p13	-	-	-	-	-	-	-	-	-	-	-	-	-	-	-	-	-	-	-	-	-	-	-	-	-	-	-	-	-	-	0.000199681	-	3.295e-05		19.19	ID	WES	Hamdan F et al. Plos Genetics 2014	25356899
chr9	35689169	35689169	C	T	exonic	TPM2	nonsynonymous	SNV	TPM2:NM_001301226:exon2:c.G214A:p.E72K,TPM2:NM_001301227:exon2:c.G214A:p.E72K,TPM2:NM_003289:exon2:c.G214A:p.E72K,TPM2:NM_213674:exon2:c.G214A:p.E72K	9p13.3	0	Damaging	0.78	Possibly_damaging	0.721	Possibly_damaging	-	-	1	Disease_causing	2.17	Medium	-1.42	Tolerable	0.305	Damaging	0.607	Damaging	0.561	Damaging	4.543	24.5	Damaging	4.94	Conserved	2.559	5.832	Conserved	17.942	Conserved	-	-	-		1045.4	ID	WES	Hamdan F et al. Plos Genetics 2014	25356899
chr11	36119923	36119923	C	T	exonic	LDLRAD3	synonymous	SNV	LDLRAD3:NM_001304263:exon3:c.C219T:p.N73N,LDLRAD3:NM_174902:exon4:c.C366T:p.N122N	11p13	-	-	-	-	-	-	-	-	-	-	-	-	-	-	-	-	-	-	-	-	-	-	-	-	-	-	-	-	-	-	-	7.7e-05	0.0001		1843.65	ID	WES	Hamdan F et al. Plos Genetics 2014	25356899
chr1	36359357	36359357	G	A	exonic	AGO1	nonsynonymous	SNV	AGO1:NM_001317123:exon5:c.G370A:p.G124S,AGO1:NM_012199:exon5:c.G595A:p.G199S	1p34.3	0	Damaging	1	Probably_damaging	1	Probably_damaging	0	Deleterious	1	Disease_causing	4.26	High	1.05	Tolerable	0.49	Damaging	0.6	Damaging	0.979	Damaging	5.083	31	Damaging	5.93	Conserved	2.818	9.869	Conserved	20.333	Conserved	-	-	-		702.278	ID	WES	Hamdan F et al. Plos Genetics 2014	25356899
chr8	37688297	37688297	G	A	exonic	ADGRA2	nonsynonymous	SNV	ADGRA2:NM_032777:exon7:c.G788A:p.R263Q	8p11.23	0.35	Tolerable	0.993	Probably_damaging	0.627	Possibly_damaging	0.001	Deleterious	1	Disease_causing	1.59	Low	0.39	Tolerable	-0.773	Tolerable	0.235	Tolerable	0.526	Damaging	5.032	29.7	Damaging	5.19	Conserved	2.429	7.929	Conserved	18.72	Conserved	-	7.7e-05	3.691e-05		121.83	ID	WES	Hamdan F et al. Plos Genetics 2014	25356899
chr19	38380901	38380901	C	T	exonic	WDR87	nonsynonymous	SNV	WDR87:NM_001291088:exon6:c.G3410A:p.R1137Q,WDR87:NM_031951:exon6:c.G3293A:p.R1098Q	19q13.13	0.04	Damaging	0.525	Possibly_damaging	0.063	Benign	0.533	Neutral	1	Polymorphism	1.87	Low	2.82	Tolerable	-1.017	Tolerable	0.023	Tolerable	0.062	Tolerable	1.676	11.56	Tolerable	1.65	Nonconserved	0.932	0.158	Nonconserved	5.638	Nonconserved	-	-	-		670.267	ID	WES	Hamdan F et al. Plos Genetics 2014	25356899
chr15	42114563	42114563	G	C	exonic	MAPKBP1	nonsynonymous	SNV	MAPKBP1:NM_001265611:exon26:c.G3172C:p.D1058H,MAPKBP1:NM_014994:exon26:c.G3172C:p.D1058H,MAPKBP1:NM_001128608:exon27:c.G3190C:p.D1064H	15q15.1	0.01	Damaging	1	Probably_damaging	1	Probably_damaging	0	Deleterious	1	Disease_causing	0.975	Low	0.68	Tolerable	-0.46	Tolerable	0.295	Tolerable	0.745	Damaging	3.669	18.65	Tolerable	4.91	Conserved	2.561	8.865	Conserved	17.884	Conserved	-	-	-		1652.58	ID	WES	Hamdan F et al. Plos Genetics 2014	25356899
chr18	42531126	42531126	C	-	exonic	SETBP1	frameshift	deletion	SETBP1:NM_015559:exon4:c.1821delC:p.T607fs	18q12.3	-	-	-	-	-	-	-	-	-	-	-	-	-	-	-	-	-	-	-	-	-	-	-	-	-	-	-	-	-	-	-	-	-		1861.65	ID	WES	Hamdan F et al. Plos Genetics 2014	25356899
chr22	42564699	42564699	G	A	exonic	TCF20	nonsynonymous	SNV	TCF20:NM_005650:exon5:c.C5843T:p.A1948V	22q13.2	0.39	Tolerable	0	Benign	0	Benign	0.001	Neutral	1	Disease_causing	-0.755	Neutral	0.48	Tolerable	-1.043	Tolerable	0.083	Tolerable	0.114	Tolerable	0.516	6.795	Tolerable	3.58	Conserved	1.466	2.767	Nonconserved	4.294	Nonconserved	-	-	0.0002		1696.6	ID	WES	Hamdan F et al. Plos Genetics 2014	25356899
chr3	42568910	42568910	T	G	exonic	VIPR1	nonsynonymous	SNV	VIPR1:NM_001251884:exon4:c.T281G:p.V94G,VIPR1:NM_001251885:exon5:c.T344G:p.V115G,VIPR1:NM_004624:exon5:c.T425G:p.V142G,VIPR1:NM_001251882:exon6:c.T302G:p.V101G	3p22.1	0	Damaging	0.989	Probably_damaging	0.966	Probably_damaging	0	Deleterious	1	Disease_causing	2.52	Medium	0.79	Tolerable	-0.453	Tolerable	0.318	Tolerable	0.93	Damaging	3.96	20.3	Damaging	3.84	Conserved	0.744	7.552	Nonconserved	9.638	Nonconserved	-	-	-		1.1	ID	WES	Hamdan F et al. Plos Genetics 2014	25356899
chr5	43556788	43556788	A	G	exonic	PAIP1	nonsynonymous	SNV	PAIP1:NM_006451:exon1:c.T161C:p.L54P	5p12	0.14	Tolerable	0	Benign	0	Benign	-	-	1	Disease_causing	0.345	Neutral	1.53	Tolerable	-1.07	Tolerable	0.035	Tolerable	0.174	Tolerable	3.421	17.56	Tolerable	-0.035	Nonconserved	0.493	-0.163	Nonconserved	4.407	Nonconserved	-	-	-		1841.65	ID	WES	Hamdan F et al. Plos Genetics 2014	25356899
chr1	45115424	45115424	A	G	exonic	RNF220	nonsynonymous	SNV	RNF220:NM_001319957:exon12:c.A898G:p.K300E,RNF220:NM_001319956:exon13:c.A1537G:p.K513E,RNF220:NM_018150:exon13:c.A1537G:p.K513E	1p34.1	0.02	Damaging	0.999	Probably_damaging	0.998	Probably_damaging	0	Deleterious	1	Disease_causing	1.71	Low	-0.11	Tolerable	-0.254	Tolerable	0.387	Tolerable	0.87	Damaging	5.033	29.8	Damaging	5.63	Conserved	2.158	8.526	Conserved	15.544	Conserved	-	-	-		580.24	ID	WES	Hamdan F et al. Plos Genetics 2014	25356899
chrX	48935736	48935736	G	A	exonic	WDR45	stopgain	SNV	WDR45:NM_001029896:exon2:c.C19T:p.R7X,WDR45:NM_007075:exon3:c.C19T:p.R7X	Xp11.23	1	Tolerable	-	-	-	-	0	Deleterious	1	Disease_causing_automatic	-	-	-	-	-	-	-	-	-	-	5.613	36	Damaging	3.87	Conserved	1.872	3.982	Nonconserved	12.7	Nonconserved	-	-	-		1883.66	ID	WES	Hamdan F et al. Plos Genetics 2014	25356899
chr14	50100298	50100298	G	A	exonic	DNAAF2	nonsynonymous	SNV	DNAAF2:NM_001083908:exon1:c.C1570T:p.P524S,DNAAF2:NM_018139:exon1:c.C1570T:p.P524S	14q21.3	0.02	Damaging	1	Probably_damaging	0.993	Probably_damaging	0.08	Neutral	0.903	Disease_causing	0.895	Low	2.54	Tolerable	-1.067	Tolerable	0.068	Tolerable	0.259	Tolerable	3.259	16.93	Tolerable	5.17	Conserved	2.584	4.25	Conserved	17.259	Conserved	-	-	-		115.81	ID	WES	Hamdan F et al. Plos Genetics 2014	25356899
chr15	50515321	50515321	G	C	exonic	SLC27A2	nonsynonymous	SNV	SLC27A2:NM_001159629:exon4:c.G973C:p.V325L,SLC27A2:NM_003645:exon5:c.G1132C:p.V378L	15q21.2	0.38	Tolerable	0.025	Benign	0.035	Benign	0.006	Neutral	0.997	Polymorphism	1.75	Low	1.04	Tolerable	-0.999	Tolerable	0.102	Tolerable	0.077	Tolerable	0.611	7.292	Tolerable	-0.265	Nonconserved	-0.063	0.051	Nonconserved	10.24	Nonconserved	-	-	-		341.162	ID	WES	Hamdan F et al. Plos Genetics 2014	25356899
chr22	50715288	50715288	G	A	exonic	PLXNB2	synonymous	SNV	PLXNB2:NM_012401:exon34:c.C5244T:p.Y1748Y	22q13.33	-	-	-	-	-	-	-	-	-	-	-	-	-	-	-	-	-	-	-	-	-	-	-	-	-	-	-	-	-	-	-	-	-		1907.67	ID	WES	Hamdan F et al. Plos Genetics 2014	25356899
chr18	52921925	52921925	G	A	exonic	TCF7L2	stopgain	SNV	TCF4:NM_001243234:exon8:c.C673T:p.R225X,TCF4:NM_001243235:exon8:c.C673T:p.R225X,TCF4:NM_001243236:exon8:c.C673T:p.R225X,TCF4:NM_001348214:exon8:c.C670T:p.R224X,TCF4:NM_001348215:exon8:c.C505T:p.R169X,TCF4:NM_001348216:exon8:c.C673T:p.R225X,TCF4:NM_001330605:exon10:c.C763T:p.R255X,TCF4:NM_001243232:exon11:c.C940T:p.R314X,TCF4:NM_001243233:exon11:c.C763T:p.R255X,TCF4:NM_001306208:exon11:c.C940T:p.R…	18q21.2	1	Tolerable	-	-	-	-	0	Deleterious	1	Disease_causing_automatic	-	-	-	-	-	-	-	-	-	-	6.332	37	Damaging	5.62	Conserved	2.653	7.979	Conserved	18.428	Conserved	-	-	-		1045.4	ID	WES	Hamdan F et al. Plos Genetics 2014	25356899
chr12	56600269	56600269	G	A	exonic	RNF41	nonsynonymous	SNV	RNF41:NM_001242826:exon7:c.C916T:p.L306F,RNF41:NM_005785:exon7:c.C916T:p.L306F,RNF41:NM_194359:exon7:c.C916T:p.L306F,RNF41:NM_194358:exon8:c.C703T:p.L235F	12q13.3	0	Damaging	0.999	Probably_damaging	0.975	Probably_damaging	0	Deleterious	1	Disease_causing	1.7	Low	2.55	Tolerable	-1.118	Tolerable	0.088	Tolerable	0.914	Damaging	4.439	23.6	Damaging	5.21	Conserved	2.606	5.412	Conserved	17.923	Conserved	-	-	-		1312.48	ID	WES	Hamdan F et al. Plos Genetics 2014	25356899
chr14	57088364	57088364	C	T	exonic	TMEM260	nonsynonymous	SNV	TMEM260:NM_017799:exon11:c.C1342T:p.R448C	14q22.3	0.01	Damaging	1	Probably_damaging	0.991	Probably_damaging	0	Deleterious	1	Disease_causing	2.28	Medium	1.26	Tolerable	-0.599	Tolerable	0.245	Tolerable	0.913	Damaging	4.334	22.8	Damaging	5.32	Conserved	2.496	7.066	Conserved	18.986	Conserved	-	7.7e-05	6.596e-05		985.382	ID	WES	Hamdan F et al. Plos Genetics 2014	25356899
chr19	59063688	59063688	-	G	exonic	CHMP2A	frameshift	insertion	CHMP2A:NM_014453:exon3:c.285dupC:p.N96fs,CHMP2A:NM_198426:exon3:c.285dupC:p.N96fs	19q13.43	-	-	-	-	-	-	-	-	-	-	-	-	-	-	-	-	-	-	-	-	-	-	-	-	-	-	-	-	-	-	-	-	-		580.24	ID	WES	Hamdan F et al. Plos Genetics 2014	25356899
chr17	60689844	60689844	G	A	exonic	TLK2	nonsynonymous	SNV	TLK2:NM_001284363:exon20:c.G2075A:p.R692Q,TLK2:NM_001330418:exon22:c.G1724A:p.R575Q,TLK2:NM_006852:exon22:c.G2171A:p.R724Q,TLK2:NM_001284333:exon23:c.G2237A:p.R746Q	17q23.2	0.24	Tolerable	0.972	Probably_damaging	0.674	Possibly_damaging	0	Deleterious	1	Disease_causing	0	Neutral	2.11	Tolerable	-1.076	Tolerable	0.043	Tolerable	0.784	Damaging	3.08	16.29	Tolerable	4.56	Conserved	2.614	9.869	Conserved	15.618	Conserved	-	-	-		1861.65	ID	WES	Hamdan F et al. Plos Genetics 2014	25356899
chr18	67866676	67866676	G	A	exonic	RTTN	synonymous	SNV	RTTN:NM_173630:exon5:c.C552T:p.D184D	18q22.2	-	-	-	-	-	-	-	-	-	-	-	-	-	-	-	-	-	-	-	-	-	-	-	-	-	-	-	-	-	-	-	-	-		1013.39	ID	WES	Hamdan F et al. Plos Genetics 2014	25356899
chr16	69353403	69353405	TCC	-	exonic	VPS4A	nonframeshift	deletion	VPS4A:NM_013245:exon6:c.577_579del:p.193_193del	16q22.1	-	-	-	-	-	-	-	-	-	-	-	-	-	-	-	-	-	-	-	-	-	-	-	-	-	-	-	-	-	-	-	-	-		985.382	ID	WES	Hamdan F et al. Plos Genetics 2014	25356899
chr7	73973283	73973283	G	A	exonic	GTF2IRD1	nonsynonymous	SNV	GTF2IRD1:NM_001199207:exon21:c.G2296A:p.G766R,GTF2IRD1:NM_005685:exon21:c.G2200A:p.G734R,GTF2IRD1:NM_016328:exon21:c.G2245A:p.G749R	7q11.23	0	Damaging	1	Probably_damaging	0.999	Probably_damaging	0	Deleterious	1	Disease_causing	2.015	Medium	1.3	Tolerable	-0.412	Tolerable	0.346	Tolerable	0.825	Damaging	4.842	27.6	Damaging	4.58	Conserved	2.096	9.163	Conserved	16.361	Conserved	-	-	-		115.81	ID	WES	Hamdan F et al. Plos Genetics 2014	25356899
chr5	74712811	74712811	C	T	exonic	COL4A3BP	nonsynonymous	SNV	COL4A3BP:NM_005713:exon7:c.G727A:p.G243R,COL4A3BP:NM_031361:exon7:c.G727A:p.G243R,COL4A3BP:NM_001130105:exon8:c.G1111A:p.G371R	5q13.3	0.12	Tolerable	1	Probably_damaging	1	Probably_damaging	0	Deleterious	1	Disease_causing	2.095	Medium	1.17	Tolerable	-0.7	Tolerable	0.271	Tolerable	0.914	Damaging	5.315	34	Damaging	5.93	Conserved	2.805	7.818	Conserved	20.337	Conserved	-	-	-		1312.48	ID	WES	Hamdan F et al. Plos Genetics 2014	25356899
chr18	77624250	77624250	T	A	exonic	KCNG2	nonsynonymous	SNV	KCNG2:NM_012283:exon1:c.T583A:p.C195S	18q23	0.88	Tolerable	0.415	Benign	0.083	Benign	0	Unknown	1	Disease_causing	1.5	Low	-4.34	Damaging	0.236	Damaging	0.762	Damaging	0.266	Tolerable	2.831	15.43	Tolerable	2.92	Conserved	0.435	7.018	Nonconserved	10.415	Nonconserved	-	-	-		1396.5	ID	WES	Hamdan F et al. Plos Genetics 2014	25356899
chr9	90342574	90342574	T	C	exonic	CTSL	nonsynonymous	SNV	CTSL:NM_001257971:exon2:c.T56C:p.L19P,CTSL:NM_001257972:exon2:c.T56C:p.L19P,CTSL:NM_001912:exon2:c.T56C:p.L19P,CTSL:NM_145918:exon2:c.T56C:p.L19P	9q21.33	0.38	Tolerable	0	Benign	0	Benign	0	Neutral	1	Polymorphism	-1.465	Neutral	-0.17	Tolerable	-0.993	Tolerable	0.072	Tolerable	0.085	Tolerable	-1.462	0.019	Tolerable	0.837	Nonconserved	-0.03	2.026	Nonconserved	4.548	Nonconserved	-	-	8.237e-06		321.156	ID	WES	Hamdan F et al. Plos Genetics 2014	25356899
chr7	91761098	91761098	G	A	exonic	CYP51A1	nonsynonymous	SNV	CYP51A1:NM_000786:exon2:c.C281T:p.A94V	7q21.2	0.04	Damaging	1	Probably_damaging	0.983	Probably_damaging	0	Deleterious	1	Disease_causing	1.445	Low	-0.28	Tolerable	-0.214	Tolerable	0.426	Tolerable	0.758	Damaging	5.45	35	Damaging	5.4	Conserved	2.686	9.062	Conserved	19.548	Conserved	-	-	-		692.274	ID	WES	Hamdan F et al. Plos Genetics 2014	25356899
chr15	93470514	93470514	C	G	exonic	CHD2	stopgain	SNV	CHD2:NM_001042572:exon4:c.C335G:p.S112X,CHD2:NM_001271:exon4:c.C335G:p.S112X	15q26.1	0	Damaging	-	-	-	-	0.013	Unknown	1	Disease_causing_automatic	-	-	-	-	-	-	-	-	-	-	11.568	45	Damaging	6.02	Conserved	2.857	7.263	Conserved	20.537	Conserved	-	-	-		1396.5	ID	WES	Hamdan F et al. Plos Genetics 2014	25356899
chr14	96945000	96945000	G	A	splicing	AK7	splicing	SNV	NM_001350888:exon14:c.1684+1G>A;NM_001350890:exon14:c.1684+1G>A;NM_001350891:exon14:c.1675+1G>A;NM_001350892:exon13:c.1555+1G>A;NM_152327:exon15:c.1753+1G>A	14q32.2	-	-	-	-	-	-	-	-	1	Disease_causing	-	-	-	-	-	-	-	-	-	-	3.971	20.3	Damaging	5.03	Conserved	2.331	8.942	Conserved	18.342	Conserved	-	-	-		341.162	ID	WES	Hamdan F et al. Plos Genetics 2014	25356899
chr13	99105444	99105444	C	T	exonic	STK24	nonsynonymous	SNV	STK24:NM_001286649:exon10:c.G1222A:p.G408R,STK24:NM_001032296:exon11:c.G1279A:p.G427R,STK24:NM_003576:exon11:c.G1315A:p.G439R	13q32.2	0.14	Tolerable	0.201	Benign	0.047	Benign	0.07	Unknown	0.624	Disease_causing	0	Neutral	3.83	Tolerable	-0.747	Tolerable	0.152	Tolerable	0.444	Tolerable	2.287	13.61	Tolerable	5.62	Conserved	2.648	3.245	Conserved	9.994	Nonconserved	-	-	-		820.316	ID	WES	Hamdan F et al. Plos Genetics 2014	25356899
chr7	100490242	100490242	C	T	exonic	ACHE	synonymous	SNV	ACHE:NM_000665:exon3:c.G1266A:p.P422P,ACHE:NM_001302621:exon3:c.G1266A:p.P422P,ACHE:NM_001302622:exon3:c.G1266A:p.P422P	7q22.1	-	-	-	-	-	-	-	-	-	-	-	-	-	-	-	-	-	-	-	-	-	-	-	-	-	-	-	-	-	-	0.00119808	-	0.0006		985.382	ID	WES	Hamdan F et al. Plos Genetics 2014	25356899
chr9	100840629	100840629	G	A	exonic	NANS	synonymous	SNV	NANS:NM_018946:exon4:c.G603A:p.S201S	9q22.33	-	-	-	-	-	-	-	-	-	-	-	-	-	-	-	-	-	-	-	-	-	-	-	-	-	-	-	-	-	-	-	-	1.649e-05		143.91	ID	WES	Hamdan F et al. Plos Genetics 2014	25356899
chr14	103410388	103410388	-	GC	exonic	CDC42BPB	frameshift	insertion	CDC42BPB:NM_006035:exon30:c.4247_4248insGC:p.L1416fs	14q32.32	-	-	-	-	-	-	-	-	-	-	-	-	-	-	-	-	-	-	-	-	-	-	-	-	-	-	-	-	-	-	-	-	-		838.321	ID	WES	Hamdan F et al. Plos Genetics 2014	25356899
chr10	105178335	105178335	C	T	exonic	PDCD11	stopgain	SNV	PDCD11:NM_014976:exon15:c.C2050T:p.Q684X	10q24.33	0.58	Tolerable	-	-	-	-	0	Deleterious	1	Disease_causing_automatic	-	-	-	-	-	-	-	-	-	-	4.98	29.1	Damaging	5.93	Conserved	2.815	2.608	Conserved	11.569	Nonconserved	-	-	-		1396.5	ID	WES	Hamdan F et al. Plos Genetics 2014	25356899
chr7	107569605	107569605	T	G	exonic	LAMB1	nonsynonymous	SNV	LAMB1:NM_002291:exon31:c.A4791C:p.E1597D	7q31.1	0.36	Tolerable	0.9	Possibly_damaging	0.364	Benign	-	-	1	Disease_causing	1.43	Low	-1.09	Tolerable	-0.702	Tolerable	0.29	Tolerable	0.196	Tolerable	2.483	14.26	Tolerable	-0.464	Nonconserved	-0.077	-0.162	Nonconserved	10.99	Nonconserved	-	-	-		820.316	ID	WES	Hamdan F et al. Plos Genetics 2014	25356899
chr6	111694297	111694297	C	T	exonic	REV3L	nonsynonymous	SNV	REV3L:NM_002912:exon14:c.G5261A:p.R1754Q,REV3L:NM_001286432:exon15:c.G5027A:p.R1676Q,REV3L:NM_001286431:exon16:c.G5027A:p.R1676Q	6q21	0.29	Tolerable	0.008	Benign	0.002	Benign	0.003	Neutral	0.991	Polymorphism	1.59	Low	4.85	Tolerable	-0.905	Tolerable	0.003	Tolerable	0.359	Tolerable	1.383	10.56	Tolerable	5.05	Conserved	1.48	2.088	Nonconserved	8.813	Nonconserved	-	-	8.237e-06		1045.4	ID	WES	Hamdan F et al. Plos Genetics 2014	25356899
chr10	112590911	112590911	C	G	exonic	RBM20	nonsynonymous	SNV	RBM20:NM_001134363:exon13:c.C3544G:p.R1182G	10q25.2	0.01	Damaging	0.996	Probably_damaging	0.988	Probably_damaging	-	-	1	Disease_causing	1.445	Low	-0.97	Tolerable	-0.02	Tolerable	0.491	Tolerable	0.887	Damaging	4.055	20.8	Damaging	5.57	Conserved	2.618	3.676	Conserved	14.298	Nonconserved	-	-	-		580.24	ID	WES	Hamdan F et al. Plos Genetics 2014	25356899
chr12	116446509	116446510	CT	-	exonic	MED13L	frameshift	deletion	MED13L:NM_015335:exon10:c.1708_1709del:p.S570fs	12q24.21	-	-	-	-	-	-	-	-	-	-	-	-	-	-	-	-	-	-	-	-	-	-	-	-	-	-	-	-	-	-	-	-	-		820.316	ID	WES	Hamdan F et al. Plos Genetics 2014	25356899
chr11	117693157	117693157	C	G	exonic	FXYD2	nonsynonymous	SNV	FXYD2;FXYD6-FXYD2	11q23.3	0.11	Tolerable	1	Probably_damaging	0.989	Probably_damaging	0.147	Neutral	1	Disease_causing	-	-	-0.53	Tolerable	-0.503	Tolerable	0.564	Damaging	0.553	Damaging	3.209	16.75	Tolerable	5.11	Conserved	2.537	4.343	Conserved	14.389	Nonconserved	-	-	-		343.163	ID	WES	Hamdan F et al. Plos Genetics 2014	25356899
chr2	128525807	128525807	G	A	exonic	WDR33	nonsynonymous	SNV	WDR33:NM_001006622:exon4:c.C334T:p.R112W,WDR33:NM_001006623:exon4:c.C334T:p.R112W,WDR33:NM_018383:exon4:c.C334T:p.R112W	2q14.3	0	Damaging	1	Probably_damaging	0.996	Probably_damaging	0	Deleterious	1	Disease_causing	1.32	Low	4.91	Tolerable	-0.485	Tolerable	0.347	Tolerable	0.892	Damaging	2.835	15.44	Tolerable	1.81	Nonconserved	0.037	2.266	Nonconserved	9.913	Nonconserved	-	-	-		266.133	ID	WES	Hamdan F et al. Plos Genetics 2014	25356899
chrX	129190067	129190067	C	T	exonic	BCORL1	nonsynonymous	SNV	BCORL1:NM_021946:exon12:c.C5092T:p.R1698W,BCORL1:NM_001184772:exon13:c.C5314T:p.R1772W	Xq26.1	0.01	Damaging	1	Probably_damaging	0.967	Probably_damaging	0.007	Neutral	0.983	Polymorphism	0.895	Low	1.36	Tolerable	-0.898	Tolerable	0.155	Tolerable	0.745	Damaging	2.806	15.34	Tolerable	1.96	Nonconserved	0.077	0.856	Nonconserved	13.2	Nonconserved	-	-	1.261e-05		452.202	ID	WES	Hamdan F et al. Plos Genetics 2014	25356899
chr9	131456084	131456086	CTT	-	exonic	SET	nonframeshift	deletion	SET:NM_001122821:exon6:c.699_701del:p.233_234del,SET:NM_001248000:exon6:c.633_635del:p.211_212del,SET:NM_001248001:exon6:c.627_629del:p.209_210del,SET:NM_003011:exon6:c.660_662del:p.220_221del	9q34.11	-	-	-	-	-	-	-	-	-	-	-	-	-	-	-	-	-	-	-	-	-	-	-	-	-	-	-	-	-	-	-	-	-		115.81	ID	WES	Hamdan F et al. Plos Genetics 2014	25356899
chr2	136481853	136481853	T	A	exonic	R3HDM1	nonsynonymous	SNV	R3HDM1:NM_001282799:exon23:c.T2907A:p.S969R,R3HDM1:NM_001282800:exon23:c.T3126A:p.S1042R,R3HDM1:NM_001282798:exon26:c.T3294A:p.S1098R,R3HDM1:NM_015361:exon26:c.T3291A:p.S1097R	2q21.3	0	Damaging	0.999	Probably_damaging	0.994	Probably_damaging	0	Neutral	1	Disease_causing	2.135	Medium	0.69	Tolerable	-0.44	Tolerable	0.302	Tolerable	0.823	Damaging	3.079	16.28	Tolerable	5.74	Conserved	2.317	2.283	Conserved	9.413	Nonconserved	-	-	-		1013.39	ID	WES	Hamdan F et al. Plos Genetics 2014	25356899
chr5	137803485	137803485	-	A	exonic	EGR1	frameshift	insertion	EGR1:NM_001964:exon2:c.1347_1348insA:p.S449fs	5q31.2	-	-	-	-	-	-	-	-	-	-	-	-	-	-	-	-	-	-	-	-	-	-	-	-	-	-	-	-	-	-	-	-	-		670.267	ID	WES	Hamdan F et al. Plos Genetics 2014	25356899
chr5	137848478	137848478	A	G	exonic	ETF1	nonsynonymous	SNV	ETF1:NM_001282185:exon5:c.T665C:p.L222P,ETF1:NM_001256302:exon6:c.T608C:p.L203P,ETF1:NM_001291974:exon6:c.T608C:p.L203P,ETF1:NM_004730:exon6:c.T707C:p.L236P,ETF1:NM_001291975:exon7:c.T608C:p.L203P	5q31.2	0	Damaging	1	Probably_damaging	0.998	Probably_damaging	0	Deleterious	1	Disease_causing	4.37	High	0.45	Tolerable	0.444	Damaging	0.531	Damaging	0.998	Damaging	4.379	23.1	Damaging	5.48	Conserved	2.081	9.225	Conserved	15.267	Conserved	-	-	-		115.81	ID	WES	Hamdan F et al. Plos Genetics 2014	25356899
chr5	140779519	140779519	G	A	exonic	PCDHGB5	nonsynonymous	SNV	PCDHGB5:NM_018925:exon1:c.G1825A:p.E609K,PCDHGB5:NM_032099:exon1:c.G1825A:p.E609K	5q31.3	-	-	-	-	-	-	-	-	-	-	-	-	-	-	-	-	-	-	-	-	-	-	-	-	-	-	-	-	-	-	-	-	-		1883.66	ID	WES	Hamdan F et al. Plos Genetics 2014	25356899
chr5	146070692	146070692	C	G	exonic	PPP2R2B	nonsynonymous	SNV	PPP2R2B:NM_181676:exon4:c.G455C:p.R152P,PPP2R2B:NM_001271899:exon5:c.G464C:p.R155P,PPP2R2B:NM_001271948:exon5:c.G413C:p.R138P,PPP2R2B:NM_181674:exon5:c.G644C:p.R215P,PPP2R2B:NM_181675:exon5:c.G764C:p.R255P,PPP2R2B:NM_001271900:exon6:c.G620C:p.R207P,PPP2R2B:NM_181677:exon6:c.G386C:p.R129P,PPP2R2B:NM_181678:exon6:c.G413C:p.R138P	5q32	0	Damaging	0.954	Possibly_damaging	0.591	Possibly_damaging	0	Deleterious	1	Disease_causing	2.97	Medium	1.4	Tolerable	0.228	Damaging	0.547	Damaging	0.943	Damaging	3.771	19.15	Tolerable	5.85	Conserved	2.767	5.746	Conserved	20.158	Conserved	-	-	-		1841.65	ID	WES	Hamdan F et al. Plos Genetics 2014	25356899
chr6	147006910	147006910	G	A	exonic	ADGB	synonymous	SNV	ADGB:NM_024694:exon10:c.G1257A:p.A419A	6q24.3	-	-	-	-	-	-	-	-	-	-	-	-	-	-	-	-	-	-	-	-	-	-	-	-	-	-	-	-	-	-	-	0.0002	4.703e-05		1843.65	ID	WES	Hamdan F et al. Plos Genetics 2014	25356899
chr6	147680298	147680298	C	G	exonic	STXBP5	nonsynonymous	SNV	STXBP5:NM_139244:exon21:c.C2276G:p.S759C,STXBP5:NM_001127715:exon23:c.C2384G:p.S795C	6q24.3	0.09	Tolerable	0.998	Probably_damaging	0.847	Possibly_damaging	0.001	Neutral	1	Disease_causing	1.245	Low	1.74	Tolerable	-1.129	Tolerable	0.078	Tolerable	0.794	Damaging	3.515	17.95	Tolerable	5.47	Conserved	2.57	3.727	Conserved	19.335	Conserved	-	-	-		143.91	ID	WES	Hamdan F et al. Plos Genetics 2014	25356899
chr2	149221431	149221438	AAAAGCAT	-	exonic	MBD5	frameshift	deletion	MBD5:NM_018328:exon8:c.340_347del:p.K114fs	2q23.1	-	-	-	-	-	-	-	-	-	-	-	-	-	-	-	-	-	-	-	-	-	-	-	-	-	-	-	-	-	-	-	-	-		79.65	ID	WES	Hamdan F et al. Plos Genetics 2014	25356899
chr1	153785930	153785930	T	C	splicing	GATAD2B	splicing	SNV	NM_020699:exon8:c.1217-2A>G	1q21.3	-	-	-	-	-	-	-	-	1	Disease_causing	-	-	-	-	-	-	-	-	-	-	3.35	17.28	Tolerable	5.19	Conserved	2.188	7.067	Conserved	14.167	Nonconserved	-	-	-		1907.67	ID	WES	Hamdan F et al. Plos Genetics 2014	25356899
chr6	157511198	157511198	C	-	exonic	ARID1B	frameshift	deletion	ARID1B:NM_017519:exon14:c.3677delC:p.P1226fs,ARID1B:NM_001346813:exon15:c.3836delC:p.P1279fs,ARID1B:NM_020732:exon15:c.3716delC:p.P1239fs	6q25.3	-	-	-	-	-	-	-	-	-	-	-	-	-	-	-	-	-	-	-	-	-	-	-	-	-	-	-	-	-	-	-	-	-		289.143	ID	WES	Hamdan F et al. Plos Genetics 2014	25356899
chr2	162274305	162274305	T	C	exonic	TBR1	nonsynonymous	SNV	TBR1:NM_006593:exon2:c.T811C:p.W271R	2q24.2	0	Damaging	1	Probably_damaging	1	Probably_damaging	0	Deleterious	1	Disease_causing	3.965	High	-3.04	Damaging	1.073	Damaging	0.918	Damaging	0.989	Damaging	4.045	20.8	Damaging	5.34	Conserved	2.138	7.993	Conserved	14.452	Nonconserved	-	-	-		121.83	ID	WES	Hamdan F et al. Plos Genetics 2014	25356899
chr2	175624341	175624341	C	T	exonic	CHRNA1	nonsynonymous	SNV	CHRNA1:NM_000079:exon2:c.G64A:p.E22K,CHRNA1:NM_001039523:exon2:c.G64A:p.E22K	2q31.1	0.29	Tolerable	0.027	Benign	0.014	Benign	0.002	Neutral	0.999	Disease_causing	1.43	Low	-0.78	Tolerable	-0.47	Tolerable	0.426	Tolerable	0.236	Tolerable	4.668	25.7	Damaging	6.04	Conserved	2.873	0.95	Nonconserved	14.708	Nonconserved	-	7.7e-05	0.0002		121.83	ID	WES	Hamdan F et al. Plos Genetics 2014	25356899
chr3	183901404	183901404	G	A	exonic	AP2M1	synonymous	SNV	AP2M1:NM_001025205:exon11:c.G1302A:p.X434X	3q27.1	-	-	-	-	-	-	-	-	-	-	-	-	-	-	-	-	-	-	-	-	-	-	-	-	-	-	-	-	-	-	-	-	-		321.156	ID	WES	Hamdan F et al. Plos Genetics 2014	25356899
chr1	211093374	211093374	C	T	exonic	KCNH1	nonsynonymous	SNV	KCNH1:NM_002238:exon7:c.G989A:p.R330Q,KCNH1:NM_172362:exon7:c.G1070A:p.R357Q	1q32.2	0	Damaging	1	Probably_damaging	0.972	Probably_damaging	0	Deleterious	1	Disease_causing	3.365	Medium	-6.27	Damaging	1.013	Damaging	0.989	Damaging	0.769	Damaging	5.438	35	Damaging	5.48	Conserved	2.581	7.538	Conserved	18.35	Conserved	-	-	-		794.308	ID	WES	Hamdan F et al. Plos Genetics 2014	25356899
chr1	224345383	224345383	C	G	exonic	FBXO28	nonsynonymous	SNV	FBXO28:NM_015176:exon5:c.C1042G:p.R348G	1q42.11	0.12	Tolerable	0.18	Benign	0.043	Benign	0.029	Neutral	1	Disease_causing	0.345	Neutral	-	-	-0.999	Tolerable	0.114	Tolerable	0.679	Damaging	2.978	15.93	Tolerable	5.04	Conserved	1.471	1.324	Nonconserved	13.996	Nonconserved	-	-	-		1652.58	ID	WES	Hamdan F et al. Plos Genetics 2014	25356899
chr1	237995907	237995907	G	A	exonic	RYR2	nonsynonymous	SNV	RYR2:NM_001035:exon105:c.G14864A:p.G4955E	1q43	0	Damaging	1	Probably_damaging	0.998	Probably_damaging	0	Deleterious	1	Disease_causing	2.38	Medium	-4.18	Damaging	1.092	Damaging	0.946	Damaging	0.823	Damaging	4.292	22.4	Damaging	5.16	Conserved	2.677	9.208	Conserved	18.836	Conserved	-	-	-		341.162	ID	WES	Hamdan F et al. Plos Genetics 2014	25356899
chr1	245027099	245027099	G	A	exonic	HNRNPU	stopgain	SNV	HNRNPU:NM_004501:exon1:c.C511T:p.Q171X,HNRNPU:NM_031844:exon1:c.C511T:p.Q171X	1q44	0.58	Tolerable	-	-	-	-	0.04	Unknown	1	Disease_causing_automatic	-	-	-	-	-	-	-	-	-	-	6.4	37	Damaging	3.29	Conserved	1.885	2.032	Nonconserved	4.513	Nonconserved	-	-	-		1464.52	ID	WES	Hamdan F et al. Plos Genetics 2014	25356899
chr18	53018135	53018135	G	A	exonic	TCF7L2	stopgain	SNV	TCF4:NM_001330605:exon2:c.C79T:p.R27X,TCF4:NM_001243232:exon3:c.C256T:p.R86X,TCF4:NM_001243233:exon3:c.C79T:p.R27X,TCF4:NM_001306208:exon3:c.C256T:p.R86X,TCF4:NM_001348212:exon3:c.C79T:p.R27X,TCF4:NM_001348213:exon3:c.C79T:p.R27X,TCF4:NM_001243231:exon5:c.C343T:p.R115X,TCF4:NM_001348211:exon5:c.C343T:p.R115X,TCF4:NM_001243227:exon6:c.C397T:p.R133X,TCF4:NM_001243230:exon6:c.C463T:p.R155X,TCF4:NM_0…	18q21.2	1	Tolerable	-	-	-	-	0	Deleterious	1	Disease_causing_automatic	-	-	-	-	-	-	-	-	-	-	3.146	16.52	Tolerable	4.52	Conserved	1.399	4.601	Nonconserved	14.678	Nonconserved	-	-	-		22670824_1	ID	WES	Hamdan FF et al. Clin Genet. 2013	22670824
chr11	65978677	65978677	C	T	exonic	PACS1	nonsynonymous	SNV	PACS1:NM_018026:exon4:c.C607T:p.R203W	11q13.2	0	Damaging	1	Probably_damaging	0.987	Probably_damaging	0	Deleterious	1	Disease_causing	2.89	Medium	1.16	Tolerable	-0.524	Tolerable	0.25	Tolerable	0.969	Damaging	4.102	21.1	Damaging	4.79	Conserved	2.659	2.044	Conserved	12.765	Nonconserved	-	-	8.237e-06		Individual1	ID	WES	Schuurs-Hoeijmakers JH et al. AJHG 2012	23159249
chr11	65978677	65978677	C	T	exonic	PACS1	nonsynonymous	SNV	PACS1:NM_018026:exon4:c.C607T:p.R203W	11q13.2	0	Damaging	1	Probably_damaging	0.987	Probably_damaging	0	Deleterious	1	Disease_causing	2.89	Medium	1.16	Tolerable	-0.524	Tolerable	0.25	Tolerable	0.969	Damaging	4.102	21.1	Damaging	4.79	Conserved	2.659	2.044	Conserved	12.765	Nonconserved	-	-	8.237e-06		Individual2	ID	WES	Schuurs-Hoeijmakers JH et al. AJHG 2012	23159249
chr3	41275254	41275254	C	T	exonic	CTNNB1	stopgain	SNV	CTNNB1:NM_001098209:exon9:c.C1420T:p.R474X,CTNNB1:NM_001098210:exon9:c.C1420T:p.R474X,CTNNB1:NM_001904:exon9:c.C1420T:p.R474X,CTNNB1:NM_001330729:exon10:c.C1399T:p.R467X	3p22.1	1	Tolerable	-	-	-	-	0	Deleterious	1	Disease_causing_automatic	-	-	-	-	-	-	-	-	-	-	8.493	40	Damaging	4.57	Conserved	2.775	1.985	Nonconserved	11.449	Nonconserved	-	-	-		431	ID	WES	Stefan et al. Nature Neuroscience 2016	27479843
chr3	41275254	41275254	C	T	exonic	CTNNB1	stopgain	SNV	CTNNB1:NM_001098209:exon9:c.C1420T:p.R474X,CTNNB1:NM_001098210:exon9:c.C1420T:p.R474X,CTNNB1:NM_001904:exon9:c.C1420T:p.R474X,CTNNB1:NM_001330729:exon10:c.C1399T:p.R467X	3p22.1	1	Tolerable	-	-	-	-	0	Deleterious	1	Disease_causing_automatic	-	-	-	-	-	-	-	-	-	-	8.493	40	Damaging	4.57	Conserved	2.775	1.985	Nonconserved	11.449	Nonconserved	-	-	-		198	ID	WES	Stefan et al. Nature Neuroscience 2016	27479843
chr10	298300	298302	GAG	-	exonic	ZMYND11	nonframeshift	deletion	ZMYND11:NM_001202465:exon13:c.1444_1446del:p.482_482del,ZMYND11:NM_001202464:exon14:c.1537_1539del:p.513_513del,ZMYND11:NM_001202466:exon14:c.1534_1536del:p.512_512del,ZMYND11:NM_006624:exon15:c.1699_1701del:p.567_567del,ZMYND11:NM_001330057:exon16:c.1648_1650del:p.550_550del	10p15.3	-	-	-	-	-	-	-	-	-	-	-	-	-	-	-	-	-	-	-	-	-	-	-	-	-	-	-	-	-	-	-	-	-		2	ID	WES	Stefan et al. Nature Neuroscience 2016	27479843
chr20	470455	470455	G	C	exonic	CSNK2A1	nonsynonymous	SNV	CSNK2A1:NM_177560:exon8:c.C284G:p.P95R,CSNK2A1:NM_001895:exon9:c.C692G:p.P231R,CSNK2A1:NM_177559:exon10:c.C692G:p.P231R	20p13	0	Damaging	1	Probably_damaging	1	Probably_damaging	0	Deleterious	1	Disease_causing	4.62	High	2.63	Tolerable	0.809	Damaging	0.731	Damaging	0.985	Damaging	4.695	26	Damaging	4.97	Conserved	2.741	9.559	Conserved	17.745	Conserved	-	-	-		651	ID	WES	Stefan et al. Nature Neuroscience 2016	27479843
chr20	489117	489117	C	T	exonic	CSNK2A1	nonsynonymous	SNV	CSNK2A1:NM_001895:exon2:c.G79A:p.E27K,CSNK2A1:NM_177559:exon3:c.G79A:p.E27K	20p13	0	Damaging	0.962	Probably_damaging	0.27	Benign	0	Deleterious	1	Disease_causing	3.155	Medium	3.32	Tolerable	-1.006	Tolerable	0.038	Tolerable	0.81	Damaging	4.803	27.1	Damaging	5.14	Conserved	2.662	5.923	Conserved	17.763	Conserved	-	-	-		62	ID	WES	Stefan et al. Nature Neuroscience 2016	27479843
chr5	491987	491987	G	A	exonic	SLC9A3	synonymous	SNV	SLC9A3:NM_001284351:exon2:c.C411T:p.F137F,SLC9A3:NM_004174:exon2:c.C411T:p.F137F	5p15.33	-	-	-	-	-	-	-	-	-	-	-	-	-	-	-	-	-	-	-	-	-	-	-	-	-	-	-	-	-	-	-	-	1.182e-05		290	ID	WES	Stefan et al. Nature Neuroscience 2016	27479843
chr11	500543	500543	G	A	exonic	RNH1	synonymous	SNV	RNH1:NM_203384:exon3:c.C213T:p.V71V,RNH1:NM_203385:exon3:c.C213T:p.V71V,RNH1:NM_203388:exon3:c.C213T:p.V71V,RNH1:NM_203389:exon3:c.C213T:p.V71V,RNH1:NM_002939:exon4:c.C213T:p.V71V,RNH1:NM_203383:exon4:c.C213T:p.V71V,RNH1:NM_203386:exon4:c.C213T:p.V71V,RNH1:NM_203387:exon4:c.C213T:p.V71V	11p15.5	-	-	-	-	-	-	-	-	-	-	-	-	-	-	-	-	-	-	-	-	-	-	-	-	-	-	-	-	-	-	0.000199681	-	8.433e-05		24	ID	WES	Stefan et al. Nature Neuroscience 2016	27479843
chr4	520882	520882	T	C	exonic	PIGG	synonymous	SNV	PIGG:NM_001289052:exon8:c.T1725C:p.V575V,PIGG:NM_001345988:exon9:c.T1095C:p.V365V,PIGG:NM_001127178:exon10:c.T2124C:p.V708V,PIGG:NM_001289051:exon10:c.T1857C:p.V619V,PIGG:NM_001345986:exon10:c.T1857C:p.V619V,PIGG:NM_001345987:exon10:c.T1833C:p.V611V,PIGG:NM_001345991:exon10:c.T591C:p.V197V,PIGG:NM_017733:exon10:c.T2100C:p.V700V,PIGG:NM_001345990:exon11:c.T591C:p.V197V,PIGG:NM_001345994:exon11:c.T…	4p16.3	-	-	-	-	-	-	-	-	-	-	-	-	-	-	-	-	-	-	-	-	-	-	-	-	-	-	-	-	-	-	-	-	-		542	ID	WES	Stefan et al. Nature Neuroscience 2016	27479843
chr12	662825	662825	G	C	exonic	B4GALNT3	nonsynonymous	SNV	B4GALNT3:NM_173593:exon14:c.G1736C:p.R579P	12p13.33	0.21	Tolerable	0.564	Possibly_damaging	0.169	Benign	0.311	Neutral	1	Polymorphism	0.345	Neutral	3.46	Tolerable	-1.065	Tolerable	0.035	Tolerable	0.545	Damaging	1.551	11.14	Tolerable	3.08	Conserved	0.903	0.291	Nonconserved	3.845	Nonconserved	-	-	-		136	ID	WES	Stefan et al. Nature Neuroscience 2016	27479843
chr19	757003	757003	C	T	exonic	MISP	synonymous	SNV	MISP:NM_173481:exon2:c.C57T:p.T19T	19p13.3	-	-	-	-	-	-	-	-	-	-	-	-	-	-	-	-	-	-	-	-	-	-	-	-	-	-	-	-	-	-	-	7.7e-05	6.221e-05		402	ID	WES	Stefan et al. Nature Neuroscience 2016	27479843
chr11	802020	802020	C	T	exonic	PIDD1	nonsynonymous	SNV	PIDD1:NM_145886:exon7:c.G1247A:p.R416Q,PIDD1:NM_145887:exon7:c.G1247A:p.R416Q	11p15.5	0.24	Tolerable	0.952	Possibly_damaging	0.297	Benign	0.02	Neutral	1	Polymorphism	0.345	Neutral	1.17	Tolerable	-1.068	Tolerable	0.036	Tolerable	0.251	Tolerable	1.78	11.91	Tolerable	2	Conserved	0.823	1.815	Nonconserved	1.708	Nonconserved	0.000199681	-	6.494e-05		405	ID	WES	Stefan et al. Nature Neuroscience 2016	27479843
chr19	861877	861877	G	A	exonic	CFD	nonsynonymous	SNV	CFD:NM_001317335:exon4:c.G557A:p.C186Y,CFD:NM_001928:exon4:c.G536A:p.C179Y	19p13.3	0	Damaging	1	Probably_damaging	1	Probably_damaging	0.002	Unknown	1	Disease_causing	4.385	High	-0.68	Tolerable	0.751	Damaging	0.697	Damaging	0.702	Damaging	4.572	24.8	Damaging	4.06	Conserved	1.997	5.149	Nonconserved	15.168	Conserved	-	-	-		337	ID	WES	Stefan et al. Nature Neuroscience 2016	27479843
chr1	879375	879375	C	T	exonic	SAMD11	stopgain	SNV	SAMD11:NM_152486:exon14:c.C1888T:p.R630X	1p36.33	1	Tolerable	-	-	-	-	0.008	Neutral	1	Disease_causing	-	-	-	-	-	-	-	-	-	-	4.201	21.8	Damaging	-4.06	Nonconserved	-0.5	-0.231	Nonconserved	15.455	Conserved	-	-	1.715e-05		752	ID	WES	Stefan et al. Nature Neuroscience 2016	27479843
chr1	880500	880500	G	C	exonic	NOC2L	nonsynonymous	SNV	NOC2L:NM_015658:exon18:c.C2080G:p.H694D	1p36.33	0.46	Tolerable	0.008	Benign	0.004	Benign	0.472	Neutral	1	Polymorphism	0	Neutral	2.09	Tolerable	-0.998	Tolerable	0.029	Tolerable	0.087	Tolerable	-0.249	2.802	Tolerable	2.87	Conserved	0.738	0.55	Nonconserved	8.384	Nonconserved	-	-	-		520	ID	WES	Stefan et al. Nature Neuroscience 2016	27479843
chr20	941098	941098	C	T	exonic	RSPO4	nonsynonymous	SNV	RSPO4:NM_001040007:exon4:c.G421A:p.G141S,RSPO4:NM_001029871:exon5:c.G607A:p.G203S	20p13	0.61	Tolerable	0	Benign	0.001	Benign	0.783	Neutral	1	Polymorphism	0.205	Neutral	-1.4	Tolerable	-0.798	Tolerable	0.321	Tolerable	0.054	Tolerable	1.786	11.93	Tolerable	-4.4	Nonconserved	-0.965	-0.324	Nonconserved	7.085	Nonconserved	-	-	0.0003		601	ID	WES	Stefan et al. Nature Neuroscience 2016	27479843
chr4	954867	954867	C	T	exonic	DGKQ	synonymous	SNV	DGKQ:NM_001347:exon22:c.G2697A:p.G899G	4p16.3	0	Damaging	-	-	-	-	0	Deleterious	1	Disease_causing	-	-	0.99	Tolerable	-0.993	Tolerable	0.106	Tolerable	-	-	1.179	9.794	Tolerable	-3.14	Nonconserved	-0.724	-0.384	Nonconserved	2.594	Nonconserved	-	-	-		743	ID	WES	Stefan et al. Nature Neuroscience 2016	27479843
chr11	1075754	1075754	C	T	exonic	MUC2	synonymous	SNV	MUC2:NM_002457:exon2:c.C180T:p.D60D	11p15.5	-	-	-	-	-	-	-	-	-	-	-	-	-	-	-	-	-	-	-	-	-	-	-	-	-	-	-	-	-	-	-	-	-		592	ID	WES	Stefan et al. Nature Neuroscience 2016	27479843
chr11	1098745	1098745	T	C	exonic	MUC2	nonsynonymous	SNV	MUC2:NM_002457:exon38:c.T7115C:p.L2372P	11p15.5	0	Damaging	1	Probably_damaging	0.987	Probably_damaging	-	-	1	Disease_causing	3.695	High	-1.98	Damaging	0.84	Damaging	0.81	Damaging	0.646	Damaging	0.922	8.753	Tolerable	3.99	Conserved	1.446	7.789	Nonconserved	12.899	Nonconserved	-	-	-		158	ID	WES	Stefan et al. Nature Neuroscience 2016	27479843
chr5	1293643	1293643	C	T	exonic	TERT	nonsynonymous	SNV	TERT:NM_001193376:exon2:c.G1358A:p.R453H,TERT:NM_198253:exon2:c.G1358A:p.R453H	5p15.33	0.05	Damaging	0.999	Probably_damaging	0.945	Probably_damaging	0.245	Neutral	1	Polymorphism	2.33	Medium	-4.03	Damaging	0.476	Damaging	0.898	Damaging	0.347	Tolerable	3.08	16.29	Tolerable	3.04	Conserved	0.824	0.326	Nonconserved	4.737	Nonconserved	-	-	-		340	ID	WES	Stefan et al. Nature Neuroscience 2016	27479843
chr16	1435306	1435317	GCTGGACGCCAG	-	exonic	UNKL	nonframeshift	deletion	UNKL:NM_001193388:exon10:c.1156_1167del:p.386_389del	16p13.3	-	-	-	-	-	-	-	-	-	-	-	-	-	-	-	-	-	-	-	-	-	-	-	-	-	-	-	-	-	-	-	-	0.0021		197	ID	WES	Stefan et al. Nature Neuroscience 2016	27479843
chr7	1484435	1484435	G	A	exonic	MICALL2	nonsynonymous	SNV	MICALL2:NM_182924:exon6:c.C1271T:p.S424L	7p22.3	0.37	Tolerable	0.012	Benign	0.007	Benign	0.561	Neutral	1	Polymorphism	0.55	Neutral	2.4	Tolerable	-0.973	Tolerable	0.177	Tolerable	0.295	Tolerable	1.745	11.8	Tolerable	3.14	Conserved	0.79	0.537	Nonconserved	8.398	Nonconserved	-	-	-		545	ID	WES	Stefan et al. Nature Neuroscience 2016	27479843
chr16	1484848	1484848	C	T	exonic	CCDC154	synonymous	SNV	CCDC154:NM_001143980:exon16:c.G1698A:p.T566T	16p13.3	-	-	-	-	-	-	-	-	-	-	-	-	-	-	-	-	-	-	-	-	-	-	-	-	-	-	-	-	-	-	0.000199681	-	-		376	ID	WES	Stefan et al. Nature Neuroscience 2016	27479843
chr11	1491513	1491513	G	A	exonic	MOB2	synonymous	SNV	MOB2:NM_001172223:exon5:c.C696T:p.D232D	11p15.5	-	-	-	-	-	-	-	-	-	-	-	-	-	-	-	-	-	-	-	-	-	-	-	-	-	-	-	-	-	-	-	-	8.393e-06		462	ID	WES	Stefan et al. Nature Neuroscience 2016	27479843
chr16	1507721	1507721	C	T	exonic	CLCN7	nonsynonymous	SNV	CLCN7:NM_001114331:exon7:c.G640A:p.V214M,CLCN7:NM_001287:exon8:c.G712A:p.V238M	16p13.3	0	Damaging	1	Probably_damaging	1	Probably_damaging	0	Deleterious	1	Disease_causing	3.435	Medium	-3.71	Damaging	1.096	Damaging	0.946	Damaging	0.833	Damaging	4.652	25.6	Damaging	5.39	Conserved	2.521	5.51	Conserved	17.701	Conserved	-	-	-		130	ID	WES	Stefan et al. Nature Neuroscience 2016	27479843
chr7	1536878	1536878	G	A	exonic	INTS1	nonsynonymous	SNV	INTS1:NM_001080453:exon11:c.C1498T:p.R500W	7p22.3	0	Damaging	1	Probably_damaging	0.999	Probably_damaging	0	Deleterious	1	Disease_causing	2.22	Medium	2.53	Tolerable	0.085	Damaging	0.516	Damaging	0.937	Damaging	2.734	15.1	Tolerable	5.29	Conserved	2.471	4.596	Conserved	15.314	Conserved	-	-	8.686e-06		493	ID	WES	Stefan et al. Nature Neuroscience 2016	27479843
chr1	1720573	1720575	AGA	-	exonic	GNB1	nonframeshift	deletion	GNB1:NM_001282538:exon8:c.533_535del:p.178_179del,GNB1:NM_001282539:exon9:c.833_835del:p.278_279del,GNB1:NM_002074:exon10:c.833_835del:p.278_279del	1p36.33	-	-	-	-	-	-	-	-	-	-	-	-	-	-	-	-	-	-	-	-	-	-	-	-	-	-	-	-	-	-	-	-	-		763	ID	WES	Stefan et al. Nature Neuroscience 2016	27479843
chr4	1823968	1823968	A	G	exonic	LETM1	synonymous	SNV	LETM1:NM_012318:exon10:c.T1548C:p.P516P	4p16.3	-	-	-	-	-	-	-	-	-	-	-	-	-	-	-	-	-	-	-	-	-	-	-	-	-	-	-	-	-	-	-	-	-		638	ID	WES	Stefan et al. Nature Neuroscience 2016	27479843
chr2	1926366	1926366	C	T	exonic	MYT1L	nonsynonymous	SNV	MYT1L:NM_001303052:exon10:c.G1175A:p.R392Q,MYT1L:NM_001329845:exon10:c.G1175A:p.R392Q,MYT1L:NM_001329846:exon10:c.G1175A:p.R392Q,MYT1L:NM_001329847:exon10:c.G1175A:p.R392Q,MYT1L:NM_001329848:exon10:c.G1175A:p.R392Q,MYT1L:NM_001329849:exon10:c.G1175A:p.R392Q,MYT1L:NM_001329851:exon10:c.G1175A:p.R392Q,MYT1L:NM_001329852:exon10:c.G1175A:p.R392Q,MYT1L:NM_015025:exon10:c.G1175A:p.R392Q,MYT1L:NM_001329…	2p25.3	0.21	Tolerable	0.999	Probably_damaging	0.781	Possibly_damaging	0	Deleterious	1	Disease_causing	0.805	Low	0.87	Tolerable	-1.004	Tolerable	0.146	Tolerable	0.739	Damaging	2.535	14.43	Tolerable	5.85	Conserved	2.767	4.875	Conserved	20.154	Conserved	-	-	1.659e-05		693	ID	WES	Stefan et al. Nature Neuroscience 2016	27479843
chr4	1976627	1976627	C	T	exonic	NSD2	nonsynonymous	SNV	NSD2:NM_001042424:exon19:c.C3410T:p.S1137F,NSD2:NM_133335:exon19:c.C3410T:p.S1137F,NSD2:NM_133331:exon20:c.C3410T:p.S1137F,NSD2:NM_133330:exon21:c.C3410T:p.S1137F	4p16.3	0	Damaging	1	Probably_damaging	0.999	Probably_damaging	0	Deleterious	1	Disease_causing	3.19	Medium	-1.53	Damaging	0.694	Damaging	0.746	Damaging	0.978	Damaging	4.775	26.8	Damaging	4.96	Conserved	2.587	7.588	Conserved	18.382	Conserved	-	-	-		231	ID	WES	Stefan et al. Nature Neuroscience 2016	27479843
chr2	1983497	1983497	C	T	exonic	MYT1L	nonsynonymous	SNV	MYT1L:NM_001303052:exon6:c.G53A:p.R18Q,MYT1L:NM_001329845:exon6:c.G53A:p.R18Q,MYT1L:NM_001329846:exon6:c.G53A:p.R18Q,MYT1L:NM_001329847:exon6:c.G53A:p.R18Q,MYT1L:NM_001329848:exon6:c.G53A:p.R18Q,MYT1L:NM_001329849:exon6:c.G53A:p.R18Q,MYT1L:NM_001329851:exon6:c.G53A:p.R18Q,MYT1L:NM_001329852:exon6:c.G53A:p.R18Q,MYT1L:NM_015025:exon6:c.G53A:p.R18Q,MYT1L:NM_001329844:exon7:c.G53A:p.R18Q	2p25.3	0.01	Damaging	0.997	Probably_damaging	0.947	Probably_damaging	0	Deleterious	1	Disease_causing	1.7	Low	0.53	Tolerable	-0.465	Tolerable	0.302	Tolerable	0.721	Damaging	4.667	25.7	Damaging	5.1	Conserved	2.539	6.591	Conserved	18.89	Conserved	-	-	-		401	ID	WES	Stefan et al. Nature Neuroscience 2016	27479843
chr9	2088540	2088540	G	A	exonic	SMARCA2	nonsynonymous	SNV	SMARCA2:NM_001289396:exon19:c.G2810A:p.R937H,SMARCA2:NM_001289397:exon19:c.G2636A:p.R879H,SMARCA2:NM_003070:exon19:c.G2810A:p.R937H,SMARCA2:NM_139045:exon19:c.G2810A:p.R937H	9p24.3	0	Damaging	1	Probably_damaging	1	Probably_damaging	0	Deleterious	1	Disease_causing	2.7	Medium	-3.34	Damaging	1.011	Damaging	0.906	Damaging	0.898	Damaging	4.869	27.9	Damaging	5.43	Conserved	2.563	9.813	Conserved	19.249	Conserved	-	-	-		554	ID	WES	Stefan et al. Nature Neuroscience 2016	27479843
chr16	2225881	2225881	C	A	exonic	TRAF7	nonsynonymous	SNV	TRAF7:NM_032271:exon18:c.C1673A:p.S558Y	16p13.3	0.04	Damaging	0.999	Probably_damaging	0.989	Probably_damaging	0	Deleterious	1	Disease_causing	1.61	Low	2.21	Tolerable	-1.094	Tolerable	0.09	Tolerable	0.852	Damaging	4.314	22.6	Damaging	3.99	Conserved	2.505	3.023	Conserved	14.262	Nonconserved	-	-	-		229	ID	WES	Stefan et al. Nature Neuroscience 2016	27479843
chr16	2239249	2239249	C	G	exonic	CASKIN1	nonsynonymous	SNV	CASKIN1:NM_020764:exon5:c.G476C:p.G159A	16p13.3	0	Damaging	0.997	Probably_damaging	0.984	Probably_damaging	-	-	1	Disease_causing	2.53	Medium	-1.07	Tolerable	0.368	Damaging	0.614	Damaging	0.733	Damaging	3.351	17.29	Tolerable	3.46	Conserved	1.954	7.501	Nonconserved	14.032	Nonconserved	-	-	-		306	ID	WES	Stefan et al. Nature Neuroscience 2016	27479843
chr1	2430266	2430266	C	T	exonic	PLCH2	synonymous	SNV	PLCH2:NM_001303012:exon18:c.C2352T:p.N784N,PLCH2:NM_001303013:exon18:c.C2493T:p.N831N,PLCH2:NM_014638:exon18:c.C2433T:p.N811N	1p36.32	-	-	-	-	-	-	-	-	1	Disease_causing	-	-	-	-	-0.585	Tolerable	0.242	Tolerable	-	-	-0.111	3.457	Tolerable	-7.14	Nonconserved	-1.292	-4.817	Nonconserved	15.441	Conserved	-	-	2.232e-05		84	ID	WES	Stefan et al. Nature Neuroscience 2016	27479843
chr1	2461379	2461379	C	A	exonic	HES5	synonymous	SNV	HES5:NM_001010926:exon2:c.G126T:p.L42L	1p36.32	-	-	-	-	-	-	-	-	-	-	-	-	-	-	-	-	-	-	-	-	-	-	-	-	-	-	-	-	-	-	-	-	-		510	ID	WES	Stefan et al. Nature Neuroscience 2016	27479843
chr17	2577395	2577395	G	A	exonic	PAFAH1B1	nonsynonymous	SNV	PAFAH1B1:NM_000430:exon8:c.G713A:p.R238H	17p13.3	0.48	Tolerable	0.986	Probably_damaging	0.716	Possibly_damaging	0	Deleterious	1	Disease_causing	1.625	Low	0.05	Tolerable	-0.716	Tolerable	0.291	Tolerable	0.871	Damaging	5.372	34	Damaging	5.74	Conserved	2.703	9.869	Conserved	18.923	Conserved	-	-	-		791	ID	WES	Stefan et al. Nature Neuroscience 2016	27479843
chr4	2641569	2641569	A	G	exonic	FAM193A	synonymous	SNV	FAM193A:NM_001256666:exon4:c.A273G:p.A91A,FAM193A:NM_001256667:exon4:c.A273G:p.A91A,FAM193A:NM_001256668:exon4:c.A273G:p.A91A,FAM193A:NM_003704:exon4:c.A273G:p.A91A	4p16.3	-	-	-	-	-	-	-	-	-	-	-	-	-	-	-	-	-	-	-	-	-	-	-	-	-	-	-	-	-	-	-	-	-		540	ID	WES	Stefan et al. Nature Neuroscience 2016	27479843
chr7	2752158	2752158	A	G	exonic	AMZ1	synonymous	SNV	AMZ1:NM_133463:exon7:c.A1143G:p.P381P	7p22.3	-	-	-	-	-	-	-	-	-	-	-	-	-	-	-	-	-	-	-	-	-	-	-	-	-	-	-	-	-	-	-	-	-		96	ID	WES	Stefan et al. Nature Neuroscience 2016	27479843
chr16	2816656	2816656	C	T	exonic	SRRM2	stopgain	SNV	SRRM2:NM_016333:exon11:c.C6127T:p.R2043X	16p13.3	0.79	Tolerable	-	-	-	-	0	Deleterious	1	Disease_causing_automatic	-	-	-	-	-	-	-	-	-	-	16.592	50	Damaging	5.47	Conserved	2.577	3.549	Conserved	14.82	Nonconserved	-	-	-		736	ID	WES	Stefan et al. Nature Neuroscience 2016	27479843
chr4	2883684	2883684	C	T	exonic	ADD1	synonymous	SNV	ADD1:NM_001119:exon3:c.C255T:p.P85P,ADD1:NM_014189:exon3:c.C255T:p.P85P,ADD1:NM_014190:exon3:c.C255T:p.P85P,ADD1:NM_176801:exon3:c.C255T:p.P85P,ADD1:NM_001286645:exon4:c.C255T:p.P85P	4p16.3	-	-	-	-	-	-	-	-	-	-	-	-	-	-	-	-	-	-	-	-	-	-	-	-	-	-	-	-	-	-	-	-	-		764	ID	WES	Stefan et al. Nature Neuroscience 2016	27479843
chr7	2949715	2949715	G	A	exonic	CARD11	nonsynonymous	SNV	CARD11:NM_032415:exon24:c.C3229T:p.R1077W,CARD11:NM_001324281:exon25:c.C3229T:p.R1077W	7p22.2	0	Damaging	0.999	Probably_damaging	0.859	Possibly_damaging	0	Deleterious	0.993	Disease_causing	1.245	Low	2.24	Tolerable	-1.12	Tolerable	0.063	Tolerable	0.563	Damaging	2.941	15.8	Tolerable	3.28	Conserved	2.09	3.007	Conserved	10.803	Nonconserved	-	-	-		285	ID	WES	Stefan et al. Nature Neuroscience 2016	27479843
chr16	3139820	3139820	C	T	exonic	ZSCAN10	nonsynonymous	SNV	ZSCAN10:NM_001282415:exon5:c.G433A:p.A145T,ZSCAN10:NM_001282416:exon5:c.G1204A:p.A402T,ZSCAN10:NM_032805:exon6:c.G1615A:p.A539T	16p13.3	0.59	Tolerable	0.005	Benign	0.006	Benign	0.116	Neutral	1	Polymorphism	0.705	Neutral	3.18	Tolerable	-0.927	Tolerable	0.013	Tolerable	0.049	Tolerable	-0.053	3.743	Tolerable	-0.352	Nonconserved	0.135	-3.052	Nonconserved	9.224	Nonconserved	-	-	-		513	ID	WES	Stefan et al. Nature Neuroscience 2016	27479843
chr19	3179140	3179140	A	T	exonic	S1PR4	nonsynonymous	SNV	S1PR4:NM_003775:exon1:c.A350T:p.Q117L	19p13.3	0.41	Tolerable	0	Benign	0	Benign	0.185	Neutral	1	Polymorphism	-0.345	Neutral	1.48	Tolerable	-1.03	Tolerable	0.022	Tolerable	0.201	Tolerable	-1.169	0.09	Tolerable	-1.64	Nonconserved	-0.006	1.268	Nonconserved	1.163	Nonconserved	-	-	-		669	ID	WES	Stefan et al. Nature Neuroscience 2016	27479843
chr16	3188434	3188434	G	A	exonic	ZNF213	nonsynonymous	SNV	ZNF213:NM_001134655:exon3:c.G415A:p.E139K,ZNF213:NM_004220:exon3:c.G415A:p.E139K	16p13.3	0.14	Tolerable	0.001	Benign	0.001	Benign	0.038	Neutral	1	Disease_causing	0.695	Neutral	3.47	Tolerable	-1.025	Tolerable	0.016	Tolerable	0.143	Tolerable	1.212	9.921	Tolerable	2.39	Conserved	0.261	1.301	Nonconserved	5.73	Nonconserved	-	-	-		581	ID	WES	Stefan et al. Nature Neuroscience 2016	27479843
chr6	3225134	3225134	A	G	exonic	TUBB2B	nonsynonymous	SNV	TUBB2B:NM_178012:exon4:c.T1189C:p.W397R	6p25.2	0	Damaging	1	Probably_damaging	0.999	Probably_damaging	0	Deleterious	1	Disease_causing	3.595	High	-0.68	Tolerable	0.441	Damaging	0.589	Damaging	0.951	Damaging	1.693	11.62	Tolerable	5.11	Conserved	1.936	8.965	Nonconserved	14.899	Nonconserved	-	-	-		277	ID	WES	Stefan et al. Nature Neuroscience 2016	27479843
chr17	3779683	3779683	T	C	exonic	CAMKK1	nonsynonymous	SNV	CAMKK1:NM_032294:exon10:c.A830G:p.K277R,CAMKK1:NM_172206:exon10:c.A911G:p.K304R,CAMKK1:NM_172207:exon11:c.A944G:p.K315R	17p13.2	0	Damaging	1	Probably_damaging	1	Probably_damaging	0	Deleterious	1	Disease_causing	3.415	Medium	-2.75	Damaging	1.004	Damaging	0.886	Damaging	0.968	Damaging	5.05	30	Damaging	5.72	Conserved	2.194	7.581	Conserved	15.188	Conserved	-	7.7e-05	-		496	ID	WES	Stefan et al. Nature Neuroscience 2016	27479843
chr16	3781299	3781299	A	G	exonic	CREBBP	nonsynonymous	SNV	CREBBP:NM_001079846:exon29:c.T4952C:p.L1651P,CREBBP:NM_004380:exon30:c.T5066C:p.L1689P	16p13.3	0	Damaging	0.996	Probably_damaging	0.853	Possibly_damaging	0	Deleterious	1	Disease_causing	1.385	Low	-1.85	Damaging	0.372	Damaging	0.638	Damaging	0.982	Damaging	2.915	15.71	Tolerable	5.87	Conserved	2.244	9.339	Conserved	16.281	Conserved	-	-	-		43	ID	WES	Stefan et al. Nature Neuroscience 2016	27479843
chr16	3808045	3808045	T	C	exonic	CREBBP	nonsynonymous	SNV	CREBBP:NM_001079846:exon17:c.A3260G:p.Y1087C,CREBBP:NM_004380:exon18:c.A3374G:p.Y1125C	16p13.3	0	Damaging	0.994	Probably_damaging	0.974	Probably_damaging	0	Deleterious	1	Disease_causing	3.695	High	-0.44	Tolerable	0.473	Damaging	0.606	Damaging	0.842	Damaging	2.389	13.95	Tolerable	5.74	Conserved	2.19	7.932	Conserved	16.029	Conserved	-	-	-		36	ID	WES	Stefan et al. Nature Neuroscience 2016	27479843
chr19	3819147	3819147	G	A	exonic	ZFR2	synonymous	SNV	ZFR2:NM_015174:exon12:c.C1827T:p.A609A	19p13.3	-	-	-	-	-	-	-	-	-	-	-	-	-	-	-	-	-	-	-	-	-	-	-	-	-	-	-	-	-	-	-	8.1e-05	0.0003		698	ID	WES	Stefan et al. Nature Neuroscience 2016	27479843
chr2	3826474	3826474	G	A	exonic	DCDC2C	synonymous	SNV	DCDC2C:NM_001287444:exon9:c.G1023A:p.K341K	2p25.3	-	-	-	-	-	-	-	-	-	-	-	-	-	-	-	-	-	-	-	-	-	-	-	-	-	-	-	-	-	-	-	-	-		768	ID	WES	Stefan et al. Nature Neuroscience 2016	27479843
chr11	3849180	3849182	CTC	-	exonic	RHOG	nonframeshift	deletion	RHOG:NM_001665:exon2:c.187_189del:p.63_63del	11p15.4	-	-	-	-	-	-	-	-	-	-	-	-	-	-	-	-	-	-	-	-	-	-	-	-	-	-	-	-	-	-	-	-	-		759	ID	WES	Stefan et al. Nature Neuroscience 2016	27479843
chr7	4150309	4150309	C	T	exonic	SDK1	synonymous	SNV	SDK1:NM_152744:exon23:c.C3339T:p.G1113G	7p22.2	-	-	-	-	-	-	-	-	-	-	-	-	-	-	-	-	-	-	-	-	-	-	-	-	-	-	-	-	-	-	-	7.7e-05	4.969e-05		30	ID	WES	Stefan et al. Nature Neuroscience 2016	27479843
chr7	4215447	4215447	G	A	exonic	SDK1	synonymous	SNV	SDK1:NM_001079653:exon8:c.G438A:p.S146S,SDK1:NM_152744:exon34:c.G4977A:p.S1659S	7p22.2	-	-	-	-	-	-	-	-	-	-	-	-	-	-	-	-	-	-	-	-	-	-	-	-	-	-	-	-	-	-	-	-	0.0003		511	ID	WES	Stefan et al. Nature Neuroscience 2016	27479843
chr19	4284808	4284808	C	T	exonic	SHD	nonsynonymous	SNV	SHD:NM_020209:exon4:c.C623T:p.T208I	19p13.3	0.24	Tolerable	0.848	Possibly_damaging	0.536	Possibly_damaging	0	Deleterious	0.951	Polymorphism	0.895	Low	1.48	Tolerable	-1.095	Tolerable	0.058	Tolerable	0.318	Tolerable	2.06	12.84	Tolerable	3.37	Conserved	2.306	2.591	Conserved	5.776	Nonconserved	-	-	-		768	ID	WES	Stefan et al. Nature Neuroscience 2016	27479843
chr16	4407976	4407976	C	T	exonic	CORO7	nonsynonymous	SNV	CORO7;CORO7-PAM16	16p13.3	0.2	Tolerable	0.969	Probably_damaging	0.914	Probably_damaging	0.014	Neutral	1	Disease_causing	2.36	Medium	-0.32	Tolerable	-0.153	Tolerable	0.474	Tolerable	0.625	Damaging	3.835	19.48	Tolerable	5.24	Conserved	2.449	7.247	Conserved	18.414	Conserved	-	-	-		241	ID	WES	Stefan et al. Nature Neuroscience 2016	27479843
chr17	4457511	4457511	A	G	exonic	MYBBP1A	synonymous	SNV	MYBBP1A:NM_001105538:exon3:c.T357C:p.Y119Y,MYBBP1A:NM_014520:exon3:c.T357C:p.Y119Y	17p13.2	-	-	-	-	-	-	-	-	-	-	-	-	-	-	-	-	-	-	-	-	-	-	-	-	-	-	-	-	-	-	-	-	-		622	ID	WES	Stefan et al. Nature Neuroscience 2016	27479843
chr11	4566479	4566479	C	T	exonic	OR52M1	nonsynonymous	SNV	OR52M1:NM_001004137:exon1:c.C59T:p.P20L	11p15.4	0	Damaging	0.964	Probably_damaging	0.581	Possibly_damaging	0	Deleterious	0.999	Disease_causing	3.07	Medium	7	Tolerable	-0.834	Tolerable	0.004	Tolerable	0.787	Damaging	3.464	17.74	Tolerable	4.72	Conserved	2.6	3.968	Conserved	15.558	Conserved	-	-	-		191	ID	WES	Stefan et al. Nature Neuroscience 2016	27479843
chr17	4648517	4648517	G	C	exonic	ZMYND15	nonsynonymous	SNV	ZMYND15:NM_032265:exon12:c.G1787C:p.R596P,ZMYND15:NM_001136046:exon13:c.G1904C:p.R635P,ZMYND15:NM_001267822:exon13:c.G1928C:p.R643P	17p13.2	0.04	Damaging	0.999	Probably_damaging	0.99	Probably_damaging	0.144	Neutral	0.753	Disease_causing	0	Neutral	0.87	Tolerable	-0.688	Tolerable	0.147	Tolerable	0.784	Damaging	3.01	16.04	Tolerable	4.7	Conserved	2.443	3.979	Conserved	13.01	Nonconserved	-	-	-		512	ID	WES	Stefan et al. Nature Neuroscience 2016	27479843
chr12	4708249	4708249	A	G	exonic	DYRK4	nonsynonymous	SNV	DYRK4:NM_003845:exon7:c.A616G:p.I206V	12p13.32	0.07	Tolerable	0.002	Benign	0.004	Benign	0.014	Neutral	1	Disease_causing	0.69	Neutral	-0.11	Tolerable	-1.098	Tolerable	0.1	Tolerable	0.056	Tolerable	0.928	8.782	Tolerable	-1.7	Nonconserved	-0.225	-0.253	Nonconserved	1.924	Nonconserved	-	7.7e-05	1.647e-05		627	ID	WES	Stefan et al. Nature Neuroscience 2016	27479843
chr16	4744257	4744257	-	CCCCGCC	exonic	NUDT16L1	frameshift	insertion	NUDT16L1:NM_001193452:exon2:c.432_433insCCCCGCC:p.G144fs	16p13.3	-	-	-	-	-	-	-	-	-	-	-	-	-	-	-	-	-	-	-	-	-	-	-	-	-	-	-	-	-	-	-	-	0.001		430	ID	WES	Stefan et al. Nature Neuroscience 2016	27479843
chr7	4825910	4825910	G	A	exonic	AP5Z1	nonsynonymous	SNV	AP5Z1:NM_014855:exon10:c.G1162A:p.V388I	7p22.1	0.5	Tolerable	0.062	Benign	0.009	Benign	0.541	Neutral	1	Polymorphism	0.785	Neutral	0.89	Tolerable	-1.027	Tolerable	0.062	Tolerable	0.079	Tolerable	1.084	9.425	Tolerable	-3.38	Nonconserved	-1.25	0.3	Nonconserved	12.782	Nonconserved	-	-	5.96e-05		26	ID	WES	Stefan et al. Nature Neuroscience 2016	27479843
chr3	4856205	4856205	G	A	exonic	ITPR1	nonsynonymous	SNV	ITPR1:NM_002222:exon54:c.G7471A:p.G2491R,ITPR1:NM_001099952:exon55:c.G7516A:p.G2506R,ITPR1:NM_001168272:exon57:c.G7615A:p.G2539R	3p26.1	0	Damaging	1	Probably_damaging	1	Probably_damaging	0	Deleterious	1	Disease_causing	3.5	Medium	-5.15	Damaging	1.062	Damaging	0.979	Damaging	0.856	Damaging	5.738	36	Damaging	4.93	Conserved	2.269	9.394	Conserved	18.157	Conserved	-	-	8.284e-06		334	ID	WES	Stefan et al. Nature Neuroscience 2016	27479843
chr20	5155908	5155908	A	G	exonic	CDS2	nonsynonymous	SNV	CDS2:NM_003818:exon3:c.A274G:p.M92V	20p12.3	0.56	Tolerable	0	Benign	0.003	Benign	0	Deleterious	1	Disease_causing	-0.625	Neutral	1.03	Tolerable	-1.087	Tolerable	0.036	Tolerable	0.344	Tolerable	1.39	10.58	Tolerable	2.64	Conserved	0.862	2.548	Nonconserved	7.303	Nonconserved	-	-	-		711	ID	WES	Stefan et al. Nature Neuroscience 2016	27479843
chr11	5173158	5173158	T	C	exonic	OR52A1	nonsynonymous	SNV	OR52A1:NM_012375:exon1:c.A442G:p.T148A	11p15.4	0.31	Tolerable	0	Benign	0.001	Benign	0.69	Neutral	1	Polymorphism	-0.85	Neutral	8.97	Tolerable	-1.127	Tolerable	0	Tolerable	0.023	Tolerable	-0.676	1.051	Tolerable	-5.27	Nonconserved	-0.924	-1.561	Nonconserved	5.928	Nonconserved	-	-	-		491	ID	WES	Stefan et al. Nature Neuroscience 2016	27479843
chr19	5212433	5212433	C	T	exonic	PTPRS	nonsynonymous	SNV	PTPRS:NM_130853:exon22:c.G3343A:p.E1115K,PTPRS:NM_130855:exon23:c.G3355A:p.E1119K,PTPRS:NM_130854:exon26:c.G4570A:p.E1524K,PTPRS:NM_002850:exon31:c.G4684A:p.E1562K	19p13.3	0	Damaging	1	Probably_damaging	0.998	Probably_damaging	0.002	Unknown	1	Disease_causing	2.06	Medium	-1.76	Damaging	0.457	Damaging	0.664	Damaging	0.665	Damaging	4.577	24.9	Damaging	2.86	Conserved	1.61	7.449	Nonconserved	14.152	Nonconserved	-	-	1.44e-05		589	ID	WES	Stefan et al. Nature Neuroscience 2016	27479843
chr19	5245857	5245857	C	T	exonic	PTPRS	synonymous	SNV	PTPRS:NM_130853:exon7:c.G879A:p.S293S,PTPRS:NM_130854:exon7:c.G879A:p.S293S,PTPRS:NM_130855:exon8:c.G891A:p.S297S,PTPRS:NM_002850:exon10:c.G918A:p.S306S	19p13.3	-	-	-	-	-	-	-	-	-	-	-	-	-	-	-	-	-	-	-	-	-	-	-	-	-	-	-	-	-	-	-	-	-		807	ID	WES	Stefan et al. Nature Neuroscience 2016	27479843
chr7	5269296	5269296	C	T	exonic	WIPI2	synonymous	SNV	WIPI2:NM_001033520:exon9:c.C1002T:p.C334C,WIPI2:NM_001033519:exon11:c.C1125T:p.C375C,WIPI2:NM_016003:exon11:c.C1125T:p.C375C,WIPI2:NM_001033518:exon12:c.C1179T:p.C393C,WIPI2:NM_001278299:exon12:c.C747T:p.C249C,WIPI2:NM_015610:exon12:c.C1179T:p.C393C	7p22.1	-	-	-	-	-	-	-	-	-	-	-	-	-	-	-	-	-	-	-	-	-	-	-	-	-	-	-	-	-	-	-	-	-		569	ID	WES	Stefan et al. Nature Neuroscience 2016	27479843
chr7	5567664	5567664	-	AGTA	exonic	ACTB	frameshift	insertion	ACTB:NM_001101:exon5:c.954_955insTACT:p.A319fs	7p22.1	-	-	-	-	-	-	-	-	-	-	-	-	-	-	-	-	-	-	-	-	-	-	-	-	-	-	-	-	-	-	-	-	-		126	ID	WES	Stefan et al. Nature Neuroscience 2016	27479843
chr19	5714220	5714220	G	T	exonic	LONP1	synonymous	SNV	LONP1:NM_004793:exon2:c.C492A:p.V164V,LONP1:NM_001276479:exon3:c.C300A:p.V100V	19p13.3	-	-	-	-	-	-	-	-	-	-	-	-	-	-	-	-	-	-	-	-	-	-	-	-	-	-	-	-	-	-	-	-	-		427	ID	WES	Stefan et al. Nature Neuroscience 2016	27479843
chr19	5748187	5748187	C	T	exonic	CATSPERD	synonymous	SNV	CATSPERD:NM_152784:exon10:c.C825T:p.T275T	19p13.3	-	-	-	-	-	-	-	-	-	-	-	-	-	-	-	-	-	-	-	-	-	-	-	-	-	-	-	-	-	-	-	-	3.312e-05		274	ID	WES	Stefan et al. Nature Neuroscience 2016	27479843
chr17	5993687	5993687	G	A	exonic	WSCD1	nonsynonymous	SNV	WSCD1:NM_015253:exon4:c.G589A:p.G197R	17p13.2	0	Damaging	1	Probably_damaging	1	Probably_damaging	0	Deleterious	1	Disease_causing	4.47	High	0	Tolerable	0.623	Damaging	0.651	Damaging	0.964	Damaging	4.051	20.8	Damaging	6.04	Conserved	2.873	8.914	Conserved	18.089	Conserved	-	-	3.325e-05		505	ID	WES	Stefan et al. Nature Neuroscience 2016	27479843
chr9	6015583	6015583	C	G	exonic	RANBP6	nonsynonymous	SNV	RANBP6:NM_001243202:exon1:c.G25C:p.V9L,RANBP6:NM_001243203:exon1:c.G25C:p.V9L,RANBP6:NM_012416:exon1:c.G25C:p.V9L	9p24.1	1	Tolerable	0	Benign	0	Benign	0.277	Neutral	1	Polymorphism	0	Neutral	3.05	Tolerable	-0.995	Tolerable	0.009	Tolerable	0.13	Tolerable	1.153	9.694	Tolerable	-2.18	Nonconserved	-0.385	-0.437	Nonconserved	1.604	Nonconserved	-	-	-		741	ID	WES	Stefan et al. Nature Neuroscience 2016	27479843
chr8	6360638	6360638	C	T	exonic	ANGPT2	nonsynonymous	SNV	ANGPT2:NM_001118888:exon8:c.G1319A:p.R440Q,ANGPT2:NM_001118887:exon9:c.G1472A:p.R491Q,ANGPT2:NM_001147:exon9:c.G1475A:p.R492Q	8p23.1	0	Damaging	1	Probably_damaging	0.973	Probably_damaging	0	Deleterious	1	Disease_causing	3.35	Medium	-1.38	Tolerable	0.679	Damaging	0.746	Damaging	0.886	Damaging	5.547	35	Damaging	5.71	Conserved	2.709	5.93	Conserved	17.361	Conserved	-	-	-		401	ID	WES	Stefan et al. Nature Neuroscience 2016	27479843
chr7	6426860	6426860	G	A	exonic	RAC1	nonsynonymous	SNV	RAC1:NM_006908:exon2:c.G53A:p.C18Y,RAC1:NM_018890:exon2:c.G53A:p.C18Y	7p22.1	0	Damaging	1	Probably_damaging	0.994	Probably_damaging	0	Deleterious	1	Disease_causing	3.68	High	-0.5	Tolerable	0.531	Damaging	0.679	Damaging	0.979	Damaging	4.807	27.2	Damaging	6.05	Conserved	2.878	9.611	Conserved	20.212	Conserved	-	-	-		152	ID	WES	Stefan et al. Nature Neuroscience 2016	27479843
chr7	6431563	6431563	A	G	exonic	RAC1	nonsynonymous	SNV	RAC1:NM_006908:exon3:c.A116G:p.N39S,RAC1:NM_018890:exon3:c.A116G:p.N39S	7p22.1	0	Damaging	0.927	Possibly_damaging	0.871	Possibly_damaging	0	Deleterious	1	Disease_causing	1.815	Low	-1.03	Tolerable	0.046	Damaging	0.524	Damaging	0.077	Tolerable	3.444	17.66	Tolerable	4.11	Conserved	0.924	9.283	Nonconserved	12.481	Nonconserved	-	-	-		640	ID	WES	Stefan et al. Nature Neuroscience 2016	27479843
chr7	6548655	6548655	G	A	exonic	GRID2IP	synonymous	SNV	GRID2IP:NM_001145118:exon12:c.C2061T:p.S687S	7p22.1	-	-	-	-	-	-	-	-	-	-	-	-	-	-	-	-	-	-	-	-	-	-	-	-	-	-	-	-	-	-	-	-	7.118e-05		374	ID	WES	Stefan et al. Nature Neuroscience 2016	27479843
chr7	6639797	6639797	C	T	exonic	C7orf26	synonymous	SNV	C7orf26:NM_024067:exon4:c.C918T:p.T306T,C7orf26:NM_001303039:exon5:c.C627T:p.T209T	7p22.1	-	-	-	-	-	-	-	-	1	Disease_causing	-	-	-	-	-	-	-	-	-	-	0.057	4.31	Tolerable	-10.2	Nonconserved	-4.355	-4.795	Nonconserved	6.504	Nonconserved	-	-	9.911e-05		393	ID	WES	Stefan et al. Nature Neuroscience 2016	27479843
chr7	6662404	6662404	G	C	exonic	ZNF853	nonsynonymous	SNV	ZNF853:NM_017560:exon3:c.G1782C:p.E594D	7p22.1	-	-	-	-	-	-	-	-	-	-	-	-	-	-	-	-	-	-	-	-	-	-	-	-	-	-	-	-	-	-	-	-	-		427	ID	WES	Stefan et al. Nature Neuroscience 2016	27479843
chr19	6679160	6679160	C	A	exonic	C3	nonsynonymous	SNV	C3:NM_000064:exon38:c.G4606T:p.A1536S	19p13.3	0.05	Damaging	0.999	Probably_damaging	0.998	Probably_damaging	0	Deleterious	0.971	Disease_causing	2.545	Medium	1.74	Tolerable	-0.745	Tolerable	0.187	Tolerable	0.382	Tolerable	4.14	21.4	Damaging	5.47	Conserved	2.579	2.987	Conserved	16.837	Conserved	-	-	-		656	ID	WES	Stefan et al. Nature Neuroscience 2016	27479843
chr18	6868169	6868169	A	G	exonic	ARHGAP28	synonymous	SNV	ARHGAP28:NM_001010000:exon5:c.A270G:p.P90P	18p11.31	-	-	-	-	-	-	-	-	-	-	-	-	-	-	-	-	-	-	-	-	-	-	-	-	-	-	-	-	-	-	-	-	-		227	ID	WES	Stefan et al. Nature Neuroscience 2016	27479843
chr18	6887203	6887203	A	G	exonic	ARHGAP28	nonsynonymous	SNV	ARHGAP28:NM_001010000:exon11:c.A1024G:p.M342V	18p11.31	0.03	Damaging	0.002	Benign	0.01	Benign	0	Neutral	0.777	Disease_causing	0.835	Low	2.23	Tolerable	-1.074	Tolerable	0.033	Tolerable	0.735	Damaging	2.183	13.26	Tolerable	5.56	Conserved	2.127	2.399	Conserved	11.261	Nonconserved	-	-	-		533	ID	WES	Stefan et al. Nature Neuroscience 2016	27479843
chr17	7099876	7099876	G	A	exonic	DLG4	stopgain	SNV	DLG4:NM_001321076:exon9:c.C922T:p.R308X,DLG4:NM_001321077:exon9:c.C922T:p.R308X,DLG4:NM_001128827:exon10:c.C1093T:p.R365X,DLG4:NM_001321075:exon10:c.C1102T:p.R368X,DLG4:NM_001321074:exon12:c.C1222T:p.R408X,DLG4:NM_001365:exon12:c.C1231T:p.R411X	17p13.1	1	Tolerable	-	-	-	-	-	-	1	Disease_causing_automatic	-	-	-	-	-	-	-	-	-	-	7.125	38	Damaging	4.28	Conserved	2.21	4.222	Conserved	14.277	Nonconserved	-	-	-		706	ID	WES	Stefan et al. Nature Neuroscience 2016	27479843
chr17	7100234	7100234	G	A	exonic	DLG4	stopgain	SNV	DLG4:NM_001321076:exon8:c.C745T:p.R249X,DLG4:NM_001321077:exon8:c.C745T:p.R249X,DLG4:NM_001128827:exon9:c.C916T:p.R306X,DLG4:NM_001321075:exon9:c.C925T:p.R309X,DLG4:NM_001321074:exon11:c.C1045T:p.R349X,DLG4:NM_001365:exon11:c.C1054T:p.R352X	17p13.1	1	Tolerable	-	-	-	-	-	-	1	Disease_causing_automatic	-	-	-	-	-	-	-	-	-	-	6.562	37	Damaging	3.38	Conserved	2.455	-	-	9.159	Nonconserved	-	-	-		747	ID	WES	Stefan et al. Nature Neuroscience 2016	27479843
chr17	7107519	7107519	-	A	exonic	DLG4	frameshift	insertion	DLG4:NM_001128827:exon3:c.148dupT:p.Y50fs,DLG4:NM_001321075:exon3:c.148dupT:p.Y50fs,DLG4:NM_001321074:exon5:c.277dupT:p.Y93fs,DLG4:NM_001365:exon5:c.277dupT:p.Y93fs	17p13.1	-	-	-	-	-	-	-	-	-	-	-	-	-	-	-	-	-	-	-	-	-	-	-	-	-	-	-	-	-	-	-	-	-		77	ID	WES	Stefan et al. Nature Neuroscience 2016	27479843
chr19	7152746	7152746	A	-	exonic	INSR	frameshift	deletion	INSR:NM_000208:exon10:c.2222delT:p.F741fs,INSR:NM_001079817:exon10:c.2222delT:p.F741fs	19p13.2	-	-	-	-	-	-	-	-	-	-	-	-	-	-	-	-	-	-	-	-	-	-	-	-	-	-	-	-	-	-	-	-	-		673	ID	WES	Stefan et al. Nature Neuroscience 2016	27479843
chr17	7319135	7319135	G	A	exonic	NLGN2	nonsynonymous	SNV	NLGN2:NM_020795:exon6:c.G1343A:p.R448H	17p13.1	0	Damaging	1	Probably_damaging	1	Probably_damaging	0	Deleterious	1	Disease_causing	2.915	Medium	0.2	Tolerable	-0.04	Tolerable	0.448	Tolerable	0.788	Damaging	4.393	23.2	Damaging	5.41	Conserved	2.826	9.645	Conserved	16.746	Conserved	-	-	-		724	ID	WES	Stefan et al. Nature Neuroscience 2016	27479843
chr17	7320879	7320879	C	T	exonic	NLGN2	nonsynonymous	SNV	NLGN2:NM_020795:exon7:c.C2269T:p.P757S	17p13.1	0.15	Tolerable	0.137	Benign	0.041	Benign	0.031	Neutral	1	Disease_causing	2.015	Medium	-0.17	Tolerable	-0.71	Tolerable	0.212	Tolerable	0.181	Tolerable	2.432	14.09	Tolerable	3.42	Conserved	1.904	2.833	Nonconserved	12.694	Nonconserved	-	-	-		306	ID	WES	Stefan et al. Nature Neuroscience 2016	27479843
chr17	7492586	7492586	C	T	exonic	SOX15	nonsynonymous	SNV	SOX15:NM_006942:exon1:c.G409A:p.G137R	17p13.1	0.51	Tolerable	0.105	Benign	0.042	Benign	0.093	Neutral	0.985	Polymorphism	0.805	Low	-3.86	Damaging	-0.224	Tolerable	0.764	Damaging	0.265	Tolerable	5.057	30	Damaging	4.69	Conserved	1.387	1.88	Nonconserved	14.281	Nonconserved	-	-	-		463	ID	WES	Stefan et al. Nature Neuroscience 2016	27479843
chr17	7492594	7492594	C	T	exonic	SOX15	nonsynonymous	SNV	SOX15:NM_006942:exon1:c.G401A:p.C134Y	17p13.1	1	Tolerable	0	Benign	0	Benign	0.682	Neutral	1	Polymorphism	0	Neutral	-3.58	Damaging	-0.378	Tolerable	0.445	Tolerable	0.057	Tolerable	1.142	9.651	Tolerable	-6.18	Nonconserved	-0.433	0.481	Nonconserved	4.196	Nonconserved	-	-	-		463	ID	WES	Stefan et al. Nature Neuroscience 2016	27479843
chr4	7533314	7533314	C	T	exonic	SORCS2	synonymous	SNV	SORCS2:NM_020777:exon3:c.C606T:p.T202T	4p16.1	-	-	-	-	-	-	-	-	-	-	-	-	-	-	-	-	-	-	-	-	-	-	-	-	-	-	-	-	-	-	0.000199681	7.9e-05	0.0004		150	ID	WES	Stefan et al. Nature Neuroscience 2016	27479843
chr11	7722870	7722870	C	T	splicing	OVCH2	splicing	SNV	NM_198185:exon6:c.711+1G>A	11p15.4	-	-	-	-	-	-	-	-	1	Disease_causing	-	-	-	-	-	-	-	-	-	-	1.82	12.04	Tolerable	5.39	Conserved	2.536	5.663	Conserved	16.647	Conserved	-	-	-		135	ID	WES	Stefan et al. Nature Neuroscience 2016	27479843
chr17	7748904	7748904	G	A	exonic	KDM6B	nonsynonymous	SNV	KDM6B:NM_001080424:exon4:c.G32A:p.R11H,KDM6B:NM_001348716:exon4:c.G32A:p.R11H	17p13.1	0	Damaging	1	Probably_damaging	0.992	Probably_damaging	0	Deleterious	1	Disease_causing	0.695	Neutral	1.06	Tolerable	-0.814	Tolerable	0.158	Tolerable	0.37	Tolerable	3.446	17.67	Tolerable	4.25	Conserved	2.384	5.853	Conserved	14.54	Nonconserved	-	-	2.525e-05		159	ID	WES	Stefan et al. Nature Neuroscience 2016	27479843
chr17	7754490	7754490	C	A	exonic	KDM6B	synonymous	SNV	KDM6B:NM_001080424:exon14:c.C3825A:p.T1275T,KDM6B:NM_001348716:exon14:c.C3825A:p.T1275T	17p13.1	-	-	-	-	-	-	-	-	-	-	-	-	-	-	-	-	-	-	-	-	-	-	-	-	-	-	-	-	-	-	-	-	-		507	ID	WES	Stefan et al. Nature Neuroscience 2016	27479843
chr17	7756403	7756403	C	A	exonic	KDM6B	nonsynonymous	SNV	KDM6B:NM_001080424:exon21:c.C4696A:p.R1566S,KDM6B:NM_001348716:exon21:c.C4696A:p.R1566S	17p13.1	0	Damaging	1	Probably_damaging	0.979	Probably_damaging	0	Deleterious	1	Disease_causing	2.58	Medium	1.28	Tolerable	-0.772	Tolerable	0.202	Tolerable	0.663	Damaging	1.498	10.96	Tolerable	2.84	Conserved	0.71	3.334	Nonconserved	7.237	Nonconserved	-	-	-		340	ID	WES	Stefan et al. Nature Neuroscience 2016	27479843
chr17	7804024	7804024	C	T	exonic	CHD3	nonsynonymous	SNV	CHD3:NM_001005271:exon18:c.C3130T:p.R1044W,CHD3:NM_001005273:exon18:c.C2953T:p.R985W,CHD3:NM_005852:exon18:c.C2953T:p.R985W	17p13.1	0	Damaging	1	Probably_damaging	0.998	Probably_damaging	0.003	Neutral	1	Disease_causing	1.12	Low	-0.97	Tolerable	-0.075	Tolerable	0.451	Tolerable	0.927	Damaging	2.356	13.84	Tolerable	3.68	Conserved	2.627	2.459	Conserved	14.621	Nonconserved	-	-	-		187	ID	WES	Stefan et al. Nature Neuroscience 2016	27479843
chr17	7814211	7814211	-	CGAA	exonic	CHD3	frameshift	insertion	CHD3:NM_005852:exon38:c.5699_5700insCGAA:p.A1900fs,CHD3:NM_001005271:exon39:c.5978_5979insCGAA:p.A1993fs,CHD3:NM_001005273:exon39:c.5801_5802insCGAA:p.A1934fs	17p13.1	-	-	-	-	-	-	-	-	-	-	-	-	-	-	-	-	-	-	-	-	-	-	-	-	-	-	-	-	-	-	-	-	-		451	ID	WES	Stefan et al. Nature Neuroscience 2016	27479843
chr10	8115881	8115881	C	T	exonic	GATA3	synonymous	SNV	GATA3:NM_001002295:exon6:c.C1230T:p.F410F,GATA3:NM_002051:exon6:c.C1227T:p.F409F	10p14	-	-	-	-	-	-	-	-	-	-	-	-	-	-	-	-	-	-	-	-	-	-	-	-	-	-	-	-	-	-	-	-	-		439	ID	WES	Stefan et al. Nature Neuroscience 2016	27479843
chr8	8175921	8175921	G	A	exonic	PRAG1	stopgain	SNV	PRAG1:NM_001080826:exon7:c.C3964T:p.Q1322X	8p23.1	0.01	Damaging	-	-	-	-	0	Deleterious	1	Disease_causing	-	-	-	-	-	-	-	-	-	-	10.95	44	Damaging	4.5	Conserved	2.701	7.989	Conserved	12.974	Nonconserved	-	-	-		151	ID	WES	Stefan et al. Nature Neuroscience 2016	27479843
chr8	8234050	8234050	C	T	exonic	PRAG1	synonymous	SNV	PRAG1:NM_001080826:exon3:c.G1869A:p.R623R	8p23.1	-	-	-	-	-	-	-	-	-	-	-	-	-	-	-	-	-	-	-	-	-	-	-	-	-	-	-	-	-	-	-	-	-		214	ID	WES	Stefan et al. Nature Neuroscience 2016	27479843
chr17	8280890	8280890	G	A	exonic	RPL26	stopgain	SNV	RPL26:NM_000987:exon4:c.C430T:p.Q144X,RPL26:NM_001315530:exon4:c.C430T:p.Q144X,RPL26:NM_001315531:exon4:c.C430T:p.Q144X	17p13.1	0.03	Damaging	-	-	-	-	-	-	1	Disease_causing	-	-	-	-	-	-	-	-	-	-	6.255	37	Damaging	4.5	Conserved	2.2	9.703	Conserved	15.072	Conserved	-	-	-		263	ID	WES	Stefan et al. Nature Neuroscience 2016	27479843
chr17	8358179	8358179	G	A	exonic	NDEL1	nonsynonymous	SNV	NDEL1:NM_001025579:exon7:c.G766A:p.V256M,NDEL1:NM_001330129:exon7:c.G766A:p.V256M,NDEL1:NM_030808:exon7:c.G766A:p.V256M	17p13.1	0.06	Tolerable	1	Probably_damaging	0.972	Probably_damaging	0	Deleterious	1	Disease_causing	2.405	Medium	-	-	-0.12	Tolerable	0.449	Tolerable	0.742	Damaging	4.437	23.6	Damaging	4.93	Conserved	2.744	9.597	Conserved	18.77	Conserved	-	-	8.237e-06		437	ID	WES	Stefan et al. Nature Neuroscience 2016	27479843
chr19	8399586	8399586	C	T	exonic	KANK3	synonymous	SNV	KANK3:NM_198471:exon3:c.G1125A:p.R375R	19p13.2	-	-	-	-	-	-	-	-	-	-	-	-	-	-	-	-	-	-	-	-	-	-	-	-	-	-	-	-	-	-	-	-	-		36	ID	WES	Stefan et al. Nature Neuroscience 2016	27479843
chr9	8507301	8507301	C	T	exonic	PTPRD	synonymous	SNV	PTPRD:NM_001171025:exon9:c.G1647A:p.E549E,PTPRD:NM_001040712:exon10:c.G1668A:p.E556E,PTPRD:NM_130393:exon10:c.G1659A:p.E553E,PTPRD:NM_130391:exon11:c.G1677A:p.E559E,PTPRD:NM_130392:exon11:c.G1677A:p.E559E,PTPRD:NM_002839:exon22:c.G1677A:p.E559E	9p24.1	-	-	-	-	-	-	-	-	-	-	-	-	-	-	-	-	-	-	-	-	-	-	-	-	-	-	-	-	-	-	-	-	-		65	ID	WES	Stefan et al. Nature Neuroscience 2016	27479843
chr16	8857966	8857966	C	T	exonic	ABAT	nonsynonymous	SNV	ABAT:NM_000663:exon7:c.C407T:p.P136L,ABAT:NM_001127448:exon7:c.C407T:p.P136L,ABAT:NM_020686:exon7:c.C407T:p.P136L	16p13.2	0.04	Damaging	1	Probably_damaging	0.974	Probably_damaging	0	Deleterious	1	Disease_causing	1.92	Medium	-1.08	Tolerable	0.208	Damaging	0.599	Damaging	0.816	Damaging	4.525	24.4	Damaging	5.55	Conserved	2.625	6.876	Conserved	18.541	Conserved	-	-	8.239e-06		746	ID	WES	Stefan et al. Nature Neuroscience 2016	27479843
chr8	8887407	8887407	A	T	exonic	ERI1	nonsynonymous	SNV	ERI1:NM_153332:exon7:c.A913T:p.I305L	8p23.1	0.39	Tolerable	0.992	Probably_damaging	0.982	Probably_damaging	0	Deleterious	1	Disease_causing	1.605	Low	2.24	Tolerable	-1.123	Tolerable	0.092	Tolerable	0.538	Damaging	4.415	23.4	Damaging	6.16	Conserved	2.367	7.13	Conserved	15.987	Conserved	-	-	-		96	ID	WES	Stefan et al. Nature Neuroscience 2016	27479843
chr16	8988910	8988910	G	A	exonic	USP7	nonsynonymous	SNV	USP7:NM_001286457:exon28:c.C2969T:p.P990L,USP7:NM_001321858:exon28:c.C2843T:p.P948L,USP7:NM_003470:exon28:c.C3017T:p.P1006L,USP7:NM_001286458:exon29:c.C2720T:p.P907L	16p13.2	0	Damaging	1	Probably_damaging	1	Probably_damaging	0	Deleterious	1	Disease_causing	3.21	Medium	2	Tolerable	-0.464	Tolerable	0.243	Tolerable	0.96	Damaging	5.272	33	Damaging	5.52	Conserved	2.598	9.716	Conserved	19.425	Conserved	-	-	-		165	ID	WES	Stefan et al. Nature Neuroscience 2016	27479843
chr16	8994451	8994451	-	G	exonic	USP7	frameshift	insertion	USP7:NM_001286457:exon21:c.2196dupC:p.Y733fs,USP7:NM_001321858:exon21:c.2070dupC:p.Y691fs,USP7:NM_003470:exon21:c.2244dupC:p.Y749fs,USP7:NM_001286458:exon22:c.1947dupC:p.Y650fs	16p13.2	-	-	-	-	-	-	-	-	-	-	-	-	-	-	-	-	-	-	-	-	-	-	-	-	-	-	-	-	-	-	-	-	-		49	ID	WES	Stefan et al. Nature Neuroscience 2016	27479843
chr16	9002211	9002211	T	C	exonic	USP7	nonsynonymous	SNV	USP7:NM_001286457:exon12:c.A1210G:p.K404E,USP7:NM_001321858:exon12:c.A1084G:p.K362E,USP7:NM_003470:exon12:c.A1258G:p.K420E,USP7:NM_001286458:exon13:c.A961G:p.K321E	16p13.2	0	Damaging	1	Probably_damaging	1	Probably_damaging	0	Deleterious	1	Disease_causing	3.925	High	1.59	Tolerable	-0.097	Tolerable	0.316	Tolerable	0.982	Damaging	4.931	28.6	Damaging	5.7	Conserved	2.17	7.842	Conserved	15.966	Conserved	-	-	-		336	ID	WES	Stefan et al. Nature Neuroscience 2016	27479843
chr19	9068453	9068453	T	A	exonic	MUC16	synonymous	SNV	MUC16:NM_024690:exon3:c.A18993T:p.A6331A	19p13.2	-	-	-	-	-	-	-	-	-	-	-	-	-	-	-	-	-	-	-	-	-	-	-	-	-	-	-	-	-	-	-	-	-		381	ID	WES	Stefan et al. Nature Neuroscience 2016	27479843
chr11	9075209	9075209	G	A	exonic	SCUBE2	synonymous	SNV	SCUBE2:NM_001170690:exon11:c.C1305T:p.L435L,SCUBE2:NM_001330199:exon11:c.C1305T:p.L435L,SCUBE2:NM_020974:exon11:c.C1305T:p.L435L	11p15.4	-	-	-	-	-	-	-	-	1	Disease_causing	-	-	-	-	-0.938	Tolerable	0.134	Tolerable	-	-	1.216	9.934	Tolerable	4.08	Conserved	1.52	-0.117	Nonconserved	2.431	Nonconserved	-	-	-		340	ID	WES	Stefan et al. Nature Neuroscience 2016	27479843
chr19	9076424	9076424	G	A	exonic	MUC16	synonymous	SNV	MUC16:NM_024690:exon3:c.C11022T:p.I3674I	19p13.2	-	-	-	-	-	-	-	-	-	-	-	-	-	-	-	-	-	-	-	-	-	-	-	-	-	-	-	-	-	-	-	-	-		635	ID	WES	Stefan et al. Nature Neuroscience 2016	27479843
chr12	9229512	9229512	G	A	exonic	A2M	synonymous	SNV	A2M:NM_001347425:exon27:c.C2922T:p.A974A,A2M:NM_000014:exon28:c.C3372T:p.A1124A,A2M:NM_001347424:exon28:c.C3072T:p.A1024A,A2M:NM_001347423:exon29:c.C3372T:p.A1124A	12p13.31	-	-	-	-	-	-	-	-	-	-	-	-	-	-	-	-	-	-	-	-	-	-	-	-	-	-	-	-	-	-	-	-	-		439	ID	WES	Stefan et al. Nature Neuroscience 2016	27479843
chr19	9271738	9271738	C	G	exonic	ZNF317	nonsynonymous	SNV	ZNF317:NM_001190791:exon6:c.C1321G:p.R441G,ZNF317:NM_020933:exon7:c.C1417G:p.R473G	19p13.2	0	Damaging	0.873	Possibly_damaging	0.399	Benign	0.03	Neutral	0.536	Polymorphism	0.975	Low	2.2	Tolerable	-1.032	Tolerable	0.041	Tolerable	0.43	Tolerable	1.485	10.91	Tolerable	2.85	Conserved	1.926	1.137	Nonconserved	9.372	Nonconserved	-	-	-		300	ID	WES	Stefan et al. Nature Neuroscience 2016	27479843
chr3	9425955	9425955	G	A	exonic	THUMPD3	nonsynonymous	SNV	THUMPD3:NM_001114092:exon9:c.G1295A:p.R432H,THUMPD3:NM_015453:exon9:c.G1295A:p.R432H	3p25.3	0	Damaging	1	Probably_damaging	1	Probably_damaging	0	Deleterious	1	Disease_causing	3.57	High	1.4	Tolerable	-0.138	Tolerable	0.347	Tolerable	0.757	Damaging	5.264	33	Damaging	5.66	Conserved	2.693	9.635	Conserved	19.346	Conserved	-	-	8.245e-06		182	ID	WES	Stefan et al. Nature Neuroscience 2016	27479843
chr3	9482247	9482247	C	A	exonic	SETD5	stopgain	SNV	SETD5:NM_001080517:exon8:c.C675A:p.Y225X,SETD5:NM_001292043:exon10:c.C381A:p.Y127X,SETD5:NM_001349451:exon11:c.C381A:p.Y127X	3p25.3	1	Tolerable	-	-	-	-	0	Deleterious	1	Disease_causing_automatic	-	-	-	-	-	-	-	-	-	-	9.302	42	Damaging	4.5	Conserved	1.427	2.437	Nonconserved	10.612	Nonconserved	-	-	-		814	ID	WES	Stefan et al. Nature Neuroscience 2016	27479843
chr8	9538233	9538233	A	G	splicing	TNKS	splicing	SNV	NM_003747:exon5:c.1032-2A>G	8p23.1	-	-	-	-	-	-	-	-	1	Disease_causing	-	-	-	-	-	-	-	-	-	-	3.211	16.76	Tolerable	5.83	Conserved	2.217	8.483	Conserved	16.197	Conserved	-	-	-		339	ID	WES	Stefan et al. Nature Neuroscience 2016	27479843
chr3	9593957	9593957	C	-	splicing	LHFPL4	unknown	deletion	-	3p25.3	-	-	-	-	-	-	-	-	-	-	-	-	-	-	-	-	-	-	-	-	-	-	-	-	-	-	-	-	-	-	-	-	-		377	ID	WES	Stefan et al. Nature Neuroscience 2016	27479843
chr16	9862853	9862853	A	G	exonic	GRIN2A	nonsynonymous	SNV	GRIN2A:NM_001134407:exon12:c.T2450C:p.M817T,GRIN2A:NM_001134408:exon12:c.T2450C:p.M817T,GRIN2A:NM_000833:exon13:c.T2450C:p.M817T	16p13.2	-	-	0.987	Probably_damaging	0.954	Probably_damaging	0	Deleterious	1	Disease_causing	2.325	Medium	0.58	Tolerable	-0.449	Tolerable	0.31	Tolerable	0.938	Damaging	3.876	19.7	Tolerable	4.45	Conserved	1.757	9.176	Nonconserved	13.206	Nonconserved	-	-	-		639	ID	WES	Stefan et al. Nature Neuroscience 2016	27479843
chr16	9923328	9923328	C	T	exonic	GRIN2A	nonsynonymous	SNV	GRIN2A:NM_001134407:exon9:c.G1959A:p.M653I,GRIN2A:NM_001134408:exon9:c.G1959A:p.M653I,GRIN2A:NM_000833:exon10:c.G1959A:p.M653I	16p13.2	-	-	1	Probably_damaging	0.998	Probably_damaging	0	Deleterious	1	Disease_causing	1.975	Medium	0.64	Tolerable	-0.609	Tolerable	0.283	Tolerable	0.902	Damaging	4.925	28.5	Damaging	5.27	Conserved	2.465	7.681	Conserved	17.902	Conserved	-	-	-		682	ID	WES	Stefan et al. Nature Neuroscience 2016	27479843
chr19	9967569	9967569	C	A	exonic	OLFM2	nonsynonymous	SNV	OLFM2:NM_001304348:exon4:c.G367T:p.V123F,OLFM2:NM_001304347:exon5:c.G673T:p.V225F,OLFM2:NM_058164:exon5:c.G601T:p.V201F	19p13.2	-	-	0.985	Probably_damaging	0.925	Probably_damaging	0	Deleterious	1	Disease_causing	2.335	Medium	-3.02	Damaging	0.681	Damaging	0.815	Damaging	0.797	Damaging	3.773	19.16	Tolerable	4.31	Conserved	2.225	0.857	Nonconserved	8.005	Nonconserved	-	-	-		653	ID	WES	Stefan et al. Nature Neuroscience 2016	27479843
chr12	10048408	10048408	G	A	exonic	KLRF2	synonymous	SNV	KLRF2:NM_001190765:exon6:c.G600A:p.T200T	12p13.31	-	-	-	-	-	-	-	-	-	-	-	-	-	-	-	-	-	-	-	-	-	-	-	-	-	-	-	-	-	-	-	-	-		687	ID	WES	Stefan et al. Nature Neuroscience 2016	27479843
chr8	10065374	10065374	C	G	exonic	MSRA	synonymous	SNV	MSRA:NM_001135670:exon2:c.C174G:p.V58V,MSRA:NM_001135671:exon2:c.C45G:p.V15V,MSRA:NM_012331:exon2:c.C174G:p.V58V	8p23.1	-	-	-	-	-	-	-	-	-	-	-	-	-	-	-	-	-	-	-	-	-	-	-	-	-	-	-	-	-	-	-	-	-		15	ID	WES	Stefan et al. Nature Neuroscience 2016	27479843
chr2	10262827	10262827	C	T	exonic	RRM2	nonsynonymous	SNV	RRM2:NM_001165931:exon1:c.C82T:p.R28C	2p25.1	0.03	Damaging	-	-	-	-	-	-	1	Polymorphism	0	Neutral	-4.66	Damaging	0.199	Damaging	0.749	Damaging	0.149	Tolerable	1.966	12.53	Tolerable	0.055	Nonconserved	-0.127	1.222	Nonconserved	5.83	Nonconserved	-	-	-		164	ID	WES	Stefan et al. Nature Neuroscience 2016	27479843
chr19	10394894	10394897	TCAG	-	exonic	ICAM1	frameshift	deletion	ICAM1:NM_000201:exon4:c.823_826del:p.S275fs	19p13.2	-	-	-	-	-	-	-	-	-	-	-	-	-	-	-	-	-	-	-	-	-	-	-	-	-	-	-	-	-	-	-	-	-		388	ID	WES	Stefan et al. Nature Neuroscience 2016	27479843
chr2	10580981	10580981	G	A	exonic	ODC1	stopgain	SNV	ODC1:NM_001287188:exon12:c.C868T:p.Q290X,ODC1:NM_001287189:exon12:c.C1255T:p.Q419X,ODC1:NM_001287190:exon12:c.C1255T:p.Q419X,ODC1:NM_002539:exon12:c.C1255T:p.Q419X	2p25.1	0.59	Tolerable	-	-	-	-	0.001	Deleterious	1	Disease_causing	-	-	-	-	-	-	-	-	-	-	8.844	41	Damaging	5.67	Conserved	2.68	4.669	Conserved	15.267	Conserved	-	-	-		461	ID	WES	Stefan et al. Nature Neuroscience 2016	27479843
chr1	10699666	10699666	C	-	exonic	CASZ1	frameshift	deletion	CASZ1:NM_001079843:exon21:c.4613delG:p.G1538fs	1p36.22	-	-	-	-	-	-	-	-	-	-	-	-	-	-	-	-	-	-	-	-	-	-	-	-	-	-	-	-	-	-	-	-	-		282	ID	WES	Stefan et al. Nature Neuroscience 2016	27479843
chr11	10774259	10774259	A	TCAT	exonic	CTR9	nonframeshift	block substitution	CTR9:NM_001346279:exon2:c.86delinsTCAT,CTR9:NM_014633:exon2:c.86delinsTCAT	11p15.3	-	-	-	-	-	-	-	-	-	-	-	-	-	-	-	-	-	-	-	-	-	-	-	-	-	-	-	-	-	-	-	-	-		60	ID	WES	Stefan et al. Nature Neuroscience 2016	27479843
chr12	10774496	10774496	G	T	exonic	STYK1	nonsynonymous	SNV	STYK1:NM_018423:exon10:c.C1043A:p.P348H	12p13.2	0	Damaging	1	Probably_damaging	1	Probably_damaging	0	Deleterious	1	Disease_causing	3.55	High	-2.15	Damaging	0.94	Damaging	0.848	Damaging	0.594	Damaging	3.274	16.99	Tolerable	5.12	Conserved	2.364	6.09	Conserved	16.032	Conserved	-	-	-		668	ID	WES	Stefan et al. Nature Neuroscience 2016	27479843
chr11	10785975	10785975	G	A	exonic	CTR9	nonsynonymous	SNV	CTR9:NM_001346279:exon11:c.G1405A:p.E469K,CTR9:NM_014633:exon11:c.G1405A:p.E469K	11p15.3	0.52	Tolerable	0.515	Possibly_damaging	0.194	Benign	0	Deleterious	1	Disease_causing	1.495	Low	-2.65	Damaging	0.075	Damaging	0.629	Damaging	0.887	Damaging	3.483	17.82	Tolerable	5.88	Conserved	2.78	9.838	Conserved	20.219	Conserved	-	-	-		667	ID	WES	Stefan et al. Nature Neuroscience 2016	27479843
chr8	11058239	11058239	G	A	exonic	XKR6	nonsynonymous	SNV	XKR6:NM_173683:exon1:c.C610T:p.P204S	8p23.1	0.46	Tolerable	0.029	Benign	0.037	Benign	0.418	Unknown	1	Disease_causing	0.73	Neutral	1.68	Tolerable	-1.078	Tolerable	0.045	Tolerable	0.198	Tolerable	1.761	11.85	Tolerable	1.94	Nonconserved	0.209	0	Nonconserved	8.38	Nonconserved	-	-	-		421	ID	WES	Stefan et al. Nature Neuroscience 2016	27479843
chr3	11067991	11067991	G	A	exonic	SLC6A1	nonsynonymous	SNV	SLC6A1:NM_001348252:exon9:c.G490A:p.V164M,SLC6A1:NM_001348253:exon9:c.G490A:p.V164M,SLC6A1:NM_001348250:exon10:c.G1024A:p.V342M,SLC6A1:NM_001348251:exon10:c.G664A:p.V222M,SLC6A1:NM_003042:exon10:c.G1024A:p.V342M	3p25.3	0	Damaging	0.999	Probably_damaging	0.967	Probably_damaging	0	Deleterious	1	Disease_causing	1.98	Medium	-0.91	Tolerable	0.155	Damaging	0.557	Damaging	0.931	Damaging	5.004	29.4	Damaging	5.25	Conserved	2.632	9.541	Conserved	19.207	Conserved	-	-	8.246e-06		544	ID	WES	Stefan et al. Nature Neuroscience 2016	27479843
chr7	11091342	11091342	G	A	exonic	PHF14	nonsynonymous	SNV	PHF14:NM_014660:exon14:c.G2416A:p.E806K	7p21.3	0.45	Tolerable	0.596	Possibly_damaging	0.146	Benign	0	Deleterious	1	Disease_causing	0.695	Neutral	-0.12	Tolerable	-0.881	Tolerable	0.17	Tolerable	0.503	Damaging	2.524	14.4	Tolerable	5.18	Conserved	2.566	9.753	Conserved	19.055	Conserved	-	-	-		442	ID	WES	Stefan et al. Nature Neuroscience 2016	27479843
chr12	11091447	11091447	G	A	exonic	TAS2R14	synonymous	SNV	TAS2R14:NM_023922:exon1:c.C360T:p.L120L	12p13.2	-	-	-	-	-	-	-	-	-	-	-	-	-	-	-	-	-	-	-	-	-	-	-	-	-	-	-	-	-	-	-	-	-		648	ID	WES	Stefan et al. Nature Neuroscience 2016	27479843
chr19	11106940	11106940	C	T	exonic	SMARCA4	nonsynonymous	SNV	SMARCA4:NM_001128845:exon9:c.C1645T:p.R549C,SMARCA4:NM_001128846:exon9:c.C1645T:p.R549C,SMARCA4:NM_001128847:exon9:c.C1645T:p.R549C,SMARCA4:NM_001128848:exon9:c.C1645T:p.R549C,SMARCA4:NM_001128849:exon10:c.C1645T:p.R549C,SMARCA4:NM_003072:exon10:c.C1645T:p.R549C,SMARCA4:NM_001128844:exon11:c.C1645T:p.R549C	19p13.2	0	Damaging	1	Probably_damaging	0.998	Probably_damaging	0	Deleterious	1	Disease_causing	3.185	Medium	-0.82	Tolerable	0.536	Damaging	0.66	Damaging	0.832	Damaging	5.001	29.4	Damaging	4.83	Conserved	2.371	7.698	Conserved	17.037	Conserved	-	-	-		725	ID	WES	Stefan et al. Nature Neuroscience 2016	27479843
chr1	11106953	11106953	C	A	exonic	MASP2	nonsynonymous	SNV	MASP2:NM_006610:exon2:c.G229T:p.V77F,MASP2:NM_139208:exon2:c.G229T:p.V77F	1p36.22	0	Damaging	1	Probably_damaging	0.997	Probably_damaging	0.001	Deleterious	1	Disease_causing	3.365	Medium	1.28	Tolerable	-0.349	Tolerable	0.285	Tolerable	0.848	Damaging	4.079	21	Damaging	4.19	Conserved	1.137	1.704	Nonconserved	12.376	Nonconserved	-	-	-		178	ID	WES	Stefan et al. Nature Neuroscience 2016	27479843
chr19	11130285	11130285	C	T	exonic	SMARCA4	nonsynonymous	SNV	SMARCA4:NM_001128845:exon17:c.C2524T:p.R842W,SMARCA4:NM_001128846:exon17:c.C2524T:p.R842W,SMARCA4:NM_001128847:exon17:c.C2524T:p.R842W,SMARCA4:NM_001128848:exon17:c.C2524T:p.R842W,SMARCA4:NM_001128849:exon18:c.C2524T:p.R842W,SMARCA4:NM_003072:exon18:c.C2524T:p.R842W,SMARCA4:NM_001128844:exon19:c.C2524T:p.R842W	19p13.2	0	Damaging	1	Probably_damaging	1	Probably_damaging	0	Deleterious	1	Disease_causing	3.25	Medium	-3.19	Damaging	0.974	Damaging	0.898	Damaging	0.764	Damaging	1.965	12.53	Tolerable	3.02	Conserved	2.147	2.354	Conserved	12.119	Nonconserved	-	-	-		226	ID	WES	Stefan et al. Nature Neuroscience 2016	27479843
chr19	11132465	11132465	C	T	exonic	SMARCA4	nonsynonymous	SNV	SMARCA4:NM_001128845:exon18:c.C2681T:p.T894M,SMARCA4:NM_001128846:exon18:c.C2681T:p.T894M,SMARCA4:NM_001128847:exon18:c.C2681T:p.T894M,SMARCA4:NM_001128848:exon18:c.C2681T:p.T894M,SMARCA4:NM_001128849:exon19:c.C2681T:p.T894M,SMARCA4:NM_003072:exon19:c.C2681T:p.T894M,SMARCA4:NM_001128844:exon20:c.C2681T:p.T894M	19p13.2	0	Damaging	1	Probably_damaging	1	Probably_damaging	0	Deleterious	1	Disease_causing	1.585	Low	-3.27	Damaging	0.895	Damaging	0.852	Damaging	0.807	Damaging	4.198	21.8	Damaging	4.66	Conserved	2.425	5.924	Conserved	16.491	Conserved	-	-	-		4	ID	WES	Stefan et al. Nature Neuroscience 2016	27479843
chr17	11461352	11461352	C	T	exonic	SHISA6	nonsynonymous	SNV	SHISA6:NM_001173461:exon4:c.C1234T:p.R412W,SHISA6:NM_001173462:exon5:c.C1330T:p.R444W,SHISA6:NM_207386:exon6:c.C1387T:p.R463W	17p12	0	Damaging	1	Probably_damaging	0.96	Probably_damaging	0	Deleterious	0.986	Disease_causing	1.59	Low	-	-	-0.556	Tolerable	0.277	Tolerable	0.546	Damaging	3.958	20.2	Damaging	2.18	Conserved	0.7	2.193	Nonconserved	10.585	Nonconserved	-	-	0.0001		524	ID	WES	Stefan et al. Nature Neuroscience 2016	27479843
chr18	12125829	12125829	G	C	exonic	ANKRD62	nonsynonymous	SNV	ANKRD62:NM_001277333:exon13:c.G2009C:p.R670P	18p11.21	0.05	Damaging	0.04	Benign	0.007	Benign	-	-	1	Polymorphism	0.695	Neutral	2.52	Tolerable	-0.99	Tolerable	0.021	Tolerable	0.201	Tolerable	-1.146	0.105	Tolerable	0.885	Nonconserved	0.317	1.557	Nonconserved	4.018	Nonconserved	-	-	-		609	ID	WES	Stefan et al. Nature Neuroscience 2016	27479843
chr1	12378262	12378262	C	T	exonic	VPS13D	nonsynonymous	SNV	VPS13D:NM_015378:exon31:c.C7282T:p.P2428S,VPS13D:NM_018156:exon31:c.C7282T:p.P2428S	1p36.22	0.79	Tolerable	0.005	Benign	0.003	Benign	0.209	Neutral	1	Disease_causing	0.69	Neutral	0.96	Tolerable	-1.097	Tolerable	0.061	Tolerable	0.161	Tolerable	-0.378	2.224	Tolerable	4.48	Conserved	1.4	0.347	Nonconserved	10.014	Nonconserved	-	-	-		355	ID	WES	Stefan et al. Nature Neuroscience 2016	27479843
chr3	12641216	12641216	C	G	exonic	RAF1	nonsynonymous	SNV	RAF1:NM_002880:exon10:c.G1082C:p.G361A	3p25.2	0	Damaging	0.997	Probably_damaging	0.994	Probably_damaging	0	Deleterious	1	Disease_causing	1.92	Medium	-2.51	Damaging	0.711	Damaging	0.794	Damaging	0.975	Damaging	4.981	29.1	Damaging	5.52	Conserved	2.752	7.813	Conserved	17.575	Conserved	-	-	-		500	ID	WES	Stefan et al. Nature Neuroscience 2016	27479843
chr19	12800646	12800646	G	T	exonic	FBXW9	nonsynonymous	SNV	FBXW9:NM_032301:exon7:c.C1075A:p.L359I	19p13.2	0.55	Tolerable	0.946	Possibly_damaging	0.463	Possibly_damaging	0.006	Neutral	0.993	Disease_causing	1.055	Low	2.01	Tolerable	-1.069	Tolerable	0.092	Tolerable	0.32	Tolerable	1.438	10.75	Tolerable	4.62	Conserved	2.129	4.093	Conserved	16.194	Conserved	-	-	-		726	ID	WES	Stefan et al. Nature Neuroscience 2016	27479843
chr19	12813677	12813677	A	T	exonic	TNPO2	synonymous	SNV	TNPO2:NM_001136196:exon20:c.T2265A:p.I755I,TNPO2:NM_013433:exon20:c.T2265A:p.I755I,TNPO2:NM_001136195:exon21:c.T2265A:p.I755I	19p13.2	-	-	-	-	-	-	-	-	-	-	-	-	-	-	-	-	-	-	-	-	-	-	-	-	-	-	-	-	-	-	-	-	-		195	ID	WES	Stefan et al. Nature Neuroscience 2016	27479843
chr19	12814270	12814270	C	A	exonic	TNPO2	nonsynonymous	SNV	TNPO2:NM_001136196:exon19:c.G2181T:p.W727C,TNPO2:NM_013433:exon19:c.G2181T:p.W727C,TNPO2:NM_001136195:exon20:c.G2181T:p.W727C	19p13.2	0	Damaging	1	Probably_damaging	1	Probably_damaging	0	Deleterious	1	Disease_causing	3.59	High	1.09	Tolerable	-0.034	Tolerable	0.383	Tolerable	0.945	Damaging	4.724	26.3	Damaging	5.5	Conserved	2.587	7.459	Conserved	18.166	Conserved	-	-	-		91	ID	WES	Stefan et al. Nature Neuroscience 2016	27479843
chr19	12817041	12817041	G	A	exonic	TNPO2	nonsynonymous	SNV	TNPO2:NM_001136196:exon14:c.C1637T:p.A546V,TNPO2:NM_013433:exon14:c.C1637T:p.A546V,TNPO2:NM_001136195:exon15:c.C1637T:p.A546V	19p13.2	0	Damaging	1	Probably_damaging	0.943	Probably_damaging	0	Deleterious	1	Disease_causing	2.525	Medium	-0.23	Tolerable	0.064	Damaging	0.504	Damaging	0.872	Damaging	5.148	32	Damaging	5.62	Conserved	2.653	9.441	Conserved	18.431	Conserved	-	-	-		469	ID	WES	Stefan et al. Nature Neuroscience 2016	27479843
chr8	12943356	12943356	G	C	exonic	DLC1	nonsynonymous	SNV	DLC1:NM_001348084:exon13:c.C3018G:p.N1006K,DLC1:NM_001164271:exon14:c.C3018G:p.N1006K,DLC1:NM_001316668:exon14:c.C3342G:p.N1114K,DLC1:NM_001348083:exon14:c.C3018G:p.N1006K,DLC1:NM_006094:exon14:c.C3240G:p.N1080K,DLC1:NM_001348082:exon17:c.C3018G:p.N1006K,DLC1:NM_001348081:exon18:c.C4551G:p.N1517K,DLC1:NM_182643:exon18:c.C4551G:p.N1517K	8p22	1	Tolerable	0.046	Benign	0.04	Benign	0.8	Neutral	1	Disease_causing	0.69	Neutral	-1.11	Tolerable	-0.853	Tolerable	0.216	Tolerable	0.141	Tolerable	1.052	9.296	Tolerable	-1.6	Nonconserved	-0.297	0.787	Nonconserved	8.459	Nonconserved	-	-	-		694	ID	WES	Stefan et al. Nature Neuroscience 2016	27479843
chr19	12976878	12976878	C	A	exonic	MAST1	nonsynonymous	SNV	MAST1:NM_014975:exon17:c.C1991A:p.P664H	19p13.2	0	Damaging	1	Probably_damaging	0.999	Probably_damaging	0	Deleterious	1	Disease_causing	3.31	Medium	1.65	Tolerable	-0.346	Tolerable	0.266	Tolerable	0.869	Damaging	4.941	28.7	Damaging	4.89	Conserved	2.423	7.787	Conserved	15.91	Conserved	-	-	-		476	ID	WES	Stefan et al. Nature Neuroscience 2016	27479843
chr18	13038415	13038415	C	G	exonic	CEP192	nonsynonymous	SNV	CEP192:NM_032142:exon13:c.C1646G:p.T549R	18p11.21	0.25	Tolerable	0.32	Benign	0.148	Benign	-	-	1	Polymorphism	0.345	Neutral	3.26	Tolerable	-0.934	Tolerable	0.013	Tolerable	0.138	Tolerable	0.143	4.768	Tolerable	0.101	Nonconserved	-0.475	0.322	Nonconserved	7.304	Nonconserved	-	-	-		795	ID	WES	Stefan et al. Nature Neuroscience 2016	27479843
chr19	13044463	13044463	C	T	exonic	FARSA	synonymous	SNV	FARSA:NM_004461:exon1:c.G48A:p.A16A	19p13.2	-	-	-	-	-	-	-	-	-	-	-	-	-	-	-	-	-	-	-	-	-	-	-	-	-	-	-	-	-	-	-	-	-		807	ID	WES	Stefan et al. Nature Neuroscience 2016	27479843
chr12	13102424	13102424	C	T	exonic	GPRC5D	nonsynonymous	SNV	GPRC5D:NM_018654:exon1:c.G895A:p.A299T	12p13.1	-	-	1	Probably_damaging	0.994	Probably_damaging	0.108	Neutral	0.742	Polymorphism	0.895	Low	1.89	Tolerable	-1.054	Tolerable	0.073	Tolerable	0.604	Damaging	3.439	17.64	Tolerable	5.6	Conserved	2.797	3.883	Conserved	17.154	Conserved	-	-	-		700	ID	WES	Stefan et al. Nature Neuroscience 2016	27479843
chr19	13135950	13135950	T	A	exonic	NFIX	nonsynonymous	SNV	NFIX:NM_001271043:exon2:c.T167A:p.M56K,NFIX:NM_001271044:exon2:c.T119A:p.M40K,NFIX:NM_002501:exon2:c.T143A:p.M48K	19p13.2	0	Damaging	0.978	Probably_damaging	0.942	Probably_damaging	0	Deleterious	1	Disease_causing	2.16	Medium	0.33	Tolerable	-0.279	Tolerable	0.355	Tolerable	0.909	Damaging	3.817	19.38	Tolerable	5.16	Conserved	1.946	7.994	Nonconserved	13.957	Nonconserved	-	-	-		263	ID	WES	Stefan et al. Nature Neuroscience 2016	27479843
chr19	13246913	13246913	C	T	exonic	NACC1	nonsynonymous	SNV	NACC1:NM_052876:exon2:c.C892T:p.R298W	19p13.2	0.02	Damaging	1	Probably_damaging	0.965	Probably_damaging	0	Deleterious	0.998	Disease_causing	1.59	Low	0.31	Tolerable	-0.416	Tolerable	0.317	Tolerable	0.704	Damaging	3.477	17.79	Tolerable	4.89	Conserved	2.274	1.062	Nonconserved	15.588	Conserved	-	-	-		312	ID	WES	Stefan et al. Nature Neuroscience 2016	27479843
chr19	13414645	13414646	CT	-	exonic	CACNA1A	frameshift	deletion	CACNA1A:NM_001127221:exon16:c.2042_2043del:p.Q681fs,CACNA1A:NM_001127222:exon16:c.2039_2040del:p.Q680fs	19p13.2	-	-	-	-	-	-	-	-	-	-	-	-	-	-	-	-	-	-	-	-	-	-	-	-	-	-	-	-	-	-	-	-	-		393	ID	WES	Stefan et al. Nature Neuroscience 2016	27479843
chr19	13446685	13446685	G	T	exonic	CACNA1A	stopgain	SNV	CACNA1A:NM_001127221:exon7:c.C1017A:p.Y339X,CACNA1A:NM_001127222:exon7:c.C1017A:p.Y339X	19p13.2	1	Tolerable	-	-	-	-	0	Deleterious	1	Disease_causing_automatic	-	-	-	-	-	-	-	-	-	-	8.266	40	Damaging	4.05	Conserved	1.272	6.16	Nonconserved	7.108	Nonconserved	-	-	-		560	ID	WES	Stefan et al. Nature Neuroscience 2016	27479843
chr4	13605480	13605480	T	C	exonic	BOD1L1	nonsynonymous	SNV	BOD1L1:NM_148894:exon10:c.A3044G:p.K1015R	4p15.33	0.1	Tolerable	0.023	Benign	0.026	Benign	0.017	Neutral	0.993	Polymorphism	2.045	Medium	2.95	Tolerable	-1.027	Tolerable	0.03	Tolerable	0.03	Tolerable	0.002	4.024	Tolerable	-0.33	Nonconserved	-0.181	-0.064	Nonconserved	10.353	Nonconserved	-	-	-		538	ID	WES	Stefan et al. Nature Neuroscience 2016	27479843
chr10	13658524	13658524	A	G	exonic	PRPF18	nonsynonymous	SNV	PRPF18:NM_003675:exon9:c.A919G:p.N307D	10p13	-	-	1	Probably_damaging	1	Probably_damaging	0	Deleterious	1	Disease_causing	3.135	Medium	-	-	0.277	Damaging	0.557	Damaging	0.551	Damaging	4.905	28.3	Damaging	5.49	Conserved	2.073	9.316	Conserved	15.585	Conserved	-	-	-		775	ID	WES	Stefan et al. Nature Neuroscience 2016	27479843
chr12	13724793	13724793	T	C	exonic	GRIN2B	nonsynonymous	SNV	GRIN2B:NM_000834:exon10:c.A2116G:p.M706V	12p13.1	0	Damaging	1	Probably_damaging	0.999	Probably_damaging	0	Deleterious	1	Disease_causing	2.63	Medium	0.8	Tolerable	-0.29	Tolerable	0.34	Tolerable	0.93	Damaging	4.673	25.8	Damaging	5.73	Conserved	2.308	7.992	Conserved	16.312	Conserved	-	-	-		58	ID	WES	Stefan et al. Nature Neuroscience 2016	27479843
chr12	13764767	13764767	C	T	exonic	GRIN2B	nonsynonymous	SNV	GRIN2B:NM_000834:exon8:c.G1672A:p.V558I	12p13.1	0.01	Damaging	0.918	Possibly_damaging	0.746	Possibly_damaging	0	Deleterious	1	Disease_causing	0.87	Low	0.6	Tolerable	-0.745	Tolerable	0.219	Tolerable	0.785	Damaging	4.397	23.3	Damaging	6.09	Conserved	2.899	7.778	Conserved	20.695	Conserved	-	-	-		69	ID	WES	Stefan et al. Nature Neuroscience 2016	27479843
chr12	13768132	13768132	C	T	exonic	GRIN2B	nonsynonymous	SNV	GRIN2B:NM_000834:exon7:c.G1570A:p.D524N	12p13.1	0	Damaging	0.999	Probably_damaging	0.982	Probably_damaging	0	Deleterious	1	Disease_causing	3.18	Medium	0.2	Tolerable	0.072	Damaging	0.506	Damaging	0.354	Tolerable	5.925	36	Damaging	6.17	Conserved	2.941	7.813	Conserved	20.879	Conserved	-	-	-		296	ID	WES	Stefan et al. Nature Neuroscience 2016	27479843
chr5	13864563	13864563	G	C	exonic	DNAH5	nonsynonymous	SNV	DNAH5:NM_001369:exon28:c.C4539G:p.S1513R	5p15.2	0.26	Tolerable	0.013	Benign	0.094	Benign	0.003	Neutral	1	Polymorphism	1.815	Low	0.08	Tolerable	-0.972	Tolerable	0.142	Tolerable	0.228	Tolerable	-0.64	1.173	Tolerable	-1.73	Nonconserved	-0.87	0.023	Nonconserved	5.868	Nonconserved	-	-	-		810	ID	WES	Stefan et al. Nature Neuroscience 2016	27479843
chr19	14044751	14044751	C	T	exonic	PODNL1	nonsynonymous	SNV	PODNL1:NM_001146255:exon5:c.G455A:p.R152H,PODNL1:NM_001146254:exon7:c.G722A:p.R241H,PODNL1:NM_024825:exon7:c.G728A:p.R243H	19p13.12	0.1	Tolerable	1	Probably_damaging	1	Probably_damaging	0	Deleterious	0.925	Disease_causing	0.71	Neutral	1.85	Tolerable	-0.54	Tolerable	0.247	Tolerable	0.478	Tolerable	4.924	28.5	Damaging	4.59	Conserved	2.101	4.207	Conserved	14.287	Nonconserved	-	-	3.191e-05		80	ID	WES	Stefan et al. Nature Neuroscience 2016	27479843
chr19	14073988	14073988	G	T	exonic	RFX1	synonymous	SNV	RFX1:NM_002918:exon19:c.C2670A:p.I890I	19p13.12	-	-	-	-	-	-	-	-	-	-	-	-	-	-	-	-	-	-	-	-	-	-	-	-	-	-	-	-	-	-	-	-	-		417	ID	WES	Stefan et al. Nature Neuroscience 2016	27479843
chr5	14291032	14291032	T	G	exonic	TRIO	nonsynonymous	SNV	TRIO:NM_007118:exon5:c.T748G:p.L250V	5p15.2	-	-	0.158	Benign	0.06	Benign	0	Deleterious	1	Disease_causing	-0.525	Neutral	-0.53	Tolerable	-1.106	Tolerable	0.101	Tolerable	0.351	Tolerable	-0.247	2.812	Tolerable	1.68	Nonconserved	0.068	0.818	Nonconserved	4.881	Nonconserved	-	-	-		67	ID	WES	Stefan et al. Nature Neuroscience 2016	27479843
chr5	14378160	14378160	T	C	exonic	TRIO	nonsynonymous	SNV	TRIO:NM_007118:exon20:c.T3371C:p.L1124S	5p15.2	0.05	Damaging	1	Probably_damaging	0.994	Probably_damaging	0	Deleterious	1	Disease_causing	2.605	Medium	1.05	Tolerable	-0.444	Tolerable	0.294	Tolerable	0.896	Damaging	3.658	18.6	Tolerable	5.81	Conserved	2.217	8.04	Conserved	16.177	Conserved	-	-	-		691	ID	WES	Stefan et al. Nature Neuroscience 2016	27479843
chr5	14713060	14713060	C	A	exonic	ANKH	nonsynonymous	SNV	ANKH:NM_054027:exon11:c.G1288T:p.V430L	5p15.2	0.05	Damaging	0.993	Probably_damaging	0.964	Probably_damaging	0	Deleterious	1	Disease_causing	0.895	Low	-3.37	Damaging	0.979	Damaging	0.887	Damaging	0.872	Damaging	5.083	31	Damaging	5.25	Conserved	2.612	7.776	Conserved	18.2	Conserved	-	-	-		244	ID	WES	Stefan et al. Nature Neuroscience 2016	27479843
chrX	15373275	15373275	T	C	exonic	VEGFD	nonsynonymous	SNV	VEGFD:NM_004469:exon4:c.A638G:p.D213G	Xp22.2	0.45	Tolerable	0.704	Possibly_damaging	0.15	Benign	0.028	Neutral	0.985	Disease_causing	1.905	Medium	-	-	-0.95	Tolerable	0.13	Tolerable	0.665	Damaging	1.512	11.01	Tolerable	5.29	Conserved	1.761	3.35	Nonconserved	11.981	Nonconserved	-	-	1.156e-05		153	ID	WES	Stefan et al. Nature Neuroscience 2016	27479843
chr2	15493721	15493721	T	A	exonic	NBAS	nonsynonymous	SNV	NBAS:NM_015909:exon34:c.A4045T:p.S1349C	2p24.3	0	Damaging	0.996	Probably_damaging	0.8	Possibly_damaging	0.002	Neutral	0.99	Polymorphism	0.97	Low	2.16	Tolerable	-1.06	Tolerable	0.052	Tolerable	0.368	Tolerable	2.808	15.35	Tolerable	3.34	Conserved	2.236	1.99	Nonconserved	2.485	Nonconserved	-	-	-		644	ID	WES	Stefan et al. Nature Neuroscience 2016	27479843
chr3	15686067	15686067	C	T	exonic	BTD	nonsynonymous	SNV	BTD:NM_000060:exon4:c.C704T:p.P235L,BTD:NM_001281723:exon4:c.C710T:p.P237L,BTD:NM_001281725:exon4:c.C644T:p.P215L,BTD:NM_001323582:exon5:c.C644T:p.P215L,BTD:NM_001281724:exon6:c.C710T:p.P237L	3p25.1	0.14	Tolerable	1	Probably_damaging	0.992	Probably_damaging	0	Deleterious	1	Disease_causing	2.825	Medium	-2.67	Damaging	0.827	Damaging	0.871	Damaging	0.938	Damaging	4.318	22.7	Damaging	5.73	Conserved	2.709	7.818	Conserved	19.878	Conserved	-	-	-		814	ID	WES	Stefan et al. Nature Neuroscience 2016	27479843
chr2	15768799	15768799	C	T	exonic	DDX1	synonymous	SNV	DDX1:NM_004939:exon22:c.C1797T:p.Y599Y	2p24.3	-	-	-	-	-	-	-	-	-	-	-	-	-	-	-	-	-	-	-	-	-	-	-	-	-	-	-	-	-	-	-	-	6.036e-05		406	ID	WES	Stefan et al. Nature Neuroscience 2016	27479843
chr17	16024479	16024479	C	T	exonic	NCOR1	nonsynonymous	SNV	NCOR1:NM_001190438:exon13:c.G1412A:p.R471H,NCOR1:NM_001190440:exon15:c.G1739A:p.R580H,NCOR1:NM_006311:exon16:c.G1739A:p.R580H	17p11.2	0.08	Tolerable	1	Probably_damaging	0.998	Probably_damaging	0	Deleterious	1	Disease_causing	1.61	Low	0.76	Tolerable	-0.661	Tolerable	0.268	Tolerable	0.763	Damaging	5.429	35	Damaging	5.7	Conserved	2.688	7.629	Conserved	18.835	Conserved	-	-	-		471	ID	WES	Stefan et al. Nature Neuroscience 2016	27479843
chr6	16238998	16238998	-	GAGCC	exonic	GMPR	frameshift	insertion	GMPR:NM_006877:exon1:c.74_75insGAGCC:p.K25fs	6p22.3	-	-	-	-	-	-	-	-	-	-	-	-	-	-	-	-	-	-	-	-	-	-	-	-	-	-	-	-	-	-	-	-	-		80	ID	WES	Stefan et al. Nature Neuroscience 2016	27479843
chr5	16704688	16704688	C	T	exonic	MYO10	nonsynonymous	SNV	MYO10:NM_012334:exon22:c.G2276A:p.R759Q	5p15.1	-	-	1	Probably_damaging	0.997	Probably_damaging	-	-	1	Disease_causing	2.74	Medium	-1.04	Tolerable	1.066	Damaging	0.943	Damaging	0.93	Damaging	4.571	24.8	Damaging	5.37	Conserved	2.509	7.771	Conserved	19.117	Conserved	-	-	1.751e-05		635	ID	WES	Stefan et al. Nature Neuroscience 2016	27479843
chr20	16717980	16717984	AAAAG	-	exonic	SNRPB2	frameshift	deletion	SNRPB2:NM_003092:exon4:c.312_316del:p.K104fs,SNRPB2:NM_198220:exon4:c.312_316del:p.K104fs	20p12.1	-	-	-	-	-	-	-	-	-	-	-	-	-	-	-	-	-	-	-	-	-	-	-	-	-	-	-	-	-	-	-	-	-		426	ID	WES	Stefan et al. Nature Neuroscience 2016	27479843
chr7	16918143	16918143	G	T	exonic	AGR3	nonsynonymous	SNV	AGR3:NM_176813:exon2:c.C100A:p.L34I	7p21.1	0.12	Tolerable	0.606	Possibly_damaging	0.525	Possibly_damaging	0	Deleterious	0.997	Disease_causing	1.995	Medium	-	-	-0.712	Tolerable	0.228	Tolerable	0.403	Tolerable	3.725	18.91	Tolerable	3.27	Conserved	1.345	2.286	Nonconserved	9.695	Nonconserved	-	-	-		553	ID	WES	Stefan et al. Nature Neuroscience 2016	27479843
chr19	17296784	17296784	C	T	exonic	MYO9B	nonsynonymous	SNV	MYO9B:NM_001130065:exon18:c.C2551T:p.R851C,MYO9B:NM_004145:exon18:c.C2551T:p.R851C	19p13.11	0	Damaging	1	Probably_damaging	0.998	Probably_damaging	0	Deleterious	1	Disease_causing	3.565	High	-2.72	Damaging	0.982	Damaging	0.883	Damaging	0.96	Damaging	4.459	23.8	Damaging	4.12	Conserved	2.593	2.934	Conserved	14.832	Nonconserved	-	0.0002	3.313e-05		166	ID	WES	Stefan et al. Nature Neuroscience 2016	27479843
chr19	17392588	17392588	C	T	exonic	ANKLE1	synonymous	SNV	ANKLE1:NM_001278443:exon1:c.C21T:p.R7R,ANKLE1:NM_001278444:exon1:c.C21T:p.R7R,ANKLE1:NM_152363:exon1:c.C21T:p.R7R	19p13.11	-	-	-	-	-	-	-	-	-	-	-	-	-	-	-	-	-	-	-	-	-	-	-	-	-	-	-	-	-	-	-	-	-		123	ID	WES	Stefan et al. Nature Neuroscience 2016	27479843
chr11	17414606	17414606	C	G	exonic	ABCC8	nonsynonymous	SNV	ABCC8:NM_000352:exon39:c.G4678C:p.D1560H,ABCC8:NM_001287174:exon39:c.G4681C:p.D1561H,ABCC8:NM_001351295:exon39:c.G4744C:p.D1582H,ABCC8:NM_001351296:exon39:c.G4678C:p.D1560H,ABCC8:NM_001351297:exon39:c.G4675C:p.D1559H	11p15.1	0	Damaging	1	Probably_damaging	0.993	Probably_damaging	0	Deleterious	1	Disease_causing	2.97	Medium	-1.09	Tolerable	0.56	Damaging	0.693	Damaging	0.858	Damaging	4.123	21.3	Damaging	5.2	Conserved	2.43	5.747	Conserved	18.739	Conserved	-	-	-		727	ID	WES	Stefan et al. Nature Neuroscience 2016	27479843
chr19	17443782	17443782	T	C	exonic	ANO8	synonymous	SNV	ANO8:NM_020959:exon5:c.A543G:p.G181G	19p13.11	-	-	-	-	-	-	-	-	-	-	-	-	-	-	-	-	-	-	-	-	-	-	-	-	-	-	-	-	-	-	-	-	-		172	ID	WES	Stefan et al. Nature Neuroscience 2016	27479843
chr11	17450208	17450208	C	T	exonic	ABCC8	synonymous	SNV	ABCC8:NM_000352:exon13:c.G1827A:p.K609K,ABCC8:NM_001287174:exon13:c.G1827A:p.K609K,ABCC8:NM_001351295:exon13:c.G1827A:p.K609K,ABCC8:NM_001351296:exon13:c.G1824A:p.K608K,ABCC8:NM_001351297:exon13:c.G1824A:p.K608K	11p15.1	-	-	-	-	-	-	-	-	-	-	-	-	-	-	-	-	-	-	-	-	-	-	-	-	-	-	-	-	-	-	-	-	-		294	ID	WES	Stefan et al. Nature Neuroscience 2016	27479843
chr20	17602549	17602549	A	G	exonic	RRBP1	nonsynonymous	SNV	RRBP1:NM_004587:exon14:c.T1892C:p.M631T,RRBP1:NM_001042576:exon15:c.T1892C:p.M631T	20p12.1	0.11	Tolerable	0.017	Benign	0.028	Benign	0.354	Neutral	1	Polymorphism	0	Neutral	1.46	Tolerable	-1.034	Tolerable	0.03	Tolerable	0.26	Tolerable	1.205	9.894	Tolerable	-7.32	Nonconserved	-1.271	0.459	Nonconserved	9.289	Nonconserved	-	-	-		258	ID	WES	Stefan et al. Nature Neuroscience 2016	27479843
chr8	17612573	17612573	A	G	exonic	MTUS1	synonymous	SNV	MTUS1:NM_001001924:exon2:c.T744C:p.D248D,MTUS1:NM_001001925:exon2:c.T744C:p.D248D	8p22	-	-	-	-	-	-	-	-	-	-	-	-	-	-	-	-	-	-	-	-	-	-	-	-	-	-	-	-	-	-	-	-	-		185	ID	WES	Stefan et al. Nature Neuroscience 2016	27479843
chr17	17700927	17700927	G	T	exonic	RAI1	synonymous	SNV	RAI1:NM_030665:exon3:c.G4665T:p.G1555G	17p11.2	-	-	-	-	-	-	-	-	-	-	-	-	-	-	-	-	-	-	-	-	-	-	-	-	-	-	-	-	-	-	-	-	-		350	ID	WES	Stefan et al. Nature Neuroscience 2016	27479843
chr17	17701072	17701072	C	T	exonic	RAI1	stopgain	SNV	RAI1:NM_030665:exon3:c.C4810T:p.R1604X	17p11.2	0.5	Tolerable	-	-	-	-	0.12	Neutral	1	Polymorphism	-	-	-	-	-	-	-	-	-	-	12.206	46	Damaging	1.04	Nonconserved	0.512	0.456	Nonconserved	13.516	Nonconserved	-	-	-		698	ID	WES	Stefan et al. Nature Neuroscience 2016	27479843
chr19	17893964	17893964	C	T	exonic	FCHO1	synonymous	SNV	FCHO1:NM_001161359:exon22:c.C1926T:p.N642N,FCHO1:NM_001161358:exon23:c.C2076T:p.N692N,FCHO1:NM_001161357:exon24:c.C2076T:p.N692N,FCHO1:NM_015122:exon24:c.C2076T:p.N692N	19p13.11	-	-	-	-	-	-	-	-	-	-	-	-	-	-	-	-	-	-	-	-	-	-	-	-	-	-	-	-	-	-	-	-	3.305e-05		513	ID	WES	Stefan et al. Nature Neuroscience 2016	27479843
chr19	17918889	17918889	C	T	exonic	B3GNT3	synonymous	SNV	B3GNT3:NM_014256:exon2:c.C273T:p.H91H	19p13.11	-	-	-	-	-	-	-	-	-	-	-	-	-	-	-	-	-	-	-	-	-	-	-	-	-	-	-	-	-	-	-	-	-		803	ID	WES	Stefan et al. Nature Neuroscience 2016	27479843
chr17	18151084	18151084	A	T	exonic	FLII	nonsynonymous	SNV	FLII:NM_001256265:exon19:c.T2209A:p.S737T,FLII:NM_001256264:exon20:c.T2341A:p.S781T,FLII:NM_002018:exon20:c.T2374A:p.S792T	17p11.2	0	Damaging	1	Probably_damaging	0.996	Probably_damaging	0	Deleterious	1	Disease_causing	1.185	Low	2.19	Tolerable	-1.037	Tolerable	0.101	Tolerable	0.605	Damaging	5.15	32	Damaging	5.36	Conserved	2.034	8.889	Conserved	15.343	Conserved	-	-	-		678	ID	WES	Stefan et al. Nature Neuroscience 2016	27479843
chr10	18250696	18250696	C	T	exonic	SLC39A12	nonsynonymous	SNV	SLC39A12:NM_001282734:exon2:c.C46T:p.L16F,SLC39A12:NM_001145195:exon3:c.C448T:p.L150F,SLC39A12:NM_001282733:exon3:c.C448T:p.L150F,SLC39A12:NM_152725:exon3:c.C448T:p.L150F	10p12.33	0.03	Damaging	1	Probably_damaging	0.999	Probably_damaging	0	Deleterious	1	Disease_causing	2.32	Medium	-0.09	Tolerable	-0.219	Tolerable	0.417	Tolerable	0.295	Tolerable	3.54	18.06	Tolerable	4.31	Conserved	2.478	2.714	Conserved	7.131	Nonconserved	-	-	-		172	ID	WES	Stefan et al. Nature Neuroscience 2016	27479843
chr10	18250718	18250718	C	G	exonic	SLC39A12	nonsynonymous	SNV	SLC39A12:NM_001282734:exon2:c.C68G:p.S23C,SLC39A12:NM_001145195:exon3:c.C470G:p.S157C,SLC39A12:NM_001282733:exon3:c.C470G:p.S157C,SLC39A12:NM_152725:exon3:c.C470G:p.S157C	10p12.33	0.18	Tolerable	0.939	Possibly_damaging	0.698	Possibly_damaging	0.708	Neutral	1	Polymorphism	0	Neutral	0.15	Tolerable	-0.897	Tolerable	0.171	Tolerable	0.101	Tolerable	1.965	12.53	Tolerable	0.543	Nonconserved	-0.153	1.647	Nonconserved	9.045	Nonconserved	-	-	-		172	ID	WES	Stefan et al. Nature Neuroscience 2016	27479843
chr19	18273784	18273784	G	A	exonic	PIK3R2	nonsynonymous	SNV	PIK3R2:NM_005027:exon10:c.G1117A:p.G373R	19p13.11	0	Damaging	1	Probably_damaging	1	Probably_damaging	0	Deleterious	1	Disease_causing	2.695	Medium	-0.18	Tolerable	0.089	Damaging	0.464	Tolerable	0.895	Damaging	3.088	16.31	Tolerable	3.69	Conserved	2.015	9.626	Conserved	15.323	Conserved	-	-	-		210	ID	WES	Stefan et al. Nature Neuroscience 2016	27479843
chr11	18460163	18460163	G	A	exonic	LDHC	stopgain	SNV	LDHC:NM_002301:exon6:c.G681A:p.W227X,LDHC:NM_017448:exon6:c.G681A:p.W227X	11p15.1	1	Tolerable	-	-	-	-	0	Deleterious	1	Disease_causing	-	-	-	-	-	-	-	-	-	-	3.717	18.88	Tolerable	5.4	Conserved	2.805	6.597	Conserved	18.975	Conserved	-	-	1.655e-05		564	ID	WES	Stefan et al. Nature Neuroscience 2016	27479843
chr16	18858848	18858848	T	C	exonic	SMG1	nonsynonymous	SNV	SMG1:NM_015092:exon38:c.A5923G:p.M1975V	16p12.3	0.64	Tolerable	0.811	Possibly_damaging	0.828	Possibly_damaging	0	Deleterious	1	Disease_causing	0.895	Low	5.41	Tolerable	-0.443	Tolerable	0.008	Tolerable	0.629	Damaging	3.23	16.82	Tolerable	5.66	Conserved	2.154	8.004	Conserved	15.892	Conserved	-	-	-		655	ID	WES	Stefan et al. Nature Neuroscience 2016	27479843
chr19	18888093	18888093	C	T	exonic	CRTC1	synonymous	SNV	CRTC1:NM_015321:exon14:c.C1806T:p.I602I,CRTC1:NM_001098482:exon15:c.C1854T:p.I618I	19p13.11	-	-	-	-	-	-	-	-	-	-	-	-	-	-	-	-	-	-	-	-	-	-	-	-	-	-	-	-	-	-	-	-	-		80	ID	WES	Stefan et al. Nature Neuroscience 2016	27479843
chr9	18908520	18908520	T	C	exonic	ADAMTSL1	nonsynonymous	SNV	ADAMTSL1:NM_001040272:exon29:c.T5263C:p.C1755R	9p22.1	0	Damaging	1	Probably_damaging	0.999	Probably_damaging	0	Deleterious	1	Disease_causing	1.995	Medium	-3.78	Damaging	1.024	Damaging	0.906	Damaging	0.98	Damaging	4.373	23.1	Damaging	5.68	Conserved	2.172	7.257	Conserved	15.598	Conserved	-	-	-		151	ID	WES	Stefan et al. Nature Neuroscience 2016	27479843
chr8	19809399	19809399	G	A	exonic	LPL	synonymous	SNV	LPL:NM_000237:exon3:c.G369A:p.V123V	8p21.3	-	-	-	-	-	-	-	-	-	-	-	-	-	-	-	-	-	-	-	-	-	-	-	-	-	-	-	-	-	-	-	-	-		428	ID	WES	Stefan et al. Nature Neuroscience 2016	27479843
chr22	19960653	19960654	GA	-	exonic	ARVCF	frameshift	deletion	ARVCF:NM_001670:exon14:c.2426_2427del:p.L809fs	22q11.21	-	-	-	-	-	-	-	-	-	-	-	-	-	-	-	-	-	-	-	-	-	-	-	-	-	-	-	-	-	-	-	-	-		672	ID	WES	Stefan et al. Nature Neuroscience 2016	27479843
chr1	19992402	19992402	C	T	exonic	HTR6	synonymous	SNV	HTR6:NM_000871:exon1:c.C156T:p.C52C	1p36.13	-	-	-	-	-	-	-	-	-	-	-	-	-	-	-	-	-	-	-	-	-	-	-	-	-	-	-	-	-	-	-	-	-		702	ID	WES	Stefan et al. Nature Neuroscience 2016	27479843
chr22	20102135	20102135	C	A	exonic	TRMT2A	nonsynonymous	SNV	TRMT2A:NM_001257994:exon7:c.G1195T:p.G399W,TRMT2A:NM_001331039:exon7:c.G1195T:p.G399W,TRMT2A:NM_022727:exon7:c.G1195T:p.G399W,TRMT2A:NM_182984:exon8:c.G1195T:p.G399W	22q11.21	0	Damaging	1	Probably_damaging	1	Probably_damaging	0	Deleterious	1	Disease_causing	3.335	Medium	0.4	Tolerable	0.201	Damaging	0.489	Tolerable	0.937	Damaging	5.165	32	Damaging	4.67	Conserved	2.43	7.212	Conserved	17.351	Conserved	-	-	-		386	ID	WES	Stefan et al. Nature Neuroscience 2016	27479843
chr10	20568705	20568705	C	T	exonic	PLXDC2	nonsynonymous	SNV	PLXDC2:NM_001282736:exon13:c.C1400T:p.P467L,PLXDC2:NM_032812:exon14:c.C1547T:p.P516L	10p12.31	0.19	Tolerable	0.999	Probably_damaging	0.951	Probably_damaging	0	Deleterious	1	Disease_causing	1.48	Low	1.99	Tolerable	-1.081	Tolerable	0.134	Tolerable	0.677	Damaging	4.484	24	Damaging	5.62	Conserved	2.801	7.133	Conserved	20.02	Conserved	-	-	-		551	ID	WES	Stefan et al. Nature Neuroscience 2016	27479843
chr14	20916103	20916103	A	G	exonic	OSGEP	synonymous	SNV	OSGEP:NM_017807:exon8:c.T753C:p.H251H	14q11.2	-	-	-	-	-	-	-	-	-	-	-	-	-	-	-	-	-	-	-	-	-	-	-	-	-	-	-	-	-	-	0.000199681	-	1.647e-05		74	ID	WES	Stefan et al. Nature Neuroscience 2016	27479843
chr22	20937641	20937641	T	C	exonic	MED15	nonsynonymous	SNV	MED15:NM_001293236:exon11:c.T1364C:p.M455T,MED15:NM_001293234:exon12:c.T1526C:p.M509T,MED15:NM_001293235:exon12:c.T1499C:p.M500T,MED15:NM_001293237:exon12:c.T1499C:p.M500T,MED15:NM_015889:exon12:c.T1577C:p.M526T,MED15:NM_001003891:exon13:c.T1697C:p.M566T	22q11.21	0	Damaging	0.997	Probably_damaging	0.985	Probably_damaging	0	Deleterious	1	Disease_causing	2.345	Medium	-	-	-0.12	Tolerable	0.422	Tolerable	0.868	Damaging	4.358	23	Damaging	5.7	Conserved	2.189	7.646	Conserved	13.922	Nonconserved	-	-	-		575	ID	WES	Stefan et al. Nature Neuroscience 2016	27479843
chr22	21134428	21134428	-	G	exonic	SERPIND1	frameshift	insertion	SERPIND1:NM_000185:exon2:c.829dupG:p.D276fs	22q11.21	-	-	-	-	-	-	-	-	-	-	-	-	-	-	-	-	-	-	-	-	-	-	-	-	-	-	-	-	-	-	-	-	-		225	ID	WES	Stefan et al. Nature Neuroscience 2016	27479843
chr17	21318772	21318772	C	T	exonic	KCNJ12	nonsynonymous	SNV	KCNJ12;KCNJ18	17p11.2	0	Damaging	0.999	Probably_damaging	0.93	Probably_damaging	0.001	Unknown	1	Disease_causing	1.845	Low	1.12	Tolerable	-0.789	Tolerable	0.186	Tolerable	0.611	Damaging	3.395	17.46	Tolerable	3.24	Conserved	1.242	1.763	Nonconserved	9.514	Nonconserved	-	-	4.949e-05		526	ID	WES	Stefan et al. Nature Neuroscience 2016	27479843
chr22	21385479	21385479	A	G	exonic	SLC7A4	nonsynonymous	SNV	SLC7A4:NM_004173:exon2:c.T623C:p.F208S	22q11.21	0	Damaging	0.854	Possibly_damaging	0.734	Possibly_damaging	0	Deleterious	1	Disease_causing	3.64	High	-2.74	Damaging	0.947	Damaging	0.859	Damaging	0.793	Damaging	4.131	21.3	Damaging	5.28	Conserved	2.123	8.767	Conserved	13.47	Nonconserved	-	-	-		353	ID	WES	Stefan et al. Nature Neuroscience 2016	27479843
chr18	21422617	21422617	G	A	exonic	LAMA3	nonsynonymous	SNV	LAMA3:NM_001127717:exon29:c.G3506A:p.R1169Q,LAMA3:NM_198129:exon29:c.G3506A:p.R1169Q	18q11.2	0.06	Tolerable	0.323	Benign	0.02	Benign	-	-	1	Disease_causing	1.54	Low	1.35	Tolerable	-1.135	Tolerable	0.059	Tolerable	0.131	Tolerable	3.226	16.81	Tolerable	-3.98	Nonconserved	-1.279	0.203	Nonconserved	7.355	Nonconserved	-	-	4.14e-05		743	ID	WES	Stefan et al. Nature Neuroscience 2016	27479843
chr12	21422645	21422645	A	T	exonic	SLCO1A2	stopgain	SNV	SLCO1A2:NM_021094:exon14:c.T1850A:p.L617X,SLCO1A2:NM_134431:exon16:c.T1850A:p.L617X	12p12.1	0.86	Tolerable	-	-	-	-	0.234	Neutral	1	Polymorphism	-	-	-	-	-	-	-	-	-	-	5.23	33	Damaging	2.34	Conserved	0.843	2.06	Nonconserved	6.335	Nonconserved	-	-	-		579	ID	WES	Stefan et al. Nature Neuroscience 2016	27479843
chr3	21552489	21552501	GCCTTTGTAGTGG	-	exonic	ZNF385D	frameshift	deletion	ZNF385D:NM_024697:exon4:c.291_303del:p.A97fs	3p24.3	-	-	-	-	-	-	-	-	-	-	-	-	-	-	-	-	-	-	-	-	-	-	-	-	-	-	-	-	-	-	-	-	-		74	ID	WES	Stefan et al. Nature Neuroscience 2016	27479843
chr14	21860711	21860711	A	C	exonic	CHD8	synonymous	SNV	CHD8:NM_001170629:exon33:c.T6726G:p.L2242L,CHD8:NM_020920:exon34:c.T5889G:p.L1963L	14q11.2	-	-	-	-	-	-	-	-	-	-	-	-	-	-	-	-	-	-	-	-	-	-	-	-	-	-	-	-	-	-	-	-	-		57	ID	WES	Stefan et al. Nature Neuroscience 2016	27479843
chr14	21863457	21863457	C	G	exonic	CHD8	nonsynonymous	SNV	CHD8:NM_001170629:exon28:c.G5182C:p.A1728P,CHD8:NM_020920:exon29:c.G4345C:p.A1449P	14q11.2	-	-	0.013	Benign	0.023	Benign	0.002	Neutral	1	Disease_causing	0.75	Neutral	-2.31	Damaging	-0.387	Tolerable	0.469	Tolerable	0.535	Damaging	2.424	14.07	Tolerable	5.43	Conserved	2.823	3.084	Conserved	18.179	Conserved	-	-	-		57	ID	WES	Stefan et al. Nature Neuroscience 2016	27479843
chr14	21899626	21899626	C	-	exonic	CHD8	frameshift	deletion	CHD8:NM_001170629:exon1:c.177delG:p.G59fs	14q11.2	-	-	-	-	-	-	-	-	-	-	-	-	-	-	-	-	-	-	-	-	-	-	-	-	-	-	-	-	-	-	-	-	-		568	ID	WES	Stefan et al. Nature Neuroscience 2016	27479843
chr7	21939720	21939733	CACGGACTCTTCAT	-	exonic	DNAH11	frameshift	deletion	DNAH11:NM_001277115:exon81:c.13285_13298del:p.H4429fs	7p15.3	-	-	-	-	-	-	-	-	-	-	-	-	-	-	-	-	-	-	-	-	-	-	-	-	-	-	-	-	-	-	-	-	-		92	ID	WES	Stefan et al. Nature Neuroscience 2016	27479843
chr14	21971833	21971833	C	T	exonic	METTL3	nonsynonymous	SNV	METTL3:NM_019852:exon2:c.G292A:p.V98M	14q11.2	0.13	Tolerable	0.815	Possibly_damaging	0.515	Possibly_damaging	0	Deleterious	0.985	Disease_causing	0.345	Neutral	1.26	Tolerable	-1.097	Tolerable	0.074	Tolerable	0.455	Tolerable	1.98	12.58	Tolerable	5.49	Conserved	2.865	0.686	Nonconserved	13.803	Nonconserved	-	-	-		734	ID	WES	Stefan et al. Nature Neuroscience 2016	27479843
chr8	22163499	22163499	G	A	exonic	PIWIL2	synonymous	SNV	PIWIL2:NM_001135721:exon13:c.G1515A:p.E505E,PIWIL2:NM_001330480:exon13:c.G1515A:p.E505E,PIWIL2:NM_018068:exon13:c.G1515A:p.E505E	8p21.3	-	-	-	-	-	-	-	-	-	-	-	-	-	-	-	-	-	-	-	-	-	-	-	-	-	-	-	-	-	-	-	-	-		255	ID	WES	Stefan et al. Nature Neuroscience 2016	27479843
chr22	22599501	22599501	C	A	exonic	VPREB1	nonsynonymous	SNV	VPREB1:NM_001303509:exon2:c.C187A:p.P63T,VPREB1:NM_007128:exon2:c.C190A:p.P64T	22q11.22	0.02	Damaging	0.044	Benign	0.168	Benign	0.185	Neutral	1	Polymorphism	1.995	Medium	0.99	Tolerable	-0.921	Tolerable	0.116	Tolerable	0.268	Tolerable	1.457	10.82	Tolerable	1.66	Nonconserved	0.399	-0.219	Nonconserved	6.91	Nonconserved	-	-	-		198	ID	WES	Stefan et al. Nature Neuroscience 2016	27479843
chr1	23280460	23280460	G	A	exonic	LACTBL1	unknown	SNV	UNKNOWN	1p36.12	-	-	-	-	-	-	-	-	-	-	-	-	-	-	-1.058	Tolerable	0.037	Tolerable	-	-	0.383	6.078	Tolerable	-9.75	Nonconserved	-2.422	-5.707	Nonconserved	3.625	Nonconserved	-	-	-		553	ID	WES	Stefan et al. Nature Neuroscience 2016	27479843
chr14	23502580	23502580	G	C	exonic	PSMB5	nonsynonymous	SNV	PSMB5:NM_001130725:exon2:c.C193G:p.P65A,PSMB5:NM_001144932:exon2:c.C502G:p.P168A,PSMB5:NM_002797:exon2:c.C502G:p.P168A	14q11.2	0.02	Damaging	1	Probably_damaging	0.997	Probably_damaging	0	Deleterious	1	Disease_causing	2.75	Medium	1.53	Tolerable	-0.345	Tolerable	0.304	Tolerable	0.765	Damaging	4.461	23.8	Damaging	4.88	Conserved	2.237	8.422	Conserved	16.811	Conserved	-	-	-		197	ID	WES	Stefan et al. Nature Neuroscience 2016	27479843
chr12	23689586	23689586	-	A	exonic	SOX5	frameshift	insertion	SOX5:NM_178010:exon6:c.630dupT:p.M211fs,SOX5:NM_001261415:exon14:c.1758dupT:p.M587fs,SOX5:NM_001330785:exon14:c.1683dupT:p.M562fs,SOX5:NM_006940:exon14:c.1788dupT:p.M597fs,SOX5:NM_001261414:exon16:c.1425dupT:p.M476fs,SOX5:NM_152989:exon17:c.1749dupT:p.M584fs	12p12.1	-	-	-	-	-	-	-	-	-	-	-	-	-	-	-	-	-	-	-	-	-	-	-	-	-	-	-	-	-	-	-	-	-		724	ID	WES	Stefan et al. Nature Neuroscience 2016	27479843
chr12	23699351	23699351	-	T	exonic	SOX5	frameshift	insertion	SOX5:NM_178010:exon4:c.337dupA:p.T113fs,SOX5:NM_001261415:exon12:c.1465dupA:p.T489fs,SOX5:NM_001330785:exon12:c.1390dupA:p.T464fs,SOX5:NM_006940:exon12:c.1495dupA:p.T499fs,SOX5:NM_001261414:exon14:c.1132dupA:p.T378fs,SOX5:NM_152989:exon15:c.1456dupA:p.T486fs	12p12.1	-	-	-	-	-	-	-	-	-	-	-	-	-	-	-	-	-	-	-	-	-	-	-	-	-	-	-	-	-	-	-	-	-		489	ID	WES	Stefan et al. Nature Neuroscience 2016	27479843
chr9	23701563	23701563	C	T	exonic	ELAVL2	nonsynonymous	SNV	ELAVL2:NM_001171195:exon5:c.G527A:p.R176Q,ELAVL2:NM_001171197:exon5:c.G527A:p.R176Q,ELAVL2:NM_001351467:exon5:c.G527A:p.R176Q,ELAVL2:NM_001351468:exon5:c.G527A:p.R176Q,ELAVL2:NM_001351469:exon5:c.G527A:p.R176Q,ELAVL2:NM_001351470:exon5:c.G527A:p.R176Q,ELAVL2:NM_001351471:exon5:c.G527A:p.R176Q,ELAVL2:NM_001351472:exon5:c.G527A:p.R176Q,ELAVL2:NM_001351473:exon5:c.G527A:p.R176Q,ELAVL2:NM_001351474:e…	9p21.3	0	Damaging	0.995	Probably_damaging	0.688	Possibly_damaging	0	Deleterious	1	Disease_causing	1.45	Low	2.41	Tolerable	-1.111	Tolerable	0.07	Tolerable	0.523	Damaging	4.95	28.8	Damaging	5.02	Conserved	1.486	7.468	Nonconserved	17.13	Conserved	-	-	-		249	ID	WES	Stefan et al. Nature Neuroscience 2016	27479843
chr1	23724386	23724386	G	A	exonic	TCEA3	nonsynonymous	SNV	TCEA3:NM_003196:exon6:c.C506T:p.T169M	1p36.12	0.05	Damaging	0.398	Benign	0.023	Benign	0.061	Neutral	1	Disease_causing	0.975	Low	-	-	-0.928	Tolerable	0.125	Tolerable	0.104	Tolerable	2.14	13.11	Tolerable	4.57	Conserved	1.469	3.392	Nonconserved	13.315	Nonconserved	-	-	4.145e-05		621	ID	WES	Stefan et al. Nature Neuroscience 2016	27479843
chr14	23888410	23888410	C	T	exonic	MYH7	synonymous	SNV	MYH7:NM_000257:exon29:c.G3948A:p.K1316K	14q11.2	-	-	-	-	-	-	-	-	-	-	-	-	-	-	-	-	-	-	-	-	-	-	-	-	-	-	-	-	-	-	-	-	8.237e-06		114	ID	WES	Stefan et al. Nature Neuroscience 2016	27479843
chr15	23890893	23890893	-	G	exonic	MAGEL2	frameshift	insertion	MAGEL2:NM_019066:exon1:c.1996dupC:p.Q666fs	15q11.2	-	-	-	-	-	-	-	-	-	-	-	-	-	-	-	-	-	-	-	-	-	-	-	-	-	-	-	-	-	-	-	-	0.0001		260	ID	WES	Stefan et al. Nature Neuroscience 2016	27479843
chr12	23893804	23893804	-	A	exonic	SOX5	frameshift	insertion	SOX5:NM_001261415:exon5:c.707_708insT:p.E236fs,SOX5:NM_001330785:exon5:c.632_633insT:p.E211fs,SOX5:NM_006940:exon5:c.737_738insT:p.E246fs,SOX5:NM_152989:exon8:c.698_699insT:p.E233fs,SOX5:NM_001261414:exon9:c.698_699insT:p.E233fs	12p12.1	-	-	-	-	-	-	-	-	-	-	-	-	-	-	-	-	-	-	-	-	-	-	-	-	-	-	-	-	-	-	-	-	-		800	ID	WES	Stefan et al. Nature Neuroscience 2016	27479843
chr19	24102797	24102797	G	C	exonic	ZNF726	nonsynonymous	SNV	ZNF726:NM_001244038:exon3:c.G139C:p.V47L,ZNF726:NM_001348687:exon3:c.G139C:p.V47L,ZNF726:NM_001348688:exon3:c.G139C:p.V47L,ZNF726:NM_001348689:exon3:c.G139C:p.V47L	19p12	0.27	Tolerable	-	-	-	-	-	-	1	Polymorphism	-	-	5.68	Tolerable	-0.88	Tolerable	0.003	Tolerable	0.121	Tolerable	1.616	11.36	Tolerable	1.14	Nonconserved	0.588	0.134	Nonconserved	5.591	Nonconserved	-	-	-		297	ID	WES	Stefan et al. Nature Neuroscience 2016	27479843
chr13	24234505	24234505	G	C	exonic	TNFRSF19	nonsynonymous	SNV	TNFRSF19:NM_001204459:exon5:c.G216C:p.W72C,TNFRSF19:NM_001204458:exon7:c.G612C:p.W204C,TNFRSF19:NM_018647:exon7:c.G612C:p.W204C,TNFRSF19:NM_148957:exon7:c.G612C:p.W204C	13q12.12	0.17	Tolerable	0.936	Possibly_damaging	0.512	Possibly_damaging	0	Deleterious	1	Disease_causing	2.125	Medium	1.96	Tolerable	-1.09	Tolerable	0.088	Tolerable	0.807	Damaging	1.816	12.03	Tolerable	5.63	Conserved	2.653	5.688	Conserved	19.681	Conserved	-	-	-		672	ID	WES	Stefan et al. Nature Neuroscience 2016	27479843
chr13	24798232	24798232	G	T	exonic	SPATA13	nonsynonymous	SNV	SPATA13:NM_001166271:exon2:c.G1165T:p.V389L,SPATA13:NM_001286792:exon4:c.G1351T:p.V451L	13q12.12	0.13	Tolerable	-	-	-	-	0.032	Unknown	1	Polymorphism	0.205	Neutral	-0.88	Tolerable	-0.977	Tolerable	0.178	Tolerable	0.075	Tolerable	1.499	10.96	Tolerable	-2.06	Nonconserved	-0.743	0.111	Nonconserved	1.761	Nonconserved	-	-	-		758	ID	WES	Stefan et al. Nature Neuroscience 2016	27479843
chr14	24878373	24878373	G	A	exonic	NYNRIN	nonsynonymous	SNV	NYNRIN:NM_025081:exon4:c.G1373A:p.S458N	14q12	0	Damaging	0.998	Probably_damaging	0.991	Probably_damaging	0.005	Neutral	0.938	Polymorphism	0.805	Low	2.41	Tolerable	-0.863	Tolerable	0.099	Tolerable	0.166	Tolerable	2.482	14.26	Tolerable	5.55	Conserved	2.885	2.707	Conserved	14.873	Nonconserved	-	-	-		374	ID	WES	Stefan et al. Nature Neuroscience 2016	27479843
chr7	24881907	24881907	T	A	exonic	OSBPL3	synonymous	SNV	OSBPL3:NM_145322:exon10:c.A1191T:p.S397S,OSBPL3:NM_145320:exon11:c.A1299T:p.S433S,OSBPL3:NM_145321:exon11:c.A1284T:p.S428S,OSBPL3:NM_015550:exon13:c.A1392T:p.S464S	7p15.3	-	-	-	-	-	-	-	-	-	-	-	-	-	-	-	-	-	-	-	-	-	-	-	-	-	-	-	-	-	-	-	-	-		715	ID	WES	Stefan et al. Nature Neuroscience 2016	27479843
chr4	25005792	25005792	C	T	exonic	LGI2	nonsynonymous	SNV	LGI2:NM_018176:exon8:c.G919A:p.E307K	4p15.2	0.52	Tolerable	0.958	Probably_damaging	0.559	Possibly_damaging	0	Deleterious	1	Disease_causing	1.355	Low	2.59	Tolerable	-1.121	Tolerable	0.046	Tolerable	0.636	Damaging	3.007	16.03	Tolerable	5.55	Conserved	2.767	6.01	Conserved	19.877	Conserved	-	-	1.654e-05		799	ID	WES	Stefan et al. Nature Neuroscience 2016	27479843
chr16	25258261	25258261	A	G	exonic	ZKSCAN2	nonsynonymous	SNV	ZKSCAN2:NM_001012981:exon5:c.T1256C:p.F419S	16p12.1	0	Damaging	0.999	Probably_damaging	0.979	Probably_damaging	0	Deleterious	0.864	Disease_causing	2.435	Medium	0.4	Tolerable	-0.308	Tolerable	0.298	Tolerable	0.632	Damaging	4.042	20.7	Damaging	4.37	Conserved	2.244	2.6	Conserved	7.711	Nonconserved	-	-	-		204	ID	WES	Stefan et al. Nature Neuroscience 2016	27479843
chr2	25457243	25457243	G	A	exonic	DNMT3A	nonsynonymous	SNV	DNMT3A:NM_001320893:exon18:c.C2188T:p.R730C,DNMT3A:NM_153759:exon19:c.C2077T:p.R693C,DNMT3A:NM_022552:exon23:c.C2644T:p.R882C,DNMT3A:NM_175629:exon23:c.C2644T:p.R882C	2p23.3	0	Damaging	1	Probably_damaging	0.936	Probably_damaging	0	Deleterious	1	Disease_causing	2.865	Medium	-4.28	Damaging	1.093	Damaging	0.951	Damaging	0.936	Damaging	4.224	22	Damaging	5.72	Conserved	2.698	9.864	Conserved	18.44	Conserved	-	0.0003	0.0004		207	ID	WES	Stefan et al. Nature Neuroscience 2016	27479843
chr3	25666200	25666200	A	C	exonic	TOP2B	synonymous	SNV	TOP2B:NM_001068:exon19:c.T2304G:p.A768A,TOP2B:NM_001330700:exon19:c.T2319G:p.A773A	3p24.2	-	-	-	-	-	-	-	-	-	-	-	-	-	-	-	-	-	-	-	-	-	-	-	-	-	-	-	-	-	-	-	-	-		228	ID	WES	Stefan et al. Nature Neuroscience 2016	27479843
chr2	25966232	25966235	CTCC	-	exonic	ASXL2	frameshift	deletion	ASXL2:NM_018263:exon12:c.2971_2974del:p.G991fs	2p23.3	-	-	-	-	-	-	-	-	-	-	-	-	-	-	-	-	-	-	-	-	-	-	-	-	-	-	-	-	-	-	-	-	-		510	ID	WES	Stefan et al. Nature Neuroscience 2016	27479843
chr17	26089842	26089847	CCACGG	-	exonic	NOS2	nonframeshift	deletion	NOS2:NM_000625:exon22:c.2777_2782del:p.926_928del	17q11.2	-	-	-	-	-	-	-	-	-	-	-	-	-	-	-	-	-	-	-	-	-	-	-	-	-	-	-	-	-	-	-	-	-		554	ID	WES	Stefan et al. Nature Neuroscience 2016	27479843
chr16	26147192	26147192	C	T	exonic	HS3ST4	stopgain	SNV	HS3ST4:NM_006040:exon2:c.C994T:p.R332X	16p12.1	1	Tolerable	-	-	-	-	0	Unknown	1	Disease_causing	-	-	-	-	-	-	-	-	-	-	7.382	39	Damaging	5.56	Conserved	2.602	4.671	Conserved	13.47	Nonconserved	-	-	-		159	ID	WES	Stefan et al. Nature Neuroscience 2016	27479843
chr6	26216724	26216724	G	A	exonic	HIST1H2BG	nonsynonymous	SNV	HIST1H2BG:NM_003518:exon1:c.C148T:p.H50Y	6p22.2	0.02	Damaging	-	-	-	-	-	-	0.958	Disease_causing	-	-	1.89	Tolerable	-1.004	Tolerable	0.093	Tolerable	0.824	Damaging	2.916	15.72	Tolerable	3.94	Conserved	2.187	9.42	Conserved	15.484	Conserved	-	-	-		116	ID	WES	Stefan et al. Nature Neuroscience 2016	27479843
chr6	26234601	26234601	G	A	exonic	HIST1H1D	synonymous	SNV	HIST1H1D:NM_005320:exon1:c.C561T:p.A187A	6p22.2	-	-	-	-	-	-	-	-	-	-	-	-	-	-	-	-	-	-	-	-	-	-	-	-	-	-	-	-	-	-	-	-	-		473	ID	WES	Stefan et al. Nature Neuroscience 2016	27479843
chr6	26246989	26246989	T	C	exonic	HIST1H4G	nonsynonymous	SNV	HIST1H4G:NM_003547:exon1:c.A217G:p.N73D	6p22.2	0	Damaging	0.402	Benign	0.425	Benign	-	-	0.971	Polymorphism	-	-	-0.27	Tolerable	-0.854	Tolerable	0.159	Tolerable	0.19	Tolerable	0.469	6.544	Tolerable	1.97	Nonconserved	0.391	5.288	Nonconserved	8.235	Nonconserved	-	-	-		716	ID	WES	Stefan et al. Nature Neuroscience 2016	27479843
chr22	26272159	26272159	C	T	exonic	MYO18B	nonsynonymous	SNV	MYO18B:NM_001318245:exon24:c.C4087T:p.R1363C,MYO18B:NM_032608:exon24:c.C4084T:p.R1362C	22q12.1	0	Damaging	0.999	Probably_damaging	0.866	Possibly_damaging	0.015	Neutral	0.909	Polymorphism	2.43	Medium	-0.75	Tolerable	-0.226	Tolerable	0.516	Damaging	0.345	Tolerable	3.945	20.2	Damaging	3.96	Conserved	2.501	2.025	Conserved	12.953	Nonconserved	-	-	0		245	ID	WES	Stefan et al. Nature Neuroscience 2016	27479843
chr6	26465455	26465455	C	T	exonic	BTN2A1	nonsynonymous	SNV	BTN2A1:NM_001197233:exon4:c.C572T:p.P191L,BTN2A1:NM_001197234:exon5:c.C755T:p.P252L,BTN2A1:NM_007049:exon5:c.C755T:p.P252L,BTN2A1:NM_078476:exon5:c.C755T:p.P252L	6p22.2	0.2	Tolerable	0.278	Benign	0.057	Benign	-	-	1	Polymorphism	0.915	Low	1.23	Tolerable	-1.048	Tolerable	0.102	Tolerable	0.166	Tolerable	1.325	10.35	Tolerable	2.47	Conserved	0.615	0.367	Nonconserved	6.405	Nonconserved	-	-	-		603	ID	WES	Stefan et al. Nature Neuroscience 2016	27479843
chr12	26568250	26568250	C	A	exonic	ITPR2	nonsynonymous	SNV	ITPR2:NM_002223:exon51:c.G7292T:p.R2431L	12p11.23	0.26	Tolerable	0.082	Benign	0.111	Benign	0	Deleterious	1	Disease_causing	-0.345	Neutral	-2.86	Damaging	-0.384	Tolerable	0.43	Tolerable	0.618	Damaging	2.367	13.87	Tolerable	4.17	Conserved	2.636	1.353	Nonconserved	10.3	Nonconserved	-	-	-		331	ID	WES	Stefan et al. Nature Neuroscience 2016	27479843
chr1	26784371	26784371	G	A	exonic	DHDDS	nonsynonymous	SNV	DHDDS:NM_001243564:exon6:c.G530A:p.R177Q,DHDDS:NM_001243565:exon6:c.G515A:p.R172Q,DHDDS:NM_001319959:exon7:c.G353A:p.R118Q,DHDDS:NM_024887:exon7:c.G632A:p.R211Q,DHDDS:NM_205861:exon7:c.G632A:p.R211Q	1p36.11	0	Damaging	1	Probably_damaging	0.999	Probably_damaging	0	Deleterious	1	Disease_causing	4.025	High	-0.53	Tolerable	0.659	Damaging	0.696	Damaging	0.952	Damaging	5.77	36	Damaging	5.57	Conserved	2.78	9.307	Conserved	18.485	Conserved	-	-	-		587	ID	WES	Stefan et al. Nature Neuroscience 2016	27479843
chr15	26792950	26792950	T	C	exonic	GABRB3	nonsynonymous	SNV	GABRB3:NM_001191320:exon7:c.A1157G:p.Y386C,GABRB3:NM_001191321:exon7:c.A1199G:p.Y400C,GABRB3:NM_000814:exon9:c.A1412G:p.Y471C,GABRB3:NM_021912:exon9:c.A1412G:p.Y471C,GABRB3:NM_001278631:exon10:c.A1157G:p.Y386C	15q12	0	Damaging	1	Probably_damaging	0.999	Probably_damaging	0	Deleterious	1	Disease_causing	2.77	Medium	-2.12	Damaging	0.792	Damaging	0.809	Damaging	0.962	Damaging	3.575	18.22	Tolerable	6.03	Conserved	2.308	7.926	Conserved	15.739	Conserved	-	-	-		115	ID	WES	Stefan et al. Nature Neuroscience 2016	27479843
chr17	27005953	27005953	C	T	exonic	SUPT6H	nonsynonymous	SNV	SUPT6H:NM_003170:exon11:c.C1321T:p.R441W,SUPT6H:NM_001320755:exon12:c.C1321T:p.R441W	17q11.2	0	Damaging	1	Probably_damaging	0.999	Probably_damaging	0	Deleterious	1	Disease_causing	2.645	Medium	0.92	Tolerable	-0.49	Tolerable	0.279	Tolerable	0.932	Damaging	4.373	23.1	Damaging	4.93	Conserved	2.837	3.719	Conserved	13.882	Nonconserved	-	-	8.247e-06		511	ID	WES	Stefan et al. Nature Neuroscience 2016	27479843
chr17	27069000	27069000	C	T	exonic	NEK8	nonsynonymous	SNV	NEK8:NM_178170:exon15:c.C2074T:p.P692S	17q11.2	0	Damaging	0.084	Benign	0.043	Benign	0.009	Neutral	1	Polymorphism	0.55	Neutral	-0.37	Tolerable	-0.864	Tolerable	0.166	Tolerable	0.623	Damaging	3.38	17.4	Tolerable	4.43	Conserved	1.484	1.904	Nonconserved	11.281	Nonconserved	-	-	-		209	ID	WES	Stefan et al. Nature Neuroscience 2016	27479843
chr1	27094450	27094450	G	A	exonic	ARID1A	nonsynonymous	SNV	ARID1A:NM_006015:exon11:c.G3158A:p.R1053H,ARID1A:NM_139135:exon11:c.G3158A:p.R1053H	1p36.11	0	Damaging	0.999	Probably_damaging	0.932	Probably_damaging	0	Deleterious	1	Disease_causing	1.735	Low	-0.2	Tolerable	-0.265	Tolerable	0.382	Tolerable	0.914	Damaging	4.793	27	Damaging	5.17	Conserved	2.678	7.695	Conserved	18.857	Conserved	-	-	1.648e-05		820	ID	WES	Stefan et al. Nature Neuroscience 2016	27479843
chr1	27097817	27097817	G	A	exonic	ARID1A	nonsynonymous	SNV	ARID1A:NM_006015:exon12:c.G3406A:p.A1136T,ARID1A:NM_139135:exon12:c.G3406A:p.A1136T	1p36.11	0.04	Damaging	0.998	Probably_damaging	0.995	Probably_damaging	0	Deleterious	1	Disease_causing	2.05	Medium	4.33	Tolerable	-0.408	Tolerable	0.377	Tolerable	0.458	Tolerable	3.93	20	Damaging	5.19	Conserved	2.703	9.578	Conserved	18.901	Conserved	-	-	-		556	ID	WES	Stefan et al. Nature Neuroscience 2016	27479843
chr1	27215543	27215543	G	A	exonic	GPN2	nonsynonymous	SNV	GPN2:NM_018066:exon2:c.C485T:p.S162F	1p36.11	0.05	Damaging	1	Probably_damaging	0.992	Probably_damaging	0	Deleterious	1	Disease_causing	3.525	High	1.87	Tolerable	-0.356	Tolerable	0.242	Tolerable	0.975	Damaging	4.691	26	Damaging	4.53	Conserved	2.072	9.238	Conserved	16.267	Conserved	-	-	-		799	ID	WES	Stefan et al. Nature Neuroscience 2016	27479843
chr17	27251217	27251217	G	T	exonic	PHF12	stopgain	SNV	PHF12:NM_001033561:exon4:c.C425A:p.S142X,PHF12:NM_001290131:exon4:c.C425A:p.S142X,PHF12:NM_020889:exon4:c.C425A:p.S142X	17q11.2	1	Tolerable	-	-	-	-	0.014	Neutral	1	Disease_causing_automatic	-	-	-	-	-	-	-	-	-	-	7.809	39	Damaging	5.58	Conserved	2.609	5.67	Conserved	18.107	Conserved	-	-	-		614	ID	WES	Stefan et al. Nature Neuroscience 2016	27479843
chr1	27426904	27426904	G	A	exonic	SLC9A1	nonsynonymous	SNV	SLC9A1:NM_003047:exon12:c.C2342T:p.A781V	1p36.11	0.28	Tolerable	0.529	Possibly_damaging	0.03	Benign	0.533	Neutral	1	Polymorphism	0	Neutral	1.44	Tolerable	-1.068	Tolerable	0.048	Tolerable	0.093	Tolerable	0.762	8.032	Tolerable	-0.609	Nonconserved	0.039	-0.1	Nonconserved	8.978	Nonconserved	0.000199681	-	1.748e-05		794	ID	WES	Stefan et al. Nature Neuroscience 2016	27479843
chr16	27481607	27481607	-	T	exonic	GTF3C1	frameshift	insertion	GTF3C1:NM_001286242:exon31:c.4635dupA:p.D1546fs,GTF3C1:NM_001520:exon31:c.4635dupA:p.D1546fs	16p12.1	-	-	-	-	-	-	-	-	-	-	-	-	-	-	-	-	-	-	-	-	-	-	-	-	-	-	-	-	-	-	-	-	-		666	ID	WES	Stefan et al. Nature Neuroscience 2016	27479843
chr2	27591524	27591524	T	C	exonic	EIF2B4	synonymous	SNV	EIF2B4:NM_001318965:exon4:c.A558G:p.Q186Q,EIF2B4:NM_172195:exon4:c.A555G:p.Q185Q,EIF2B4:NM_001034116:exon5:c.A495G:p.Q165Q,EIF2B4:NM_001318966:exon5:c.A450G:p.Q150Q,EIF2B4:NM_001318967:exon5:c.A402G:p.Q134Q,EIF2B4:NM_015636:exon5:c.A492G:p.Q164Q	2p23.3	-	-	-	-	-	-	-	-	-	-	-	-	-	-	-	-	-	-	-	-	-	-	-	-	-	-	-	-	-	-	-	-	-		502	ID	WES	Stefan et al. Nature Neuroscience 2016	27479843
chr6	27778179	27778179	C	A	exonic	HIST1H3H	nonsynonymous	SNV	HIST1H3H:NM_003536:exon1:c.C328A:p.L110M	6p22.1	0	Damaging	-	-	-	-	-	-	0.77	Polymorphism	-	-	-0.49	Tolerable	-0.809	Tolerable	0.217	Tolerable	0.494	Tolerable	1.763	11.85	Tolerable	1.83	Nonconserved	0.247	3.038	Nonconserved	9.375	Nonconserved	-	-	-		764	ID	WES	Stefan et al. Nature Neuroscience 2016	27479843
chr6	27835110	27835110	C	T	exonic	HIST1H1B	synonymous	SNV	HIST1H1B:NM_005322:exon1:c.G198A:p.K66K	6p22.1	-	-	-	-	-	-	-	-	-	-	-	-	-	-	-	-	-	-	-	-	-	-	-	-	-	-	-	-	-	-	-	-	-		187	ID	WES	Stefan et al. Nature Neuroscience 2016	27479843
chr6	27839956	27839956	G	T	exonic	HIST1H3I	synonymous	SNV	HIST1H3I:NM_003533:exon1:c.C138A:p.T46T	6p22.1	-	-	-	-	-	-	-	-	-	-	-	-	-	-	-	-	-	-	-	-	-	-	-	-	-	-	-	-	-	-	-	-	-		537	ID	WES	Stefan et al. Nature Neuroscience 2016	27479843
chr2	27844224	27844224	C	A	exonic	ZNF512	nonsynonymous	SNV	ZNF512:NM_001271286:exon13:c.C1513A:p.L505M,ZNF512:NM_001271287:exon13:c.C1369A:p.L457M,ZNF512:NM_001271288:exon13:c.C1369A:p.L457M,ZNF512:NM_001271289:exon13:c.C1285A:p.L429M,ZNF512:NM_032434:exon14:c.C1600A:p.L534M,ZNF512:NM_001271318:exon15:c.C1369A:p.L457M	2p23.3	0.2	Tolerable	0.978	Probably_damaging	0.601	Possibly_damaging	0.077	Neutral	1	Disease_causing	0.55	Neutral	-	-	-1.084	Tolerable	0.097	Tolerable	0.355	Tolerable	2.69	14.96	Tolerable	3.18	Conserved	0.721	1.088	Nonconserved	8.199	Nonconserved	-	-	-		396	ID	WES	Stefan et al. Nature Neuroscience 2016	27479843
chr1	27877224	27877224	-	A	exonic	AHDC1	frameshift	insertion	AHDC1:NM_001029882:exon6:c.1402dupT:p.C468fs	1p36.11	-	-	-	-	-	-	-	-	-	-	-	-	-	-	-	-	-	-	-	-	-	-	-	-	-	-	-	-	-	-	-	-	-		134	ID	WES	Stefan et al. Nature Neuroscience 2016	27479843
chr1	27877505	27877505	G	-	exonic	AHDC1	frameshift	deletion	AHDC1:NM_001029882:exon6:c.1122delC:p.P374fs	1p36.11	-	-	-	-	-	-	-	-	-	-	-	-	-	-	-	-	-	-	-	-	-	-	-	-	-	-	-	-	-	-	-	0.0122	0.0003		811	ID	WES	Stefan et al. Nature Neuroscience 2016	27479843
chr1	27877820	27877820	G	-	exonic	AHDC1	frameshift	deletion	AHDC1:NM_001029882:exon6:c.807delC:p.P269fs	1p36.11	-	-	-	-	-	-	-	-	-	-	-	-	-	-	-	-	-	-	-	-	-	-	-	-	-	-	-	-	-	-	-	-	-		619	ID	WES	Stefan et al. Nature Neuroscience 2016	27479843
chr9	27949113	27949127	GGTCATGTACATAGG	-	exonic	LINGO2	nonframeshift	deletion	LINGO2:NM_001258282:exon7:c.1543_1557del:p.515_519del,LINGO2:NM_152570:exon7:c.1543_1557del:p.515_519del	9p21.2	-	-	-	-	-	-	-	-	-	-	-	-	-	-	-	-	-	-	-	-	-	-	-	-	-	-	-	-	-	-	-	-	-		527	ID	WES	Stefan et al. Nature Neuroscience 2016	27479843
chr8	28196673	28196673	G	A	exonic	PNOC	synonymous	SNV	PNOC:NM_001284244:exon2:c.G51A:p.A17A,PNOC:NM_006228:exon3:c.G243A:p.A81A	8p21.1	-	-	-	-	-	-	-	-	-	-	-	-	-	-	-	-	-	-	-	-	-	-	-	-	-	-	-	-	-	-	-	-	-		82	ID	WES	Stefan et al. Nature Neuroscience 2016	27479843
chr13	28222544	28222544	G	A	exonic	POLR1D	nonsynonymous	SNV	POLR1D:NM_152705:exon2:c.G55A:p.A19T	13q12.2	0.11	Tolerable	0.946	Possibly_damaging	0.781	Possibly_damaging	0	Unknown	1	Disease_causing	-	-	-	-	-0.42	Tolerable	0.373	Tolerable	0.511	Damaging	4.632	25.4	Damaging	5.87	Conserved	2.941	6.253	Conserved	19.353	Conserved	-	-	-		744	ID	WES	Stefan et al. Nature Neuroscience 2016	27479843
chr8	28608342	28608342	C	T	exonic	EXTL3	nonsynonymous	SNV	EXTL3:NM_001440:exon7:c.C2719T:p.R907C	8p21.1	0.01	Damaging	1	Probably_damaging	0.999	Probably_damaging	0	Deleterious	1	Disease_causing	2.25	Medium	-3.44	Damaging	0.196	Damaging	0.567	Damaging	0.901	Damaging	4.705	26.1	Damaging	5.61	Conserved	2.643	5.666	Conserved	14.476	Nonconserved	-	-	-		463	ID	WES	Stefan et al. Nature Neuroscience 2016	27479843
chr2	28863812	28863812	A	C	exonic	PLB1	nonsynonymous	SNV	PLB1:NM_001170585:exon56:c.A4085C:p.K1362T,PLB1:NM_153021:exon57:c.A4118C:p.K1373T	2p23.2	0.06	Tolerable	1	Probably_damaging	0.999	Probably_damaging	0	Deleterious	1	Disease_causing	2.5	Medium	1.55	Tolerable	-0.737	Tolerable	0.195	Tolerable	0.806	Damaging	3.723	18.91	Tolerable	5.28	Conserved	2.015	6.123	Conserved	11.604	Nonconserved	-	-	-		692	ID	WES	Stefan et al. Nature Neuroscience 2016	27479843
chr13	28882986	28882986	C	G	exonic	FLT1	nonsynonymous	SNV	FLT1:NM_002019:exon28:c.G3714C:p.M1238I	13q12.2	1	Tolerable	0	Benign	0	Benign	0.058	Neutral	1	Polymorphism	0.14	Neutral	-0.79	Tolerable	-0.961	Tolerable	0.157	Tolerable	0.204	Tolerable	-0.992	0.272	Tolerable	3.38	Conserved	0.668	0.139	Nonconserved	4.262	Nonconserved	-	-	-		416	ID	WES	Stefan et al. Nature Neuroscience 2016	27479843
chr16	28883967	28883967	C	T	exonic	SH2B1	nonsynonymous	SNV	SH2B1:NM_001308294:exon7:c.C830T:p.S277L,SH2B1:NM_015503:exon7:c.C1838T:p.S613L,SH2B1:NM_001145795:exon8:c.C1838T:p.S613L,SH2B1:NM_001145796:exon8:c.C1838T:p.S613L,SH2B1:NM_001145797:exon8:c.C1838T:p.S613L,SH2B1:NM_001145812:exon8:c.C1838T:p.S613L,SH2B1:NM_001308293:exon10:c.C1838T:p.S613L	16p11.2	0.01	Damaging	0.988	Probably_damaging	0.637	Possibly_damaging	0.001	Neutral	1	Disease_causing	2.935	Medium	0.17	Tolerable	-0.205	Tolerable	0.324	Tolerable	0.797	Damaging	3.344	17.26	Tolerable	4.1	Conserved	2.363	3.564	Conserved	13.817	Nonconserved	-	-	8.24e-06		65	ID	WES	Stefan et al. Nature Neuroscience 2016	27479843
chr10	28908473	28908474	TT	-	exonic	WAC	frameshift	deletion	WAC:NM_100486:exon13:c.1573_1574del:p.F525fs,WAC:NM_016628:exon14:c.1882_1883del:p.F628fs,WAC:NM_100264:exon14:c.1747_1748del:p.F583fs	10p12.1	-	-	-	-	-	-	-	-	-	-	-	-	-	-	-	-	-	-	-	-	-	-	-	-	-	-	-	-	-	-	-	-	-		737	ID	WES	Stefan et al. Nature Neuroscience 2016	27479843
chr8	28932825	28932825	C	T	exonic	KIF13B	synonymous	SNV	KIF13B:NM_015254:exon38:c.G4494A:p.P1498P	8p12	-	-	-	-	-	-	-	-	-	-	-	-	-	-	-	-	-	-	-	-	-	-	-	-	-	-	-	-	-	-	0.000399361	0.0008	0.0004		535	ID	WES	Stefan et al. Nature Neuroscience 2016	27479843
chr2	29006800	29006800	A	C	exonic	PPP1CB	nonsynonymous	SNV	PPP1CB:NM_002709:exon5:c.A548C:p.E183A,PPP1CB:NM_206876:exon6:c.A548C:p.E183A	2p23.2	0	Damaging	0.014	Benign	0.03	Benign	0	Deleterious	1	Disease_causing	1.745	Low	3.28	Tolerable	-1.113	Tolerable	0.026	Tolerable	0.77	Damaging	4.536	24.5	Damaging	5.87	Conserved	2.371	9.255	Conserved	16.576	Conserved	-	-	-		42	ID	WES	Stefan et al. Nature Neuroscience 2016	27479843
chr2	29016804	29016804	G	A	exonic	PPP1CB	nonsynonymous	SNV	PPP1CB:NM_002709:exon7:c.G820A:p.E274K,PPP1CB:NM_206876:exon8:c.G820A:p.E274K	2p23.2	0	Damaging	0.621	Possibly_damaging	0.06	Benign	0	Deleterious	1	Disease_causing	2.925	Medium	3.43	Tolerable	-1.068	Tolerable	0.033	Tolerable	0.705	Damaging	4.704	26.1	Damaging	5.31	Conserved	2.648	9.813	Conserved	19.34	Conserved	-	-	-		291	ID	WES	Stefan et al. Nature Neuroscience 2016	27479843
chr14	29237130	29237130	C	G	exonic	FOXG1	nonsynonymous	SNV	FOXG1:NM_005249:exon1:c.C645G:p.F215L	14q12	0	Damaging	1	Probably_damaging	0.995	Probably_damaging	0	Unknown	1	Disease_causing	3.07	Medium	-4.28	Damaging	1.063	Damaging	0.945	Damaging	0.965	Damaging	3.825	19.42	Tolerable	2.49	Conserved	1.597	1.885	Nonconserved	11.666	Nonconserved	-	-	-		616	ID	WES	Stefan et al. Nature Neuroscience 2016	27479843
chr14	29237215	29237215	C	T	exonic	FOXG1	nonsynonymous	SNV	FOXG1:NM_005249:exon1:c.C730T:p.R244C	14q12	0	Damaging	1	Probably_damaging	1	Probably_damaging	0	Unknown	1	Disease_causing	3.625	High	-4.12	Damaging	1.106	Damaging	0.954	Damaging	0.895	Damaging	4.807	27.2	Damaging	4	Conserved	1.769	5.846	Nonconserved	15.749	Conserved	-	-	-		348	ID	WES	Stefan et al. Nature Neuroscience 2016	27479843
chr17	29250039	29250039	G	A	exonic	ADAP2	nonsynonymous	SNV	ADAP2:NM_001346712:exon2:c.G176A:p.S59N,ADAP2:NM_001346714:exon2:c.G176A:p.S59N,ADAP2:NM_001346716:exon2:c.G176A:p.S59N,ADAP2:NM_018404:exon2:c.G176A:p.S59N	17q11.2	0.05	Damaging	1	Probably_damaging	0.999	Probably_damaging	0	Deleterious	1	Disease_causing	3.915	High	0.6	Tolerable	0.226	Damaging	0.496	Tolerable	0.594	Damaging	3.17	16.61	Tolerable	5.59	Conserved	2.636	6.076	Conserved	17.063	Conserved	-	-	-		396	ID	WES	Stefan et al. Nature Neuroscience 2016	27479843
chr14	30107763	30107763	A	T	exonic	PRKD1	nonsynonymous	SNV	PRKD1:NM_002742:exon6:c.T917A:p.F306Y,PRKD1:NM_001330069:exon7:c.T941A:p.F314Y,PRKD1:NM_001348390:exon7:c.T653A:p.F218Y	14q12	0.57	Tolerable	0.476	Possibly_damaging	0.405	Benign	0	Deleterious	1	Disease_causing	-0.13	Neutral	-1.79	Damaging	-0.548	Tolerable	0.321	Tolerable	0.484	Tolerable	2.946	15.82	Tolerable	5.4	Conserved	2.177	5.26	Conserved	11.994	Nonconserved	-	-	-		630	ID	WES	Stefan et al. Nature Neuroscience 2016	27479843
chr16	30129459	30129459	A	G	exonic	MAPK3	nonsynonymous	SNV	MAPK3:NM_001040056:exon4:c.T569C:p.I190T,MAPK3:NM_001109891:exon4:c.T569C:p.I190T,MAPK3:NM_002746:exon4:c.T569C:p.I190T	16p11.2	1	Tolerable	0.862	Possibly_damaging	0.543	Possibly_damaging	0	Deleterious	1	Disease_causing	0.755	Neutral	-0.11	Tolerable	-0.863	Tolerable	0.171	Tolerable	0.765	Damaging	2.862	15.53	Tolerable	5.69	Conserved	2.171	9.281	Conserved	14.935	Nonconserved	-	-	-		47	ID	WES	Stefan et al. Nature Neuroscience 2016	27479843
chr16	30369625	30369625	C	A	exonic	TBC1D10B	synonymous	SNV	TBC1D10B:NM_015527:exon9:c.G2067T:p.G689G	16p11.2	-	-	-	-	-	-	-	-	-	-	-	-	-	-	-	-	-	-	-	-	-	-	-	-	-	-	-	-	-	-	-	-	-		314	ID	WES	Stefan et al. Nature Neuroscience 2016	27479843
chr8	30700874	30700874	A	G	exonic	TEX15	nonsynonymous	SNV	TEX15:NM_001350162:exon8:c.T6809C:p.I2270T	8p12	0	Damaging	1	Probably_damaging	0.999	Probably_damaging	0	Deleterious	0.966	Disease_causing	1.845	Low	2.28	Tolerable	-1.012	Tolerable	0.108	Tolerable	0.893	Damaging	3.378	17.39	Tolerable	5.82	Conserved	2.232	6.281	Conserved	15.179	Conserved	-	-	-		119	ID	WES	Stefan et al. Nature Neuroscience 2016	27479843
chr16	30723271	30723274	ACAG	CA	exonic	SRCAP	frameshift	block substitution	SRCAP:NM_006662:exon12:c.1608_1611CA	16p11.2	-	-	-	-	-	-	-	-	-	-	-	-	-	-	-	-	-	-	-	-	-	-	-	-	-	-	-	-	-	-	-	-	-		375	ID	WES	Stefan et al. Nature Neuroscience 2016	27479843
chr16	30734282	30734282	A	G	splicing	SRCAP	splicing	SNV	NM_006662:exon24:c.3893-2A>G	16p11.2	-	-	-	-	-	-	-	-	1	Disease_causing	-	-	-	-	-	-	-	-	-	-	3.564	18.17	Tolerable	5.83	Conserved	2.235	6.585	Conserved	13.724	Nonconserved	-	-	-		132	ID	WES	Stefan et al. Nature Neuroscience 2016	27479843
chr16	30734380	30734380	C	T	exonic	SRCAP	nonsynonymous	SNV	SRCAP:NM_006662:exon24:c.C3989T:p.A1330V	16p11.2	0.1	Tolerable	0.026	Benign	0.017	Benign	0.01	Neutral	0.962	Polymorphism	0.345	Neutral	-2.9	Damaging	-0.393	Tolerable	0.53	Damaging	0.15	Tolerable	2.905	15.68	Tolerable	3.88	Conserved	0.816	3.438	Nonconserved	10.164	Nonconserved	-	-	-		491	ID	WES	Stefan et al. Nature Neuroscience 2016	27479843
chr16	30750485	30750485	-	G	exonic	SRCAP	frameshift	insertion	SRCAP:NM_006662:exon34:c.9125dupG:p.R3042fs	16p11.2	-	-	-	-	-	-	-	-	-	-	-	-	-	-	-	-	-	-	-	-	-	-	-	-	-	-	-	-	-	-	-	-	-		1	ID	WES	Stefan et al. Nature Neuroscience 2016	27479843
chr16	30779462	30779462	C	A	exonic	RNF40	synonymous	SNV	RNF40:NM_001207034:exon11:c.C1290A:p.P430P,RNF40:NM_001207033:exon13:c.C1590A:p.P530P,RNF40:NM_001286572:exon13:c.C1590A:p.P530P,RNF40:NM_014771:exon13:c.C1590A:p.P530P	16p11.2	-	-	-	-	-	-	-	-	-	-	-	-	-	-	-	-	-	-	-	-	-	-	-	-	-	-	-	-	-	-	-	-	-		463	ID	WES	Stefan et al. Nature Neuroscience 2016	27479843
chr7	30821703	30821703	C	G	exonic	MINDY4	synonymous	SNV	MINDY4:NM_032222:exon3:c.C294G:p.L98L	7p14.3	-	-	-	-	-	-	-	-	-	-	-	-	-	-	-	-	-	-	-	-	-	-	-	-	-	-	-	-	-	-	-	-	-		439	ID	WES	Stefan et al. Nature Neuroscience 2016	27479843
chr22	30950980	30950980	G	C	exonic	GAL3ST1	nonsynonymous	SNV	GAL3ST1:NM_001318103:exon3:c.C1232G:p.T411S,GAL3ST1:NM_001318105:exon3:c.C1232G:p.T411S,GAL3ST1:NM_001318109:exon3:c.C1307G:p.T436S,GAL3ST1:NM_001318111:exon3:c.C1232G:p.T411S,GAL3ST1:NM_001318112:exon3:c.C1232G:p.T411S,GAL3ST1:NM_001318114:exon3:c.C1235G:p.T412S,GAL3ST1:NM_001318104:exon4:c.C1232G:p.T411S,GAL3ST1:NM_001318106:exon4:c.C1232G:p.T411S,GAL3ST1:NM_001318107:exon4:c.C1235G:p.T412S,GAL…	22q12.2	0.45	Tolerable	0.858	Possibly_damaging	0.474	Possibly_damaging	0	Deleterious	1	Disease_causing	1.7	Low	2.2	Tolerable	-1.094	Tolerable	0.055	Tolerable	0.436	Tolerable	3.574	18.21	Tolerable	2.09	Conserved	0.787	6.609	Nonconserved	12.761	Nonconserved	-	-	-		803	ID	WES	Stefan et al. Nature Neuroscience 2016	27479843
chr18	31318470	31318470	G	T	exonic	ASXL3	stopgain	SNV	ASXL3:NM_030632:exon11:c.G1102T:p.E368X	18q12.1	0.04	Damaging	-	-	-	-	0.129	Neutral	1	Disease_causing_automatic	-	-	-	-	-	-	-	-	-	-	5.446	35	Damaging	5.01	Conserved	2.49	8.132	Conserved	18.688	Conserved	-	-	-		254	ID	WES	Stefan et al. Nature Neuroscience 2016	27479843
chr18	31318557	31318557	C	T	exonic	ASXL3	stopgain	SNV	ASXL3:NM_030632:exon11:c.C1189T:p.Q397X	18q12.1	0.61	Tolerable	-	-	-	-	0.649	Neutral	1	Disease_causing_automatic	-	-	-	-	-	-	-	-	-	-	1.973	12.55	Tolerable	4.13	Conserved	1.216	2.513	Nonconserved	11.381	Nonconserved	-	-	-		734	ID	WES	Stefan et al. Nature Neuroscience 2016	27479843
chr18	31323161	31323161	C	T	exonic	ASXL3	stopgain	SNV	ASXL3:NM_030632:exon12:c.C3349T:p.R1117X	18q12.1	1	Tolerable	-	-	-	-	0.057	Neutral	1	Disease_causing	-	-	-	-	-	-	-	-	-	-	7.615	39	Damaging	1.52	Nonconserved	0.731	0.528	Nonconserved	15.691	Conserved	-	-	-		816	ID	WES	Stefan et al. Nature Neuroscience 2016	27479843
chr18	31324027	31324028	CT	-	exonic	ASXL3	frameshift	deletion	ASXL3:NM_030632:exon12:c.4215_4216del:p.D1405fs	18q12.1	-	-	-	-	-	-	-	-	-	-	-	-	-	-	-	-	-	-	-	-	-	-	-	-	-	-	-	-	-	-	-	-	-		252	ID	WES	Stefan et al. Nature Neuroscience 2016	27479843
chr18	31324271	31324271	-	T	exonic	ASXL3	frameshift	insertion	ASXL3:NM_030632:exon12:c.4460dupT:p.L1487fs	18q12.1	-	-	-	-	-	-	-	-	-	-	-	-	-	-	-	-	-	-	-	-	-	-	-	-	-	-	-	-	-	-	-	-	-		332	ID	WES	Stefan et al. Nature Neuroscience 2016	27479843
chr20	31387080	31387080	G	A	exonic	DNMT3B	nonsynonymous	SNV	DNMT3B:NM_001207056:exon13:c.G1417A:p.A473T,DNMT3B:NM_001207055:exon14:c.G1519A:p.A507T,DNMT3B:NM_175848:exon15:c.G1645A:p.A549T,DNMT3B:NM_175849:exon15:c.G1645A:p.A549T,DNMT3B:NM_175850:exon15:c.G1681A:p.A561T,DNMT3B:NM_006892:exon16:c.G1705A:p.A569T	20q11.21	0.05	Damaging	0.997	Probably_damaging	0.913	Probably_damaging	0	Deleterious	1	Disease_causing	2.34	Medium	-1.12	Tolerable	0.192	Damaging	0.594	Damaging	0.314	Tolerable	5.079	31	Damaging	5.97	Conserved	2.828	4.749	Conserved	15.647	Conserved	-	-	-		15	ID	WES	Stefan et al. Nature Neuroscience 2016	27479843
chr14	31581629	31581629	C	T	exonic	HECTD1	nonsynonymous	SNV	HECTD1:NM_015382:exon35:c.G6271A:p.A2091T	14q12	0.4	Tolerable	0.897	Possibly_damaging	0.198	Benign	0	Unknown	1	Disease_causing	1.01	Low	2.74	Tolerable	-1.048	Tolerable	0.028	Tolerable	0.791	Damaging	3.968	20.3	Damaging	5.86	Conserved	2.771	7.487	Conserved	20.193	Conserved	-	-	4.987e-05		325	ID	WES	Stefan et al. Nature Neuroscience 2016	27479843
chr14	31613451	31613451	C	G	exonic	HECTD1	nonsynonymous	SNV	HECTD1:NM_015382:exon17:c.G2644C:p.E882Q	14q12	0.48	Tolerable	0.967	Probably_damaging	0.326	Benign	0	Unknown	1	Disease_causing	0	Neutral	1.52	Tolerable	-0.829	Tolerable	0.17	Tolerable	0.803	Damaging	3.936	20.1	Damaging	5.5	Conserved	2.575	7.814	Conserved	19.402	Conserved	-	-	-		618	ID	WES	Stefan et al. Nature Neuroscience 2016	27479843
chr14	31644149	31644149	G	A	exonic	HECTD1	synonymous	SNV	HECTD1:NM_015382:exon4:c.C571T:p.L191L	14q12	-	-	-	-	-	-	-	-	-	-	-	-	-	-	-	-	-	-	-	-	-	-	-	-	-	-	-	-	-	-	-	-	-		151	ID	WES	Stefan et al. Nature Neuroscience 2016	27479843
chr19	31768998	31768998	C	T	exonic	TSHZ3	synonymous	SNV	TSHZ3:NM_020856:exon2:c.G1701A:p.S567S	19q12	-	-	-	-	-	-	-	-	-	-	-	-	-	-	-	-	-	-	-	-	-	-	-	-	-	-	-	-	-	-	-	-	5.766e-05		814	ID	WES	Stefan et al. Nature Neuroscience 2016	27479843
chr9	32542416	32542416	C	T	exonic	TOPORS	nonsynonymous	SNV	TOPORS:NM_001195622:exon2:c.G1912A:p.E638K,TOPORS:NM_005802:exon3:c.G2107A:p.E703K	9p21.1	0.15	Tolerable	0.006	Benign	0.007	Benign	0	Deleterious	0.7	Polymorphism	0.695	Neutral	2.28	Tolerable	-1.085	Tolerable	0.037	Tolerable	0.655	Damaging	1.615	11.36	Tolerable	4.74	Conserved	1.628	1.513	Nonconserved	12.402	Nonconserved	-	-	-		766	ID	WES	Stefan et al. Nature Neuroscience 2016	27479843
chr11	32953594	32953594	C	T	exonic	QSER1	nonsynonymous	SNV	QSER1:NM_001076786:exon4:c.C403T:p.R135C	11p13	0.03	Damaging	1	Probably_damaging	1	Probably_damaging	0	Deleterious	1	Disease_causing	2.045	Medium	0.77	Tolerable	-0.479	Tolerable	0.303	Tolerable	0.777	Damaging	4.148	21.4	Damaging	5.18	Conserved	2.579	7.442	Conserved	19.061	Conserved	-	-	-		412	ID	WES	Stefan et al. Nature Neuroscience 2016	27479843
chr13	33110527	33110527	C	T	exonic	N4BP2L2	nonsynonymous	SNV	N4BP2L2:NM_001320836:exon2:c.G638A:p.G213D,N4BP2L2:NM_014887:exon2:c.G638A:p.G213D	13q13.1	1	Tolerable	0	Benign	0.001	Benign	-	-	1	Polymorphism	-0.665	Neutral	1.01	Tolerable	-0.986	Tolerable	0.03	Tolerable	0.112	Tolerable	-1.548	0.015	Tolerable	2.79	Conserved	0.319	0.444	Nonconserved	2.32	Nonconserved	-	-	-		49	ID	WES	Stefan et al. Nature Neuroscience 2016	27479843
chr17	33289581	33289581	T	G	exonic	ZNF830	synonymous	SNV	ZNF830:NM_052857:exon1:c.T996G:p.L332L	17q12	-	-	-	-	-	-	-	-	-	-	-	-	-	-	-	-	-	-	-	-	-	-	-	-	-	-	-	-	-	-	-	-	-		411	ID	WES	Stefan et al. Nature Neuroscience 2016	27479843
chr17	33321325	33321325	A	G	exonic	LIG3	nonsynonymous	SNV	LIG3:NM_002311:exon9:c.A1486G:p.M496V,LIG3:NM_013975:exon9:c.A1486G:p.M496V	17q12	0.22	Tolerable	0.213	Benign	0.262	Benign	0	Deleterious	1	Disease_causing	0.58	Neutral	-1.27	Tolerable	-0.556	Tolerable	0.32	Tolerable	0.546	Damaging	3.02	16.07	Tolerable	5.65	Conserved	2.371	8.826	Conserved	15.21	Conserved	-	7.7e-05	1.65e-05		53	ID	WES	Stefan et al. Nature Neuroscience 2016	27479843
chr12	33559807	33559807	C	T	exonic	SYT10	nonsynonymous	SNV	SYT10:NM_198992:exon3:c.G994A:p.E332K	12p11.1	0.07	Tolerable	0.921	Possibly_damaging	0.808	Possibly_damaging	0.016	Neutral	0.997	Disease_causing	1.64	Low	-0.45	Tolerable	-0.389	Tolerable	0.345	Tolerable	0.57	Damaging	4.195	21.7	Damaging	3.84	Conserved	1.304	3.705	Nonconserved	12.997	Nonconserved	-	-	-		593	ID	WES	Stefan et al. Nature Neuroscience 2016	27479843
chr20	33591080	33591080	A	G	exonic	TRPC4AP	nonsynonymous	SNV	TRPC4AP:NM_015638:exon19:c.T2263C:p.C755R,TRPC4AP:NM_199368:exon19:c.T2239C:p.C747R	20q11.22	0.13	Tolerable	0.991	Probably_damaging	0.556	Possibly_damaging	0	Deleterious	1	Disease_causing	1.78	Low	-	-	-0.67	Tolerable	0.223	Tolerable	0.977	Damaging	3.122	16.43	Tolerable	4.79	Conserved	1.997	9.096	Nonconserved	14.49	Nonconserved	-	-	-		799	ID	WES	Stefan et al. Nature Neuroscience 2016	27479843
chr20	33859402	33859402	C	T	exonic	MMP24	nonsynonymous	SNV	MMP24:NM_006690:exon8:c.C1364T:p.T455M	20q11.22	0.07	Tolerable	0.82	Possibly_damaging	0.322	Benign	0	Deleterious	1	Disease_causing	1.855	Low	4.13	Tolerable	-0.975	Tolerable	0.014	Tolerable	0.442	Tolerable	3.479	17.8	Tolerable	4.51	Conserved	2.589	1.525	Nonconserved	15.446	Conserved	-	-	9.452e-06		511	ID	WES	Stefan et al. Nature Neuroscience 2016	27479843
chr5	33951772	33951772	C	T	exonic	SLC45A2	nonsynonymous	SNV	SLC45A2:NM_001012509:exon5:c.G1043A:p.R348H,SLC45A2:NM_016180:exon5:c.G1043A:p.R348H	5p13.2	0.47	Tolerable	0.001	Benign	0.002	Benign	0.075	Neutral	0.727	Polymorphism	-1.845	Neutral	-1.38	Tolerable	-0.904	Tolerable	0.12	Tolerable	0.059	Tolerable	-1.278	0.043	Tolerable	0.645	Nonconserved	-0.052	0.984	Nonconserved	10.129	Nonconserved	-	-	8.24e-06		277	ID	WES	Stefan et al. Nature Neuroscience 2016	27479843
chr1	34006766	34006766	C	G	exonic	CSMD2	nonsynonymous	SNV	CSMD2:NM_052896:exon58:c.G8989C:p.D2997H,CSMD2:NM_001281956:exon59:c.G9421C:p.D3141H	1p35.1	0	Damaging	1	Probably_damaging	0.992	Probably_damaging	0	Deleterious	1	Disease_causing	3.44	Medium	-0.29	Tolerable	0.407	Damaging	0.604	Damaging	0.875	Damaging	4.828	27.4	Damaging	5.58	Conserved	2.622	6.009	Conserved	18.558	Conserved	-	-	-		357	ID	WES	Stefan et al. Nature Neuroscience 2016	27479843
chr20	34243228	34243228	C	T	exonic	RBM12	nonsynonymous	SNV	RBM12:NM_001198840:exon2:c.G17A:p.R6H,RBM12:NM_001198838:exon3:c.G17A:p.R6H,RBM12:NM_006047:exon3:c.G17A:p.R6H,RBM12:NM_152838:exon3:c.G17A:p.R6H	20q11.22	-	-	1	Probably_damaging	0.999	Probably_damaging	0	Deleterious	1	Disease_causing	2.54	Medium	3.06	Tolerable	-0.619	Tolerable	0.258	Tolerable	0.99	Damaging	3.061	16.22	Tolerable	5.22	Conserved	2.725	7.32	Conserved	18.987	Conserved	-	-	8.403e-06		467	ID	WES	Stefan et al. Nature Neuroscience 2016	27479843
chr9	34257647	34257647	C	T	exonic	KIF24	nonsynonymous	SNV	KIF24:NM_194313:exon11:c.G1958A:p.R653H	9p13.3	0.01	Damaging	0.814	Possibly_damaging	0.355	Benign	0.359	Neutral	1	Polymorphism	2.175	Medium	-0.74	Tolerable	-0.738	Tolerable	0.272	Tolerable	0.114	Tolerable	2.075	12.89	Tolerable	-2.9	Nonconserved	-0.425	-0.835	Nonconserved	2.733	Nonconserved	-	-	1.648e-05		92	ID	WES	Stefan et al. Nature Neuroscience 2016	27479843
chr14	34269016	34269016	G	A	exonic	NPAS3	synonymous	SNV	NPAS3:NM_001165893:exon11:c.G1413A:p.K471K,NPAS3:NM_022123:exon11:c.G1407A:p.K469K,NPAS3:NM_001164749:exon12:c.G1503A:p.K501K,NPAS3:NM_173159:exon12:c.G1464A:p.K488K	14q13.1	-	-	-	-	-	-	-	-	-	-	-	-	-	-	-	-	-	-	-	-	-	-	-	-	-	-	-	-	-	-	-	-	-		467	ID	WES	Stefan et al. Nature Neuroscience 2016	27479843
chr20	34319893	34319893	C	T	exonic	RBM39	nonsynonymous	SNV	RBM39:NM_001242599:exon4:c.G266A:p.R89Q,RBM39:NM_001242600:exon4:c.G266A:p.R89Q,RBM39:NM_001323422:exon4:c.G266A:p.R89Q,RBM39:NM_001323424:exon4:c.G266A:p.R89Q,RBM39:NM_004902:exon4:c.G266A:p.R89Q,RBM39:NM_184234:exon4:c.G266A:p.R89Q	20q11.22	0.07	Tolerable	0.988	Probably_damaging	0.668	Possibly_damaging	0	Deleterious	1	Disease_causing	2.915	Medium	2.43	Tolerable	-0.255	Tolerable	0.369	Tolerable	0.485	Tolerable	4.218	21.9	Damaging	5.9	Conserved	2.789	5.519	Conserved	20.284	Conserved	-	-	-		563	ID	WES	Stefan et al. Nature Neuroscience 2016	27479843
chr21	34399519	34399519	G	A	exonic	OLIG2	nonsynonymous	SNV	OLIG2:NM_005806:exon2:c.G349A:p.E117K	21q22.11	0	Damaging	1	Probably_damaging	0.997	Probably_damaging	0	Unknown	1	Disease_causing	3.755	High	-6.56	Damaging	0.968	Damaging	0.991	Damaging	0.834	Damaging	5.08	31	Damaging	3.27	Conserved	1.626	9.59	Nonconserved	13.426	Nonconserved	-	-	-		474	ID	WES	Stefan et al. Nature Neuroscience 2016	27479843
chr15	34546775	34546775	G	A	exonic	SLC12A6	stopgain	SNV	SLC12A6:NM_001042497:exon7:c.C847T:p.R283X,SLC12A6:NM_005135:exon8:c.C739T:p.R247X,SLC12A6:NM_133647:exon8:c.C892T:p.R298X,SLC12A6:NM_001042494:exon9:c.C715T:p.R239X,SLC12A6:NM_001042495:exon9:c.C715T:p.R239X,SLC12A6:NM_001042496:exon9:c.C865T:p.R289X	15q14	0.56	Tolerable	-	-	-	-	0	Deleterious	1	Disease_causing_automatic	-	-	-	-	-	-	-	-	-	-	5.923	36	Damaging	3	Conserved	1.297	0.827	Nonconserved	9.427	Nonconserved	-	-	-		813	ID	WES	Stefan et al. Nature Neuroscience 2016	27479843
chr21	34926568	34926568	-	AA	exonic	SON	frameshift	insertion	SON:NM_001291411:exon3:c.5031_5032insAA:p.K1677fs,SON:NM_032195:exon3:c.5031_5032insAA:p.K1677fs,SON:NM_138927:exon3:c.5031_5032insAA:p.K1677fs	21q22.11	-	-	-	-	-	-	-	-	-	-	-	-	-	-	-	-	-	-	-	-	-	-	-	-	-	-	-	-	-	-	-	-	-		308	ID	WES	Stefan et al. Nature Neuroscience 2016	27479843
chr6	35427537	35427537	G	A	exonic	FANCE	nonsynonymous	SNV	FANCE:NM_021922:exon7:c.G1316A:p.G439E	6p21.31	0.47	Tolerable	0.47	Possibly_damaging	0.085	Benign	0.111	Neutral	1	Disease_causing	1.645	Low	0.87	Tolerable	-1.09	Tolerable	0.034	Tolerable	0.205	Tolerable	0.747	7.963	Tolerable	2.05	Conserved	0.588	1.086	Nonconserved	7.533	Nonconserved	-	-	-		40	ID	WES	Stefan et al. Nature Neuroscience 2016	27479843
chr19	35530095	35530095	G	A	exonic	SCN1B	nonsynonymous	SNV	SCN1B:NM_001037:exon4:c.G523A:p.V175M,SCN1B:NM_001321605:exon4:c.G424A:p.V142M	19q13.12	0.02	Damaging	0.903	Possibly_damaging	0.44	Benign	0.001	Deleterious	1	Disease_causing	1.1	Low	-4.77	Damaging	0.883	Damaging	0.87	Damaging	0.274	Tolerable	3.154	16.55	Tolerable	4.09	Conserved	2.121	2.175	Conserved	11.692	Nonconserved	-	-	8.282e-06		596	ID	WES	Stefan et al. Nature Neuroscience 2016	27479843
chr20	35563502	35563502	T	C	exonic	SAMHD1	nonsynonymous	SNV	SAMHD1:NM_015474:exon4:c.A439G:p.I147V	20q11.23	0.07	Tolerable	0.974	Probably_damaging	0.78	Possibly_damaging	0	Neutral	1	Disease_causing	2.005	Medium	-3.92	Damaging	0.838	Damaging	0.872	Damaging	0.484	Tolerable	4.385	23.2	Damaging	4.96	Conserved	1.124	6.254	Nonconserved	11.995	Nonconserved	-	-	-		647	ID	WES	Stefan et al. Nature Neuroscience 2016	27479843
chr9	35739732	35739732	G	T	exonic	GBA2	nonsynonymous	SNV	GBA2:NM_001330660:exon9:c.C1475A:p.T492K,GBA2:NM_020944:exon9:c.C1475A:p.T492K	9p13.3	0.04	Damaging	1	Probably_damaging	0.999	Probably_damaging	0	Deleterious	1	Disease_causing	2.9	Medium	-	-	0.137	Damaging	0.566	Damaging	0.957	Damaging	4.948	28.8	Damaging	6.03	Conserved	2.861	9.66	Conserved	20.167	Conserved	-	-	-		194	ID	WES	Stefan et al. Nature Neuroscience 2016	27479843
chr13	35747659	35747659	A	-	exonic	NBEA	frameshift	deletion	NBEA:NM_015678:exon27:c.4482delA:p.G1494fs	13q13.3	-	-	-	-	-	-	-	-	-	-	-	-	-	-	-	-	-	-	-	-	-	-	-	-	-	-	-	-	-	-	-	-	-		449	ID	WES	Stefan et al. Nature Neuroscience 2016	27479843
chr10	35819099	35819099	G	A	exonic	CCNY	synonymous	SNV	CCNY:NM_001282854:exon5:c.G108A:p.K36K,CCNY:NM_001282852:exon6:c.G432A:p.K144K,CCNY:NM_145012:exon7:c.G507A:p.K169K,CCNY:NM_001282853:exon8:c.G345A:p.K115K,CCNY:NM_181698:exon9:c.G345A:p.K115K	10p11.21	-	-	-	-	-	-	-	-	-	-	-	-	-	-	-	-	-	-	-	-	-	-	-	-	-	-	-	-	-	-	-	-	-		300	ID	WES	Stefan et al. Nature Neuroscience 2016	27479843
chrX	35821193	35821193	G	C	exonic	MAGEB16	nonsynonymous	SNV	MAGEB16:NM_001099921:exon2:c.G880C:p.V294L	Xp21.1	1	Tolerable	0	Benign	0	Benign	0.543	Neutral	1	Polymorphism	-1.375	Neutral	4.83	Tolerable	-0.986	Tolerable	0.001	Tolerable	0.089	Tolerable	-3.232	0.001	Tolerable	-6.26	Nonconserved	-3.311	-3.423	Nonconserved	1.73	Nonconserved	-	-	-		525	ID	WES	Stefan et al. Nature Neuroscience 2016	27479843
chr9	35957550	35957550	A	T	exonic	OR2S2	synonymous	SNV	OR2S2:NM_019897:exon1:c.T546A:p.I182I	9p13.3	-	-	-	-	-	-	-	-	-	-	-	-	-	-	-	-	-	-	-	-	-	-	-	-	-	-	-	-	-	-	-	-	-		710	ID	WES	Stefan et al. Nature Neuroscience 2016	27479843
chr17	36093744	36093744	G	A	exonic	HNF1B	synonymous	SNV	HNF1B:NM_000458:exon3:c.C615T:p.L205L	17q12	-	-	-	-	-	-	-	-	-	-	-	-	-	-	-	-	-	-	-	-	-	-	-	-	-	-	-	-	-	-	-	-	-		275	ID	WES	Stefan et al. Nature Neuroscience 2016	27479843
chr19	36218819	36218819	G	A	exonic	KMT2B	nonsynonymous	SNV	KMT2B:NM_014727:exon18:c.G4430A:p.R1477Q	19q13.12	0.39	Tolerable	0.004	Benign	0.002	Benign	0.187	Neutral	1	Polymorphism	1.245	Low	-1.66	Damaging	-0.773	Tolerable	0.364	Tolerable	0.125	Tolerable	0.52	6.818	Tolerable	3.84	Conserved	0.87	1.206	Nonconserved	9.525	Nonconserved	-	-	3.991e-05		283	ID	WES	Stefan et al. Nature Neuroscience 2016	27479843
chr9	36357854	36357854	G	A	exonic	RNF38	nonsynonymous	SNV	RNF38:NM_194329:exon4:c.C506T:p.P169L,RNF38:NM_194332:exon4:c.C407T:p.P136L,RNF38:NM_022781:exon5:c.C656T:p.P219L,RNF38:NM_194328:exon5:c.C407T:p.P136L,RNF38:NM_194330:exon5:c.C407T:p.P136L	9p13.2	0	Damaging	0.999	Probably_damaging	0.977	Probably_damaging	0	Deleterious	1	Disease_causing	2.085	Medium	-0.98	Tolerable	0.139	Damaging	0.568	Damaging	0.894	Damaging	5.076	31	Damaging	5.98	Conserved	2.838	8.83	Conserved	17.937	Conserved	-	-	-		231	ID	WES	Stefan et al. Nature Neuroscience 2016	27479843
chr6	36569755	36569759	GAAAG	-	exonic	SRSF3	frameshift	deletion	SRSF3:NM_003017:exon6:c.484_488del:p.E162fs	6p21.31	-	-	-	-	-	-	-	-	-	-	-	-	-	-	-	-	-	-	-	-	-	-	-	-	-	-	-	-	-	-	-	-	-		675	ID	WES	Stefan et al. Nature Neuroscience 2016	27479843
chr17	36716622	36716622	G	A	exonic	SRCIN1	synonymous	SNV	SRCIN1:NM_025248:exon8:c.C1740T:p.L580L	17q12	-	-	-	-	-	-	-	-	-	-	-	-	-	-	-	-	-	-	-	-	-	-	-	-	-	-	-	-	-	-	-	-	-		555	ID	WES	Stefan et al. Nature Neuroscience 2016	27479843
chr3	36779306	36779306	G	A	exonic	DCLK3	nonsynonymous	SNV	DCLK3:NM_033403:exon2:c.C845T:p.A282V	3p22.2	0.25	Tolerable	0.291	Benign	0.01	Benign	0.006	Neutral	1	Polymorphism	0.895	Low	-0.3	Tolerable	-1.036	Tolerable	0.124	Tolerable	0.073	Tolerable	0.116	4.626	Tolerable	3.47	Conserved	1.416	1.28	Nonconserved	2.387	Nonconserved	-	-	4.141e-05		679	ID	WES	Stefan et al. Nature Neuroscience 2016	27479843
chr1	36807409	36807409	G	A	exonic	STK40	nonsynonymous	SNV	STK40:NM_001282546:exon11:c.C1270T:p.P424S,STK40:NM_001282547:exon11:c.C1255T:p.P419S,STK40:NM_032017:exon12:c.C1255T:p.P419S	1p34.3	0.01	Damaging	0.793	Possibly_damaging	0.344	Benign	0	Deleterious	1	Disease_causing	0.975	Low	-0.2	Tolerable	-0.673	Tolerable	0.193	Tolerable	0.746	Damaging	3.596	18.31	Tolerable	5.01	Conserved	2.322	9.357	Conserved	17.287	Conserved	-	-	-		22	ID	WES	Stefan et al. Nature Neuroscience 2016	27479843
chr17	37224154	37224154	T	C	exonic	PLXDC1	nonsynonymous	SNV	PLXDC1:NM_020405:exon14:c.A1442G:p.Y481C	17q12	0	Damaging	1	Probably_damaging	0.997	Probably_damaging	0	Deleterious	1	Disease_causing	1.975	Medium	1.09	Tolerable	-0.642	Tolerable	0.231	Tolerable	0.869	Damaging	2.865	15.54	Tolerable	5.36	Conserved	2.164	6.85	Conserved	13.025	Nonconserved	-	-	-		814	ID	WES	Stefan et al. Nature Neuroscience 2016	27479843
chr6	37344771	37344771	G	A	exonic	RNF8	nonsynonymous	SNV	RNF8:NM_003958:exon6:c.G1198A:p.E400K,RNF8:NM_183078:exon6:c.G1198A:p.E400K	6p21.2	0.01	Damaging	1	Probably_damaging	0.996	Probably_damaging	0	Deleterious	1	Disease_causing	1.955	Medium	0.11	Tolerable	-0.091	Tolerable	0.467	Tolerable	0.928	Damaging	5.424	35	Damaging	5.69	Conserved	2.687	9.869	Conserved	18.805	Conserved	-	-	-		384	ID	WES	Stefan et al. Nature Neuroscience 2016	27479843
chr2	37439129	37439129	G	A	exonic	CEBPZ	nonsynonymous	SNV	CEBPZ:NM_005760:exon12:c.C2657T:p.S886L	2p22.2	0.38	Tolerable	0.002	Benign	0.006	Benign	0.015	Neutral	0.906	Polymorphism	0.895	Low	2.36	Tolerable	-1.046	Tolerable	0.029	Tolerable	0.06	Tolerable	1.988	12.61	Tolerable	3.93	Conserved	1.552	3.013	Nonconserved	9.475	Nonconserved	-	-	-		752	ID	WES	Stefan et al. Nature Neuroscience 2016	27479843
chr4	37446670	37446670	T	C	exonic	NWD2	synonymous	SNV	NWD2:NM_001144990:exon7:c.T3060C:p.D1020D	4p14	-	-	-	-	-	-	-	-	-	-	-	-	-	-	-	-	-	-	-	-	-	-	-	-	-	-	-	-	-	-	-	-	-		802	ID	WES	Stefan et al. Nature Neuroscience 2016	27479843
chr3	37574910	37574910	C	T	exonic	ITGA9	synonymous	SNV	ITGA9:NM_002207:exon14:c.C1479T:p.N493N	3p22.2	-	-	-	-	-	-	-	-	-	-	-	-	-	-	-	-	-	-	-	-	-	-	-	-	-	-	-	-	-	-	-	-	2.473e-05		9	ID	WES	Stefan et al. Nature Neuroscience 2016	27479843
chrX	37663324	37663324	G	A	exonic	CYBB	synonymous	SNV	CYBB:NM_000397:exon9:c.G1092A:p.G364G	Xp11.4	-	-	-	-	-	-	-	-	-	-	-	-	-	-	-	-	-	-	-	-	-	-	-	-	-	-	-	-	-	-	-	-	-		37	ID	WES	Stefan et al. Nature Neuroscience 2016	27479843
chr8	37734693	37734693	G	A	exonic	RAB11FIP1	nonsynonymous	SNV	RAB11FIP1:NM_001002814:exon2:c.C748T:p.P250S,RAB11FIP1:NM_025151:exon2:c.C748T:p.P250S	8p11.23	0.53	Tolerable	0.998	Probably_damaging	0.892	Possibly_damaging	0	Deleterious	0.68	Disease_causing	1.54	Low	2.69	Tolerable	-0.861	Tolerable	0.127	Tolerable	0.537	Damaging	1.905	12.33	Tolerable	4.74	Conserved	1.347	6.203	Nonconserved	15.174	Conserved	-	-	-		515	ID	WES	Stefan et al. Nature Neuroscience 2016	27479843
chr17	38100889	38100889	G	-	exonic	LRRC3C	frameshift	deletion	LRRC3C:NM_001195545:exon2:c.730delG:p.V244fs	17q21.1	-	-	-	-	-	-	-	-	-	-	-	-	-	-	-	-	-	-	-	-	-	-	-	-	-	-	-	-	-	-	-	-	-		222	ID	WES	Stefan et al. Nature Neuroscience 2016	27479843
chr8	38122034	38122034	A	G	exonic	PLPP5	synonymous	SNV	PLPP5:NM_001102559:exon7:c.T723C:p.H241H	8p11.23	-	-	-	-	-	-	-	-	1	Disease_causing	-	-	-	-	-0.649	Tolerable	0.266	Tolerable	-	-	-1.325	0.032	Tolerable	-3.02	Nonconserved	-0.569	0.588	Nonconserved	14.492	Nonconserved	-	-	-		744	ID	WES	Stefan et al. Nature Neuroscience 2016	27479843
chr17	38563118	38563118	C	T	exonic	TOP2A	nonsynonymous	SNV	TOP2A:NM_001067:exon14:c.G1703A:p.R568H	17q21.2	0.02	Damaging	0.819	Possibly_damaging	0.575	Possibly_damaging	0	Deleterious	0.716	Polymorphism	0.345	Neutral	1.94	Tolerable	-1.097	Tolerable	0.049	Tolerable	0.442	Tolerable	3.88	19.72	Tolerable	5.52	Conserved	2.767	2.974	Conserved	14.963	Nonconserved	-	-	1.321e-05		571	ID	WES	Stefan et al. Nature Neuroscience 2016	27479843
chr17	38634863	38634863	G	A	exonic	TNS4	nonsynonymous	SNV	TNS4:NM_032865:exon11:c.C1948T:p.R650C	17q21.2	0.06	Tolerable	1	Probably_damaging	0.986	Probably_damaging	0	Deleterious	1	Disease_causing	1.39	Low	0.94	Tolerable	-0.835	Tolerable	0.183	Tolerable	0.491	Tolerable	4.177	21.6	Damaging	5	Conserved	2.326	4.875	Conserved	11.485	Nonconserved	-	-	9.885e-05		54	ID	WES	Stefan et al. Nature Neuroscience 2016	27479843
chr17	38813957	38813957	G	A	exonic	KRT222	synonymous	SNV	KRT222:NM_152349:exon4:c.C492T:p.T164T	17q21.2	-	-	-	-	-	-	-	-	-	-	-	-	-	-	-	-	-	-	-	-	-	-	-	-	-	-	-	-	-	-	-	-	-		591	ID	WES	Stefan et al. Nature Neuroscience 2016	27479843
chr21	38868554	38868554	A	-	exonic	DYRK1A	frameshift	deletion	DYRK1A:NM_001347723:exon8:c.1119delA:p.G373fs,DYRK1A:NM_130436:exon8:c.1206delA:p.G402fs,DYRK1A:NM_130438:exon8:c.1233delA:p.G411fs,DYRK1A:NM_001347721:exon9:c.1206delA:p.G402fs,DYRK1A:NM_001347722:exon9:c.1206delA:p.G402fs,DYRK1A:NM_001396:exon9:c.1233delA:p.G411fs,DYRK1A:NM_101395:exon10:c.1233delA:p.G411fs	21q22.13	-	-	-	-	-	-	-	-	-	-	-	-	-	-	-	-	-	-	-	-	-	-	-	-	-	-	-	-	-	-	-	-	-		107	ID	WES	Stefan et al. Nature Neuroscience 2016	27479843
chr21	38877731	38877731	A	G	exonic	DYRK1A	nonsynonymous	SNV	DYRK1A:NM_001347723:exon9:c.A1271G:p.Y424C,DYRK1A:NM_130436:exon9:c.A1358G:p.Y453C,DYRK1A:NM_130438:exon9:c.A1385G:p.Y462C,DYRK1A:NM_001347721:exon10:c.A1358G:p.Y453C,DYRK1A:NM_001347722:exon10:c.A1358G:p.Y453C,DYRK1A:NM_001396:exon10:c.A1385G:p.Y462C,DYRK1A:NM_101395:exon11:c.A1385G:p.Y462C	21q22.13	0	Damaging	1	Probably_damaging	0.996	Probably_damaging	0	Deleterious	1	Disease_causing	2.635	Medium	1.24	Tolerable	-0.497	Tolerable	0.262	Tolerable	0.919	Damaging	3.962	20.3	Damaging	5.83	Conserved	2.228	9.265	Conserved	16.195	Conserved	-	-	-		736	ID	WES	Stefan et al. Nature Neuroscience 2016	27479843
chr22	39411691	39411691	T	C	exonic	APOBEC3C	nonsynonymous	SNV	APOBEC3C:NM_014508:exon2:c.T109C:p.F37L	22q13.1	0.01	Damaging	0.417	Benign	0.284	Benign	-	-	1	Polymorphism	1.75	Low	0.22	Tolerable	-0.87	Tolerable	0.171	Tolerable	0.38	Tolerable	2.402	13.99	Tolerable	1.7	Nonconserved	1.027	3.062	Nonconserved	5.513	Nonconserved	-	-	-		409	ID	WES	Stefan et al. Nature Neuroscience 2016	27479843
chr17	39620679	39620679	C	G	exonic	KRT32	nonsynonymous	SNV	KRT32:NM_002278:exon4:c.G725C:p.R242P	17q21.2	0	Damaging	0.992	Probably_damaging	0.962	Probably_damaging	0.006	Neutral	0.848	Disease_causing	3.195	Medium	-1.09	Tolerable	0.602	Damaging	0.655	Damaging	0.895	Damaging	3.733	18.95	Tolerable	4.16	Conserved	1.299	0.579	Nonconserved	10.902	Nonconserved	-	-	-		351	ID	WES	Stefan et al. Nature Neuroscience 2016	27479843
chr17	39645771	39645771	G	A	exonic	KRT36	nonsynonymous	SNV	KRT36:NM_003771:exon1:c.C346T:p.R116W	17q21.2	0.01	Damaging	0.97	Probably_damaging	0.901	Possibly_damaging	0.469	Neutral	0.853	Polymorphism	2.135	Medium	-2.48	Damaging	0.043	Damaging	0.732	Damaging	0.387	Tolerable	3.446	17.66	Tolerable	2.43	Conserved	0.279	0.078	Nonconserved	4.8	Nonconserved	-	-	4.942e-05		624	ID	WES	Stefan et al. Nature Neuroscience 2016	27479843
chr12	39761790	39761790	A	G	exonic	KIF21A	synonymous	SNV	KIF21A:NM_001173463:exon4:c.T495C:p.D165D,KIF21A:NM_001173464:exon4:c.T495C:p.D165D,KIF21A:NM_001173465:exon4:c.T495C:p.D165D,KIF21A:NM_017641:exon4:c.T495C:p.D165D	12q12	-	-	-	-	-	-	-	-	-	-	-	-	-	-	-	-	-	-	-	-	-	-	-	-	-	-	-	-	-	-	-	-	-		276	ID	WES	Stefan et al. Nature Neuroscience 2016	27479843
chr19	39879928	39879928	T	A	exonic	PAF1	nonsynonymous	SNV	PAF1:NM_001256826:exon5:c.A425T:p.E142V,PAF1:NM_019088:exon6:c.A455T:p.E152V	19q13.2	0.1	Tolerable	1	Probably_damaging	0.999	Probably_damaging	0	Deleterious	1	Disease_causing	2.57	Medium	-	-	-0.145	Tolerable	0.436	Tolerable	0.895	Damaging	4.067	20.9	Damaging	5.31	Conserved	2.231	7.355	Conserved	13.266	Nonconserved	-	-	-		818	ID	WES	Stefan et al. Nature Neuroscience 2016	27479843
chr17	39919310	39919310	G	A	exonic	JUP	synonymous	SNV	JUP:NM_002230:exon8:c.C1422T:p.N474N,JUP:NM_021991:exon8:c.C1422T:p.N474N	17q21.2	-	-	-	-	-	-	-	-	-	-	-	-	-	-	-	-	-	-	-	-	-	-	-	-	-	-	-	-	-	-	-	-	-		450	ID	WES	Stefan et al. Nature Neuroscience 2016	27479843
chr17	39919377	39919377	G	A	exonic	JUP	nonsynonymous	SNV	JUP:NM_002230:exon8:c.C1355T:p.T452M,JUP:NM_021991:exon8:c.C1355T:p.T452M	17q21.2	0.01	Damaging	1	Probably_damaging	0.977	Probably_damaging	0	Deleterious	1	Disease_causing	1.865	Low	-0.12	Tolerable	-0.232	Tolerable	0.4	Tolerable	0.865	Damaging	4.576	24.8	Damaging	5.17	Conserved	2.681	9.519	Conserved	17.827	Conserved	-	-	7.418e-05		628	ID	WES	Stefan et al. Nature Neuroscience 2016	27479843
chr19	39923918	39923918	G	A	exonic	RPS16	stopgain	SNV	RPS16:NM_001020:exon5:c.C436T:p.R146X,RPS16:NM_001321111:exon5:c.C385T:p.R129X	19q13.2	-	-	-	-	-	-	-	-	1	Disease_causing	-	-	-	-	-	-	-	-	-	-	1.731	11.75	Tolerable	3.37	Conserved	1.04	9.554	Nonconserved	12.042	Nonconserved	-	-	-		330	ID	WES	Stefan et al. Nature Neuroscience 2016	27479843
chr19	39973541	39973541	C	T	exonic	TIMM50	synonymous	SNV	TIMM50:NM_001001563:exon3:c.C585T:p.D195D	19q13.2	-	-	-	-	-	-	-	-	-	-	-	-	-	-	-	-	-	-	-	-	-	-	-	-	-	-	-	-	-	-	-	-	8.237e-06		729	ID	WES	Stefan et al. Nature Neuroscience 2016	27479843
chr20	39977800	39977800	C	A	exonic	LPIN3	nonsynonymous	SNV	LPIN3:NM_001301860:exon5:c.C629A:p.P210H	20q12	-	-	0	Benign	0.003	Benign	0	Neutral	1	Polymorphism	0.205	Neutral	-1.37	Tolerable	-0.922	Tolerable	0.229	Tolerable	0.129	Tolerable	1.089	9.444	Tolerable	-2.71	Nonconserved	-0.188	0.291	Nonconserved	2.45	Nonconserved	-	-	8.272e-06		513	ID	WES	Stefan et al. Nature Neuroscience 2016	27479843
chr22	40042643	40042643	C	T	exonic	CACNA1I	nonsynonymous	SNV	CACNA1I:NM_001003406:exon8:c.C1219T:p.R407W,CACNA1I:NM_021096:exon8:c.C1219T:p.R407W	22q13.1	0.01	Damaging	1	Probably_damaging	0.998	Probably_damaging	0.014	Unknown	1	Disease_causing	2.74	Medium	-4.33	Damaging	1.019	Damaging	0.937	Damaging	0.608	Damaging	3.549	18.1	Tolerable	2.32	Conserved	1.899	2.149	Nonconserved	10.434	Nonconserved	-	-	-		93	ID	WES	Stefan et al. Nature Neuroscience 2016	27479843
chr7	40102423	40102423	A	G	splicing	CDK13	splicing	SNV	NM_031267:exon8:c.2601-2A>G;NM_003718:exon8:c.2601-2A>G	7p14.1	-	-	-	-	-	-	-	-	1	Disease_causing	-	-	-	-	-	-	-	-	-	-	4.545	24.6	Damaging	5.38	Conserved	2.172	7.497	Conserved	15.69	Conserved	-	-	-		25	ID	WES	Stefan et al. Nature Neuroscience 2016	27479843
chr4	40108602	40108610	GTAAAGTAC	TCAG	exonic	N4BP2	frameshift	block substitution	N4BP2:NM_018177:exon5:c.1456_1464TCAG,N4BP2:NM_001318359:exon6:c.1216_1224TCAG	4p14	-	-	-	-	-	-	-	-	-	-	-	-	-	-	-	-	-	-	-	-	-	-	-	-	-	-	-	-	-	-	-	-	-		212	ID	WES	Stefan et al. Nature Neuroscience 2016	27479843
chr17	40376856	40376857	CC	AA	exonic	STAT5B	nonframeshift	block substitution	STAT5B:NM_012448:exon4:c.315_316TT	17q21.2	-	-	-	-	-	-	-	-	-	-	-	-	-	-	-	-	-	-	-	-	-	-	-	-	-	-	-	-	-	-	-	-	-		427	ID	WES	Stefan et al. Nature Neuroscience 2016	27479843
chr17	40453468	40453468	C	G	exonic	STAT5A	nonsynonymous	SNV	STAT5A:NM_001288719:exon8:c.C1075G:p.R359G,STAT5A:NM_001288718:exon9:c.C1165G:p.R389G,STAT5A:NM_001288720:exon9:c.C1165G:p.R389G,STAT5A:NM_003152:exon10:c.C1165G:p.R389G	17q21.2	0.48	Tolerable	0.145	Benign	0.19	Benign	0	Deleterious	1	Disease_causing	1.15	Low	-2.21	Damaging	-0.194	Tolerable	0.529	Damaging	0.629	Damaging	1.646	11.46	Tolerable	4.6	Conserved	2.122	2.312	Conserved	17.492	Conserved	-	-	-		645	ID	WES	Stefan et al. Nature Neuroscience 2016	27479843
chr19	40480537	40480537	G	A	exonic	PSMC4	synonymous	SNV	PSMC4:NM_006503:exon5:c.G576A:p.K192K,PSMC4:NM_153001:exon5:c.G483A:p.K161K	19q13.2	-	-	-	-	-	-	-	-	-	-	-	-	-	-	-	-	-	-	-	-	-	-	-	-	-	-	-	-	-	-	-	-	-		787	ID	WES	Stefan et al. Nature Neuroscience 2016	27479843
chr19	40486241	40486241	C	T	exonic	PSMC4	nonsynonymous	SNV	PSMC4:NM_006503:exon9:c.C967T:p.R323W,PSMC4:NM_153001:exon9:c.C874T:p.R292W	19q13.2	0	Damaging	1	Probably_damaging	1	Probably_damaging	0	Deleterious	1	Disease_causing	4.43	High	-3.89	Damaging	1.08	Damaging	0.958	Damaging	0.966	Damaging	2.942	15.81	Tolerable	4.64	Conserved	1.381	4.773	Nonconserved	13.77	Nonconserved	-	-	1.648e-05		477	ID	WES	Stefan et al. Nature Neuroscience 2016	27479843
chr22	40676079	40676079	C	T	exonic	TNRC6B	stopgain	SNV	TNRC6B:NM_015088:exon9:c.C3184T:p.R1062X,TNRC6B:NM_001162501:exon10:c.C3343T:p.R1115X,TNRC6B:NM_001024843:exon12:c.C1102T:p.R368X	22q13.1	0.59	Tolerable	-	-	-	-	0	Deleterious	1	Disease_causing_automatic	-	-	-	-	-	-	-	-	-	-	10.199	43	Damaging	4.85	Conserved	2.798	4.637	Conserved	17.858	Conserved	-	-	-		238	ID	WES	Stefan et al. Nature Neuroscience 2016	27479843
chr18	40853841	40853841	C	T	exonic	SYT4	nonsynonymous	SNV	SYT4:NM_020783:exon2:c.G553A:p.E185K	18q12.3	0.88	Tolerable	0.175	Benign	0.132	Benign	0	Deleterious	1	Disease_causing	0.595	Neutral	3.17	Tolerable	-1.026	Tolerable	0.019	Tolerable	0.607	Damaging	2.85	15.49	Tolerable	5.87	Conserved	2.941	7.729	Conserved	20.583	Conserved	-	-	-		545	ID	WES	Stefan et al. Nature Neuroscience 2016	27479843
chr19	40900135	40900135	C	T	exonic	PRX	nonsynonymous	SNV	PRX:NM_181882:exon7:c.G4124A:p.R1375Q	19q13.2	0.59	Tolerable	0.998	Probably_damaging	0.986	Probably_damaging	0	Deleterious	1	Disease_causing	1.735	Low	4.36	Tolerable	-0.889	Tolerable	0.02	Tolerable	0.326	Tolerable	3.895	19.8	Tolerable	4.92	Conserved	2.565	0.756	Nonconserved	13.494	Nonconserved	-	-	1.767e-05		383	ID	WES	Stefan et al. Nature Neuroscience 2016	27479843
chr6	40998453	40998453	T	C	exonic	UNC5CL	synonymous	SNV	UNC5CL:NM_173561:exon7:c.A1161G:p.A387A	6p21.1	-	-	-	-	-	-	-	-	-	-	-	-	-	-	-	-	-	-	-	-	-	-	-	-	-	-	-	-	-	-	-	-	8.244e-06		675	ID	WES	Stefan et al. Nature Neuroscience 2016	27479843
chrX	41031089	41031089	A	G	splicing	USP9X	splicing	SNV	NM_001039591:exon21:c.3028-2A>G;NM_001039590:exon21:c.3028-2A>G	Xp11.4	-	-	-	-	-	-	-	-	1	Disease_causing	-	-	-	-	-	-	-	-	-	-	4.127	21.3	Damaging	5.26	Conserved	1.75	8.929	Nonconserved	13.926	Nonconserved	-	-	-		353	ID	WES	Stefan et al. Nature Neuroscience 2016	27479843
chrX	41047364	41047364	T	A	exonic	USP9X	stopgain	SNV	USP9X:NM_001039590:exon25:c.T3804A:p.Y1268X,USP9X:NM_001039591:exon25:c.T3804A:p.Y1268X	Xp11.4	1	Tolerable	-	-	-	-	0	Deleterious	1	Disease_causing_automatic	-	-	-	-	-	-	-	-	-	-	15.323	49	Damaging	4.42	Conserved	0.745	3.161	Nonconserved	10.462	Nonconserved	-	-	-		365	ID	WES	Stefan et al. Nature Neuroscience 2016	27479843
chr17	41165343	41165343	C	A	exonic	IFI35	synonymous	SNV	IFI35:NM_001330230:exon4:c.C328A:p.R110R,IFI35:NM_005533:exon4:c.C328A:p.R110R	17q21.31	-	-	-	-	-	-	-	-	-	-	-	-	-	-	-	-	-	-	-	-	-	-	-	-	-	-	-	-	-	-	-	-	0.0001		88	ID	WES	Stefan et al. Nature Neuroscience 2016	27479843
chrX	41200853	41200853	-	G	exonic	DDX3X	frameshift	insertion	DDX3X:NM_001193417:exon3:c.221dupG:p.S74fs,DDX3X:NM_001193416:exon4:c.269dupG:p.S90fs,DDX3X:NM_001356:exon4:c.269dupG:p.S90fs	Xp11.4	-	-	-	-	-	-	-	-	-	-	-	-	-	-	-	-	-	-	-	-	-	-	-	-	-	-	-	-	-	-	-	-	-		664	ID	WES	Stefan et al. Nature Neuroscience 2016	27479843
chrX	41203490	41203490	A	G	splicing	DDX3X	splicing	SNV	NM_001356:exon10:c.865-2A>G;NM_001193417:exon9:c.817-2A>G;NM_001193416:exon10:c.865-2A>G	Xp11.4	-	-	-	-	-	-	-	-	1	Disease_causing	-	-	-	-	-	-	-	-	-	-	3.149	16.53	Tolerable	4.41	Conserved	1.893	9.281	Nonconserved	12.005	Nonconserved	-	-	-		468	ID	WES	Stefan et al. Nature Neuroscience 2016	27479843
chrX	41203500	41203500	C	A	exonic	DDX3X	stopgain	SNV	DDX3X:NM_001193417:exon9:c.C825A:p.Y275X,DDX3X:NM_001193416:exon10:c.C873A:p.Y291X,DDX3X:NM_001356:exon10:c.C873A:p.Y291X	Xp11.4	-	-	-	-	-	-	-	-	1	Polymorphism	-	-	0.82	Tolerable	-1.054	Tolerable	0.048	Tolerable	-	-	11.422	45	Damaging	4.67	Conserved	2.408	2.055	Conserved	12.212	Nonconserved	-	-	-		528	ID	WES	Stefan et al. Nature Neuroscience 2016	27479843
chrX	41204469	41204469	-	A	exonic	DDX3X	frameshift	insertion	DDX3X:NM_001193417:exon10:c.1015dupA:p.D338fs,DDX3X:NM_001193416:exon11:c.1063dupA:p.D354fs,DDX3X:NM_001356:exon11:c.1063dupA:p.D354fs	Xp11.4	-	-	-	-	-	-	-	-	-	-	-	-	-	-	-	-	-	-	-	-	-	-	-	-	-	-	-	-	-	-	-	-	-		146	ID	WES	Stefan et al. Nature Neuroscience 2016	27479843
chrX	41204511	41204511	-	A	exonic	DDX3X	frameshift	insertion	DDX3X:NM_001193417:exon10:c.1057dupA:p.D352fs,DDX3X:NM_001193416:exon11:c.1105dupA:p.D368fs,DDX3X:NM_001356:exon11:c.1105dupA:p.D368fs	Xp11.4	-	-	-	-	-	-	-	-	-	-	-	-	-	-	-	-	-	-	-	-	-	-	-	-	-	-	-	-	-	-	-	-	-		237	ID	WES	Stefan et al. Nature Neuroscience 2016	27479843
chrX	41204712	41204712	-	CT	exonic	DDX3X	frameshift	insertion	DDX3X:NM_001193417:exon11:c.1178_1179insCT:p.G393fs,DDX3X:NM_001193416:exon12:c.1226_1227insCT:p.G409fs,DDX3X:NM_001356:exon12:c.1226_1227insCT:p.G409fs	Xp11.4	-	-	-	-	-	-	-	-	-	-	-	-	-	-	-	-	-	-	-	-	-	-	-	-	-	-	-	-	-	-	-	-	-		424	ID	WES	Stefan et al. Nature Neuroscience 2016	27479843
chrX	41206189	41206189	C	T	exonic	DDX3X	stopgain	SNV	DDX3X:NM_001193417:exon14:c.C1645T:p.Q549X,DDX3X:NM_001193416:exon15:c.C1693T:p.Q565X,DDX3X:NM_001356:exon15:c.C1693T:p.Q565X	Xp11.4	0	Damaging	-	-	-	-	0	Deleterious	1	Disease_causing	-	-	-	-	-	-	-	-	-	-	12.523	46	Damaging	5.28	Conserved	2.209	7.773	Conserved	18.095	Conserved	-	-	-		262	ID	WES	Stefan et al. Nature Neuroscience 2016	27479843
chr19	41209445	41209445	C	A	splicing	COQ8B	splicing	SNV	NM_024876:exon9:c.799+1G>T;NM_001142555:exon8:c.676+1G>T	19q13.2	-	-	-	-	-	-	-	-	1	Disease_causing	-	-	-	-	-	-	-	-	-	-	2.222	13.39	Tolerable	5.03	Conserved	2.33	7.545	Conserved	17.144	Conserved	-	-	-		563	ID	WES	Stefan et al. Nature Neuroscience 2016	27479843
chr3	41266936	41266936	C	T	exonic	CTNNB1	stopgain	SNV	CTNNB1:NM_001098209:exon5:c.C607T:p.Q203X,CTNNB1:NM_001098210:exon5:c.C607T:p.Q203X,CTNNB1:NM_001904:exon5:c.C607T:p.Q203X,CTNNB1:NM_001330729:exon6:c.C586T:p.Q196X	3p22.1	0.31	Tolerable	-	-	-	-	0	Deleterious	1	Disease_causing_automatic	-	-	-	-	-	-	-	-	-	-	6.837	38	Damaging	5.7	Conserved	2.692	7.818	Conserved	19.84	Conserved	-	-	-		342	ID	WES	Stefan et al. Nature Neuroscience 2016	27479843
chr3	41275102	41275105	TTCT	-	exonic	CTNNB1	frameshift	deletion	CTNNB1:NM_001098209:exon9:c.1268_1271del:p.I423fs,CTNNB1:NM_001098210:exon9:c.1268_1271del:p.I423fs,CTNNB1:NM_001904:exon9:c.1268_1271del:p.I423fs,CTNNB1:NM_001330729:exon10:c.1247_1250del:p.I416fs	3p22.1	-	-	-	-	-	-	-	-	-	-	-	-	-	-	-	-	-	-	-	-	-	-	-	-	-	-	-	-	-	-	-	-	-		310	ID	WES	Stefan et al. Nature Neuroscience 2016	27479843
chrX	41412989	41412989	A	-	exonic	CASK	frameshift	deletion	CASK:NM_001126055:exon19:c.1935delT:p.S645fs,CASK:NM_001126054:exon20:c.1953delT:p.S651fs,CASK:NM_003688:exon21:c.2022delT:p.S674fs	Xp11.4	-	-	-	-	-	-	-	-	-	-	-	-	-	-	-	-	-	-	-	-	-	-	-	-	-	-	-	-	-	-	-	-	-		151	ID	WES	Stefan et al. Nature Neuroscience 2016	27479843
chr22	41536259	41536259	C	T	exonic	EP300	stopgain	SNV	EP300:NM_001429:exon9:c.C1876T:p.R626X	22q13.2	1	Tolerable	-	-	-	-	0.024	Neutral	1	Disease_causing_automatic	-	-	-	-	-	-	-	-	-	-	15.146	49	Damaging	3.11	Conserved	0.593	1.041	Nonconserved	13.844	Nonconserved	-	-	-		409	ID	WES	Stefan et al. Nature Neuroscience 2016	27479843
chr22	41554419	41554425	GAGTTCT	GAAG	exonic	EP300	nonframeshift	block substitution	EP300:NM_001429:exon19:c.3505_3511GAAG	22q13.2	-	-	-	-	-	-	-	-	-	-	-	-	-	-	-	-	-	-	-	-	-	-	-	-	-	-	-	-	-	-	-	-	-		786	ID	WES	Stefan et al. Nature Neuroscience 2016	27479843
chr22	41564565	41564565	T	C	exonic	EP300	synonymous	SNV	EP300:NM_001429:exon24:c.T3987C:p.S1329S	22q13.2	-	-	-	-	-	-	-	-	-	-	-	-	-	-	-	-	-	-	-	-	-	-	-	-	-	-	-	-	-	-	-	-	-		710	ID	WES	Stefan et al. Nature Neuroscience 2016	27479843
chr17	41590758	41590758	C	T	exonic	DHX8	nonsynonymous	SNV	DHX8:NM_001322217:exon16:c.C2258T:p.T753I,DHX8:NM_001302623:exon17:c.C2531T:p.T844I,DHX8:NM_001322216:exon17:c.C1706T:p.T569I,DHX8:NM_001322218:exon17:c.C2525T:p.T842I,DHX8:NM_001322219:exon17:c.C2531T:p.T844I,DHX8:NM_001322220:exon17:c.C2531T:p.T844I,DHX8:NM_001322221:exon17:c.C2525T:p.T842I,DHX8:NM_004941:exon17:c.C2531T:p.T844I	17q21.31	0	Damaging	1	Probably_damaging	0.998	Probably_damaging	0	Deleterious	1	Disease_causing	4.545	High	-0.99	Tolerable	0.861	Damaging	0.779	Damaging	0.977	Damaging	5.19	32	Damaging	5.94	Conserved	2.832	7.603	Conserved	19.407	Conserved	-	-	-		534	ID	WES	Stefan et al. Nature Neuroscience 2016	27479843
chr13	41766839	41766839	A	G	exonic	KBTBD7	nonsynonymous	SNV	KBTBD7:NM_032138:exon1:c.T1555C:p.C519R	13q14.11	0.01	Damaging	1	Probably_damaging	0.997	Probably_damaging	0	Unknown	1	Disease_causing	1.59	Low	-0.29	Tolerable	-0.195	Tolerable	0.407	Tolerable	0.879	Damaging	2.394	13.96	Tolerable	5.37	Conserved	2.023	7.559	Conserved	13.315	Nonconserved	-	-	-		522	ID	WES	Stefan et al. Nature Neuroscience 2016	27479843
chr8	41791073	41791073	G	C	exonic	KAT6A	nonsynonymous	SNV	KAT6A:NM_006766:exon17:c.C4665G:p.S1555R	8p11.21	0.01	Damaging	1	Probably_damaging	0.998	Probably_damaging	0	Deleterious	1	Disease_causing	1.04	Low	-0.4	Tolerable	-0.271	Tolerable	0.366	Tolerable	0.882	Damaging	2.191	13.28	Tolerable	5.04	Conserved	1.508	4.572	Nonconserved	14.889	Nonconserved	-	-	-		629	ID	WES	Stefan et al. Nature Neuroscience 2016	27479843
chr8	41798918	41798918	-	T	exonic	KAT6A	stopgain	insertion	KAT6A:NM_006766:exon15:c.2480dupA:p.Y827_S828delinsX	8p11.21	-	-	-	-	-	-	-	-	-	-	-	-	-	-	-	-	-	-	-	-	-	-	-	-	-	-	-	-	-	-	-	-	-		820	ID	WES	Stefan et al. Nature Neuroscience 2016	27479843
chr19	41825524	41825524	T	C	exonic	CCDC97	nonsynonymous	SNV	CCDC97:NM_001346100:exon3:c.T353C:p.L118P,CCDC97:NM_052848:exon3:c.T548C:p.L183P	19q13.2	0.01	Damaging	1	Probably_damaging	0.999	Probably_damaging	0	Deleterious	1	Disease_causing	2.73	Medium	-	-	0.026	Damaging	0.463	Tolerable	0.879	Damaging	4.109	21.2	Damaging	4.94	Conserved	1.86	6.782	Nonconserved	13.57	Nonconserved	-	-	-		161	ID	WES	Stefan et al. Nature Neuroscience 2016	27479843
chr22	41832476	41832476	C	T	exonic	TOB2	nonsynonymous	SNV	TOB2:NM_016272:exon2:c.G874A:p.G292S	22q13.2	0.42	Tolerable	0	Benign	0	Benign	0.057	Neutral	0.999	Polymorphism	-0.755	Neutral	0.92	Tolerable	-1.024	Tolerable	0.032	Tolerable	0.068	Tolerable	0.726	7.863	Tolerable	0.409	Nonconserved	0.248	-0.018	Nonconserved	4.939	Nonconserved	-	-	1.689e-05		482	ID	WES	Stefan et al. Nature Neuroscience 2016	27479843
chr15	42042797	42042797	T	C	exonic	MGA	nonsynonymous	SNV	MGA:NM_001080541:exon16:c.T6365C:p.V2122A,MGA:NM_001164273:exon17:c.T6992C:p.V2331A	15q15.1	0.23	Tolerable	0.999	Probably_damaging	0.987	Probably_damaging	0.856	Neutral	0.696	Polymorphism	0.695	Neutral	-1.79	Damaging	-0.225	Tolerable	0.618	Damaging	0.459	Tolerable	-0.413	2.07	Tolerable	5.25	Conserved	2.21	3.277	Conserved	13.543	Nonconserved	-	-	-		373	ID	WES	Stefan et al. Nature Neuroscience 2016	27479843
chr6	42044928	42044928	G	A	exonic	TAF8	nonsynonymous	SNV	TAF8:NM_138572:exon8:c.G871A:p.D291N	6p21.1	0.01	Damaging	1	Probably_damaging	0.998	Probably_damaging	0	Deleterious	1	Disease_causing	2.28	Medium	-	-	-0.241	Tolerable	0.399	Tolerable	0.099	Tolerable	5.509	35	Damaging	5.85	Conserved	2.753	8.983	Conserved	17.938	Conserved	-	-	8.29e-06		374	ID	WES	Stefan et al. Nature Neuroscience 2016	27479843
chr20	42200704	42200704	T	C	exonic	SGK2	nonsynonymous	SNV	SGK2:NM_016276:exon8:c.T704C:p.L235P,SGK2:NM_001199264:exon9:c.T524C:p.L175P,SGK2:NM_170693:exon9:c.T524C:p.L175P	20q13.12	0	Damaging	1	Probably_damaging	1	Probably_damaging	0	Deleterious	1	Disease_causing	4.005	High	1.1	Tolerable	0.059	Damaging	0.387	Tolerable	0.991	Damaging	4.211	21.9	Damaging	4.4	Conserved	1.929	7.877	Nonconserved	13.288	Nonconserved	-	-	-		817	ID	WES	Stefan et al. Nature Neuroscience 2016	27479843
chr18	42281348	42281349	AG	-	exonic	SETBP1	frameshift	deletion	SETBP1:NM_001130110:exon2:c.37_38del:p.R13fs,SETBP1:NM_015559:exon2:c.37_38del:p.R13fs	18q12.3	-	-	-	-	-	-	-	-	-	-	-	-	-	-	-	-	-	-	-	-	-	-	-	-	-	-	-	-	-	-	-	-	-		166	ID	WES	Stefan et al. Nature Neuroscience 2016	27479843
chr8	42287663	42287663	C	G	exonic	SLC20A2	nonsynonymous	SNV	SLC20A2:NM_001257180:exon9:c.G1628C:p.G543A,SLC20A2:NM_001257181:exon9:c.G1628C:p.G543A,SLC20A2:NM_006749:exon9:c.G1628C:p.G543A	8p11.21	0.26	Tolerable	0.939	Possibly_damaging	0.553	Possibly_damaging	0	Deleterious	1	Disease_causing	1.285	Low	-2.44	Damaging	0.152	Damaging	0.622	Damaging	0.865	Damaging	3.69	18.75	Tolerable	5.71	Conserved	2.704	7.818	Conserved	17.351	Conserved	-	-	-		781	ID	WES	Stefan et al. Nature Neuroscience 2016	27479843
chr4	42466771	42466771	T	C	exonic	ATP8A1	nonsynonymous	SNV	ATP8A1:NM_001105529:exon26:c.A2510G:p.Y837C,ATP8A1:NM_006095:exon27:c.A2555G:p.Y852C	4p13	0	Damaging	0.999	Probably_damaging	0.954	Probably_damaging	0	Deleterious	1	Disease_causing	4.15	High	-2.75	Damaging	1.064	Damaging	0.902	Damaging	0.975	Damaging	4.048	20.8	Damaging	5.15	Conserved	2.071	7.898	Conserved	15.283	Conserved	-	-	-		450	ID	WES	Stefan et al. Nature Neuroscience 2016	27479843
chr19	42600305	42600305	T	G	exonic	POU2F2	nonsynonymous	SNV	POU2F2:NM_001207025:exon8:c.A592C:p.S198R,POU2F2:NM_001207026:exon8:c.A592C:p.S198R,POU2F2:NM_001247994:exon8:c.A544C:p.S182R,POU2F2:NM_002698:exon8:c.A544C:p.S182R	19q13.2	0	Damaging	0.998	Probably_damaging	0.969	Probably_damaging	0	Deleterious	1	Disease_causing	1.24	Low	-1.72	Damaging	0.26	Damaging	0.591	Damaging	0.774	Damaging	5.065	31	Damaging	4.47	Conserved	2.008	7.744	Conserved	13.172	Nonconserved	-	-	-		98	ID	WES	Stefan et al. Nature Neuroscience 2016	27479843
chr22	42606139	42606148	AAAAAGGTCC	-	exonic	TCF20	frameshift	deletion	TCF20:NM_181492:exon1:c.5164_5173del:p.G1722fs,TCF20:NM_005650:exon2:c.5164_5173del:p.G1722fs	22q13.2	-	-	-	-	-	-	-	-	-	-	-	-	-	-	-	-	-	-	-	-	-	-	-	-	-	-	-	-	-	-	-	-	-		336	ID	WES	Stefan et al. Nature Neuroscience 2016	27479843
chr22	42608815	42608815	G	A	exonic	TCF20	stopgain	SNV	TCF20:NM_181492:exon1:c.C2497T:p.Q833X,TCF20:NM_005650:exon2:c.C2497T:p.Q833X	22q13.2	0.32	Tolerable	-	-	-	-	0	Deleterious	1	Disease_causing	-	-	-	-	-	-	-	-	-	-	7.957	40	Damaging	5.3	Conserved	2.758	6.964	Conserved	19.156	Conserved	-	-	-		720	ID	WES	Stefan et al. Nature Neuroscience 2016	27479843
chr22	42610422	42610423	AT	-	exonic	TCF20	frameshift	deletion	TCF20:NM_181492:exon1:c.889_890del:p.M297fs,TCF20:NM_005650:exon2:c.889_890del:p.M297fs	22q13.2	-	-	-	-	-	-	-	-	-	-	-	-	-	-	-	-	-	-	-	-	-	-	-	-	-	-	-	-	-	-	-	-	-		751	ID	WES	Stefan et al. Nature Neuroscience 2016	27479843
chr22	42610927	42610927	G	A	exonic	TCF20	stopgain	SNV	TCF20:NM_181492:exon1:c.C385T:p.Q129X,TCF20:NM_005650:exon2:c.C385T:p.Q129X	22q13.2	0.22	Tolerable	-	-	-	-	0	Deleterious	1	Disease_causing	-	-	-	-	-	-	-	-	-	-	4.955	28.8	Damaging	5.52	Conserved	2.601	7.408	Conserved	19.437	Conserved	-	-	-		530	ID	WES	Stefan et al. Nature Neuroscience 2016	27479843
chr4	42626592	42626592	A	C	exonic	ATP8A1	nonsynonymous	SNV	ATP8A1:NM_001105529:exon4:c.T324G:p.I108M,ATP8A1:NM_006095:exon4:c.T324G:p.I108M	4p13	0	Damaging	1	Probably_damaging	0.998	Probably_damaging	0	Deleterious	1	Disease_causing	3.21	Medium	-1.4	Tolerable	0.449	Damaging	0.694	Damaging	0.826	Damaging	3.649	18.55	Tolerable	3.12	Conserved	1.023	2.746	Nonconserved	9.747	Nonconserved	-	-	-		175	ID	WES	Stefan et al. Nature Neuroscience 2016	27479843
chr3	42681123	42681123	C	G	exonic	NKTR	nonsynonymous	SNV	NKTR:NM_001349124:exon13:c.C3927G:p.S1309R,NKTR:NM_005385:exon13:c.C3927G:p.S1309R,NKTR:NM_001349125:exon15:c.C3168G:p.S1056R,NKTR:NM_001349126:exon15:c.C2823G:p.S941R	3p22.1	0	Damaging	0.989	Probably_damaging	0.837	Possibly_damaging	0	Deleterious	1	Disease_causing	2.775	Medium	2.47	Tolerable	-0.96	Tolerable	0.107	Tolerable	0.377	Tolerable	2.868	15.55	Tolerable	3.56	Conserved	0.749	0.096	Nonconserved	11.552	Nonconserved	-	-	-		1	ID	WES	Stefan et al. Nature Neuroscience 2016	27479843
chr13	42783097	42783097	A	G	exonic	DGKH	nonsynonymous	SNV	DGKH:NM_001297429:exon18:c.A1869G:p.I623M,DGKH:NM_001204505:exon20:c.A2196G:p.I732M,DGKH:NM_001204506:exon20:c.A2196G:p.I732M,DGKH:NM_152910:exon22:c.A2604G:p.I868M,DGKH:NM_178009:exon22:c.A2604G:p.I868M,DGKH:NM_001204504:exon23:c.A2604G:p.I868M	13q14.11	0.08	Tolerable	0.012	Benign	0.027	Benign	0	Neutral	1	Disease_causing	0.205	Neutral	1.55	Tolerable	-1.094	Tolerable	0.041	Tolerable	0.18	Tolerable	1.463	10.84	Tolerable	4.37	Conserved	0.962	1.948	Nonconserved	7.527	Nonconserved	-	-	-		634	ID	WES	Stefan et al. Nature Neuroscience 2016	27479843
chr15	42855985	42855985	T	C	exonic	HAUS2	nonsynonymous	SNV	HAUS2:NM_001130447:exon4:c.T335C:p.I112T,HAUS2:NM_001323630:exon4:c.T35C:p.I12T,HAUS2:NM_001323632:exon4:c.T146C:p.I49T,HAUS2:NM_018097:exon5:c.T428C:p.I143T,HAUS2:NM_001323631:exon6:c.T146C:p.I49T	15q15.2	0.05	Damaging	0.998	Probably_damaging	0.943	Probably_damaging	0	Deleterious	1	Disease_causing	2.255	Medium	0.7	Tolerable	-0.486	Tolerable	0.291	Tolerable	0.971	Damaging	4.182	21.7	Damaging	5.79	Conserved	2.215	5.042	Conserved	15.781	Conserved	-	-	8.305e-06		552	ID	WES	Stefan et al. Nature Neuroscience 2016	27479843
chr1	42875720	42875720	G	A	exonic	RIMKLA	nonsynonymous	SNV	RIMKLA:NM_173642:exon4:c.G547A:p.D183N	1p34.2	0.77	Tolerable	0.996	Probably_damaging	0.951	Probably_damaging	0	Deleterious	1	Disease_causing	0.435	Neutral	-	-	-0.884	Tolerable	0.208	Tolerable	0.097	Tolerable	2.577	14.58	Tolerable	5.56	Conserved	2.61	9.05	Conserved	17.032	Conserved	-	-	-		336	ID	WES	Stefan et al. Nature Neuroscience 2016	27479843
chr2	42935104	42935104	A	G	exonic	MTA3	synonymous	SNV	MTA3:NM_001330444:exon12:c.A1020G:p.A340A,MTA3:NM_001282756:exon13:c.A1041G:p.A347A,MTA3:NM_001330442:exon13:c.A1212G:p.A404A,MTA3:NM_001330443:exon13:c.A1209G:p.A403A,MTA3:NM_020744:exon13:c.A1212G:p.A404A,MTA3:NM_001282755:exon14:c.A1041G:p.A347A	2p21	-	-	-	-	-	-	-	-	-	-	-	-	-	-	-	-	-	-	-	-	-	-	-	-	-	-	-	-	-	-	-	-	-		150	ID	WES	Stefan et al. Nature Neuroscience 2016	27479843
chr6	42975003	42975003	G	A	exonic	PPP2R5D	nonsynonymous	SNV	PPP2R5D:NM_180977:exon3:c.G274A:p.E92K,PPP2R5D:NM_001270476:exon5:c.G139A:p.E47K,PPP2R5D:NM_006245:exon5:c.G592A:p.E198K,PPP2R5D:NM_180976:exon5:c.G496A:p.E166K	6p21.1	0	Damaging	1	Probably_damaging	0.996	Probably_damaging	0	Deleterious	1	Disease_causing	3.64	High	0.53	Tolerable	0.403	Damaging	0.608	Damaging	0.898	Damaging	5.783	36	Damaging	5.84	Conserved	2.76	9.869	Conserved	20.155	Conserved	-	-	-		770	ID	WES	Stefan et al. Nature Neuroscience 2016	27479843
chr6	42975009	42975009	G	A	exonic	PPP2R5D	nonsynonymous	SNV	PPP2R5D:NM_180977:exon3:c.G280A:p.E94K,PPP2R5D:NM_001270476:exon5:c.G145A:p.E49K,PPP2R5D:NM_006245:exon5:c.G598A:p.E200K,PPP2R5D:NM_180976:exon5:c.G502A:p.E168K	6p21.1	0	Damaging	0.995	Probably_damaging	0.976	Probably_damaging	0	Deleterious	1	Disease_causing	3.84	High	0.56	Tolerable	0.15	Damaging	0.462	Tolerable	0.923	Damaging	5.788	36	Damaging	5.74	Conserved	2.702	7.987	Conserved	19.92	Conserved	-	-	-		120	ID	WES	Stefan et al. Nature Neuroscience 2016	27479843
chr6	42977066	42977066	G	A	exonic	PPP2R5D	nonsynonymous	SNV	PPP2R5D:NM_180977:exon10:c.G940A:p.E314K,PPP2R5D:NM_001270476:exon12:c.G805A:p.E269K,PPP2R5D:NM_006245:exon12:c.G1258A:p.E420K,PPP2R5D:NM_180976:exon12:c.G1162A:p.E388K	6p21.1	0	Damaging	1	Probably_damaging	0.992	Probably_damaging	0	Deleterious	1	Disease_causing	4.125	High	0.49	Tolerable	0.631	Damaging	0.701	Damaging	0.958	Damaging	5.46	35	Damaging	6.04	Conserved	2.873	9.869	Conserved	20.579	Conserved	-	-	-		768	ID	WES	Stefan et al. Nature Neuroscience 2016	27479843
chr3	43095048	43095048	C	T	exonic	FAM198A	synonymous	SNV	FAM198A:NM_001129908:exon3:c.C1326T:p.F442F	3p22.1	-	-	-	-	-	-	-	-	-	-	-	-	-	-	-	-	-	-	-	-	-	-	-	-	-	-	-	-	-	-	-	-	-		315	ID	WES	Stefan et al. Nature Neuroscience 2016	27479843
chr18	43535077	43535077	C	T	exonic	EPG5	synonymous	SNV	EPG5:NM_020964:exon2:c.G291A:p.T97T	18q21.1	-	-	-	-	-	-	-	-	-	-	-	-	-	-	-	-	-	-	-	-	-	-	-	-	-	-	-	-	-	-	-	-	-		112	ID	WES	Stefan et al. Nature Neuroscience 2016	27479843
chr1	43830946	43830946	T	A	exonic	ELOVL1	nonsynonymous	SNV	ELOVL1:NM_001256399:exon3:c.A148T:p.M50L,ELOVL1:NM_001256401:exon3:c.A148T:p.M50L,ELOVL1:NM_022821:exon3:c.A148T:p.M50L	1p34.2	0	Damaging	0.994	Probably_damaging	0.947	Probably_damaging	0	Deleterious	1	Disease_causing	2.86	Medium	1.91	Tolerable	-0.641	Tolerable	0.201	Tolerable	0.728	Damaging	4.82	27.3	Damaging	5.95	Conserved	2.279	7.698	Conserved	16.416	Conserved	-	-	-		586	ID	WES	Stefan et al. Nature Neuroscience 2016	27479843
chr20	44108600	44108600	C	G	exonic	WFDC2	nonsynonymous	SNV	WFDC2:NM_006103:exon3:c.C242G:p.P81R	20q13.12	0	Damaging	1	Probably_damaging	0.999	Probably_damaging	0	Deleterious	1	Disease_causing	3.8	High	-2.7	Damaging	1.109	Damaging	0.895	Damaging	0.896	Damaging	3.637	18.5	Tolerable	5.26	Conserved	2.598	2.306	Conserved	14.714	Nonconserved	-	-	-		647	ID	WES	Stefan et al. Nature Neuroscience 2016	27479843
chr18	44219621	44219621	G	A	exonic	LOXHD1	nonsynonymous	SNV	LOXHD1:NM_144612:exon4:c.C469T:p.R157C	18q21.1	0.15	Tolerable	1	Probably_damaging	0.998	Probably_damaging	-	-	1	Disease_causing	2.07	Medium	3.14	Tolerable	-1.215	Tolerable	0.06	Tolerable	0.94	Damaging	1.961	12.51	Tolerable	4.88	Conserved	2.751	3.62	Conserved	12.175	Nonconserved	0.000399361	-	-		744	ID	WES	Stefan et al. Nature Neuroscience 2016	27479843
chr2	44528205	44528205	G	A	exonic	SLC3A1	nonsynonymous	SNV	SLC3A1:NM_000341:exon6:c.G1075A:p.D359N	2p21	0.03	Damaging	1	Probably_damaging	0.985	Probably_damaging	0	Deleterious	1	Disease_causing	2.31	Medium	-4.54	Damaging	1.059	Damaging	0.984	Damaging	0.251	Tolerable	4.863	27.8	Damaging	5.26	Conserved	2.46	6.944	Conserved	17.658	Conserved	-	-	8.241e-06		289	ID	WES	Stefan et al. Nature Neuroscience 2016	27479843
chr19	44611602	44611602	G	A	exonic	ZNF224	nonsynonymous	SNV	ZNF224:NM_001321645:exon6:c.G1289A:p.C430Y,ZNF224:NM_013398:exon6:c.G1289A:p.C430Y	19q13.31	0	Damaging	1	Probably_damaging	1	Probably_damaging	-	-	0.739	Disease_causing	2.935	Medium	-1.94	Damaging	0.846	Damaging	0.765	Damaging	0.456	Tolerable	4.491	24.1	Damaging	2.69	Conserved	1.507	4.683	Nonconserved	12.518	Nonconserved	-	-	-		561	ID	WES	Stefan et al. Nature Neuroscience 2016	27479843
chr21	44840939	44840943	TCTCA	CCT	exonic	LOC102724428	frameshift	block substitution	LOC102724428;SIK1	21q22.3	-	-	-	-	-	-	-	-	-	-	-	-	-	-	-	-	-	-	-	-	-	-	-	-	-	-	-	-	-	-	-	-	-		425	ID	WES	Stefan et al. Nature Neuroscience 2016	27479843
chr3	44905743	44905743	C	G	exonic	TMEM42	nonsynonymous	SNV	TMEM42:NM_144638:exon2:c.C247G:p.L83V	3p21.31	1	Tolerable	0.022	Benign	0.058	Benign	0.067	Neutral	1	Polymorphism	0.88	Low	3.06	Tolerable	-1.026	Tolerable	0.016	Tolerable	0.154	Tolerable	2.248	13.47	Tolerable	4.85	Conserved	2.486	1.347	Nonconserved	11.225	Nonconserved	-	-	-		121	ID	WES	Stefan et al. Nature Neuroscience 2016	27479843
chr14	44974717	44974717	G	A	exonic	FSCB	nonsynonymous	SNV	FSCB:NM_032135:exon1:c.C1474T:p.R492W	14q21.2	0.02	Damaging	0.032	Benign	0.006	Benign	-	-	1	Polymorphism	0.345	Neutral	2.5	Tolerable	-1.022	Tolerable	0.021	Tolerable	0.087	Tolerable	2.74	15.12	Tolerable	2.96	Conserved	1.411	0.22	Nonconserved	7.024	Nonconserved	0.000399361	7.7e-05	2.512e-05		34	ID	WES	Stefan et al. Nature Neuroscience 2016	27479843
chr1	45120291	45120291	G	A	exonic	TMEM53	synonymous	SNV	TMEM53:NM_001300746:exon2:c.C555T:p.D185D,TMEM53:NM_001300747:exon3:c.C684T:p.D228D,TMEM53:NM_001300748:exon3:c.C681T:p.D227D,TMEM53:NM_024587:exon3:c.C774T:p.D258D	1p34.1	-	-	-	-	-	-	-	-	-	-	-	-	-	-	-	-	-	-	-	-	-	-	-	-	-	-	-	-	-	-	-	-	-		261	ID	WES	Stefan et al. Nature Neuroscience 2016	27479843
chr7	45140894	45140894	C	T	exonic	TBRG4	nonsynonymous	SNV	TBRG4:NM_030900:exon8:c.G1427A:p.R476Q,TBRG4:NM_199122:exon8:c.G1427A:p.R476Q,TBRG4:NM_001261834:exon10:c.G1790A:p.R597Q,TBRG4:NM_004749:exon10:c.G1757A:p.R586Q	7p13	0.45	Tolerable	1	Probably_damaging	0.975	Probably_damaging	0	Deleterious	0.93	Disease_causing	1.04	Low	3.15	Tolerable	-1.085	Tolerable	0.059	Tolerable	0.467	Tolerable	3.688	18.74	Tolerable	3	Conserved	0.623	1.989	Nonconserved	9.853	Nonconserved	-	-	-		702	ID	WES	Stefan et al. Nature Neuroscience 2016	27479843
chr5	45396679	45396679	C	G	exonic	HCN1	nonsynonymous	SNV	HCN1:NM_021072:exon4:c.G1145C:p.G382A	5p12	0	Damaging	1	Probably_damaging	0.998	Probably_damaging	0.014	Neutral	1	Disease_causing	2.635	Medium	-5.26	Damaging	1.103	Damaging	0.972	Damaging	0.852	Damaging	5.047	29.9	Damaging	5.42	Conserved	2.82	5.933	Conserved	19.408	Conserved	-	-	-		328	ID	WES	Stefan et al. Nature Neuroscience 2016	27479843
chr1	45484801	45484801	A	G	exonic	ZSWIM5	synonymous	SNV	ZSWIM5:NM_020883:exon14:c.T2883C:p.D961D	1p34.1	-	-	-	-	-	-	-	-	-	-	-	-	-	-	-	-	-	-	-	-	-	-	-	-	-	-	-	-	-	-	-	-	-		243	ID	WES	Stefan et al. Nature Neuroscience 2016	27479843
chr14	45705128	45705128	A	G	exonic	MIS18BP1	nonsynonymous	SNV	MIS18BP1:NM_018353:exon6:c.T1237C:p.W413R	14q21.2	0	Damaging	1	Probably_damaging	1	Probably_damaging	0	Deleterious	0.999	Disease_causing	2.515	Medium	0.92	Tolerable	-0.488	Tolerable	0.271	Tolerable	0.977	Damaging	3.688	18.74	Tolerable	5.76	Conserved	2.186	5.587	Conserved	12.483	Nonconserved	-	-	-		19	ID	WES	Stefan et al. Nature Neuroscience 2016	27479843
chr19	45805828	45805828	G	A	exonic	MARK4	nonsynonymous	SNV	MARK4:NM_001199867:exon17:c.G2119A:p.E707K	19q13.32	0	Damaging	0.125	Benign	0.007	Benign	0	Deleterious	1	Disease_causing	-0.345	Neutral	0.98	Tolerable	-1.085	Tolerable	0.045	Tolerable	0.428	Tolerable	3.289	17.05	Tolerable	4.21	Conserved	1.196	2.792	Nonconserved	7.543	Nonconserved	-	-	-		569	ID	WES	Stefan et al. Nature Neuroscience 2016	27479843
chr21	45858964	45858964	A	G	exonic	TRPM2	synonymous	SNV	TRPM2:NM_001320352:exon5:c.A225G:p.P75P,TRPM2:NM_001320351:exon29:c.A4080G:p.P1360P,TRPM2:NM_003307:exon30:c.A4182G:p.P1394P,TRPM2:NM_001320350:exon31:c.A4332G:p.P1444P	21q22.3	-	-	-	-	-	-	-	-	-	-	-	-	-	-	-	-	-	-	-	-	-	-	-	-	-	-	-	-	-	-	-	-	1.674e-05		235	ID	WES	Stefan et al. Nature Neuroscience 2016	27479843
chr11	45924080	45924080	C	G	exonic	MAPK8IP1	synonymous	SNV	MAPK8IP1:NM_005456:exon5:c.C762G:p.A254A	11p11.2	-	-	-	-	-	-	-	-	-	-	-	-	-	-	-	-	-	-	-	-	-	-	-	-	-	-	-	-	-	-	-	-	-		68	ID	WES	Stefan et al. Nature Neuroscience 2016	27479843
chr11	45955606	45955606	A	-	exonic	PHF21A	frameshift	deletion	PHF21A:NM_001101802:exon18:c.1956delT:p.P652fs,PHF21A:NM_016621:exon18:c.1818delT:p.P606fs	11p11.2	-	-	-	-	-	-	-	-	-	-	-	-	-	-	-	-	-	-	-	-	-	-	-	-	-	-	-	-	-	-	-	-	-		313	ID	WES	Stefan et al. Nature Neuroscience 2016	27479843
chr21	46057685	46057685	T	C	exonic	KRTAP10-10	synonymous	SNV	KRTAP10-10:NM_181688:exon1:c.T351C:p.P117P	21q22.3	-	-	-	-	-	-	-	-	-	-	-	-	-	-	-	-	-	-	-	-	-	-	-	-	-	-	-	-	-	-	-	-	-		393	ID	WES	Stefan et al. Nature Neuroscience 2016	27479843
chr22	46136313	46136313	C	T	exonic	ATXN10	synonymous	SNV	ATXN10:NM_001167621:exon8:c.C876T:p.C292C,ATXN10:NM_013236:exon9:c.C1068T:p.C356C	22q13.31	-	-	-	-	-	-	-	-	1	Polymorphism	-	-	-	-	-0.942	Tolerable	0.113	Tolerable	-	-	0.24	5.299	Tolerable	-4.93	Nonconserved	-0.836	-0.592	Nonconserved	14.291	Nonconserved	-	-	2.473e-05		260	ID	WES	Stefan et al. Nature Neuroscience 2016	27479843
chr20	46318884	46318884	G	A	exonic	SULF2	synonymous	SNV	SULF2:NM_001161841:exon5:c.C723T:p.N241N,SULF2:NM_018837:exon5:c.C723T:p.N241N,SULF2:NM_198596:exon5:c.C723T:p.N241N	20q13.12	-	-	-	-	-	-	-	-	-	-	-	-	-	-	-	-	-	-	-	-	-	-	-	-	-	-	-	-	-	-	-	-	8.103e-05		63	ID	WES	Stefan et al. Nature Neuroscience 2016	27479843
chr22	46681164	46681164	C	G	exonic	TTC38	nonsynonymous	SNV	TTC38:NM_017931:exon9:c.C822G:p.I274M	22q13.31	0.16	Tolerable	0.282	Benign	0.302	Benign	0	Deleterious	0.63	Polymorphism	2.78	Medium	0.95	Tolerable	-0.532	Tolerable	0.402	Tolerable	0.247	Tolerable	0.203	5.092	Tolerable	-6.25	Nonconserved	-1.555	-0.578	Nonconserved	9.602	Nonconserved	-	-	-		454	ID	WES	Stefan et al. Nature Neuroscience 2016	27479843
chr22	46681176	46681176	C	T	exonic	TTC38	synonymous	SNV	TTC38:NM_017931:exon9:c.C834T:p.H278H	22q13.31	-	-	-	-	-	-	-	-	-	-	-	-	-	-	-	-	-	-	-	-	-	-	-	-	-	-	-	-	-	-	-	-	1.656e-05		454	ID	WES	Stefan et al. Nature Neuroscience 2016	27479843
chr21	46689764	46689764	G	A	exonic	POFUT2	synonymous	SNV	POFUT2:NM_015227:exon7:c.C1002T:p.A334A,POFUT2:NM_133635:exon7:c.C1002T:p.A334A	21q22.3	-	-	-	-	-	-	-	-	1	Disease_causing	-	-	-	-	-1.022	Tolerable	0.108	Tolerable	-	-	0.843	8.405	Tolerable	-1.01	Nonconserved	-0.474	0.136	Nonconserved	1.157	Nonconserved	-	-	-		319	ID	WES	Stefan et al. Nature Neuroscience 2016	27479843
chr22	46780497	46780497	C	G	exonic	CELSR1	nonsynonymous	SNV	CELSR1:NM_014246:exon20:c.G6826C:p.E2276Q	22q13.31	0.11	Tolerable	0.996	Probably_damaging	0.959	Probably_damaging	0.005	Unknown	1	Disease_causing	1.59	Low	2.92	Tolerable	-1.169	Tolerable	0.069	Tolerable	0.095	Tolerable	3.563	18.17	Tolerable	5.15	Conserved	2.409	7.018	Conserved	18.242	Conserved	-	-	-		364	ID	WES	Stefan et al. Nature Neuroscience 2016	27479843
chr21	46893833	46893833	C	T	exonic	COL18A1	nonsynonymous	SNV	COL18A1:NM_030582:exon3:c.C1216T:p.R406C,COL18A1:NM_130444:exon3:c.C1921T:p.R641C,COL18A1:NM_130445:exon4:c.C676T:p.R226C	21q22.3	0.03	Damaging	1	Probably_damaging	0.97	Probably_damaging	0.046	Neutral	0.998	Disease_causing	1.67	Low	4.39	Tolerable	-1.06	Tolerable	0.02	Tolerable	0.509	Damaging	0.775	8.091	Tolerable	2.81	Conserved	1.889	1.265	Nonconserved	11.372	Nonconserved	-	8e-05	3.703e-05		417	ID	WES	Stefan et al. Nature Neuroscience 2016	27479843
chr21	46908349	46908349	G	A	exonic	COL18A1	synonymous	SNV	COL18A1:NM_030582:exon17:c.G2454A:p.P818P,COL18A1:NM_130444:exon17:c.G3159A:p.P1053P,COL18A1:NM_130445:exon18:c.G1914A:p.P638P	21q22.3	-	-	-	-	-	-	-	-	-	-	-	-	-	-	-	-	-	-	-	-	-	-	-	-	-	-	-	-	-	-	-	-	2.491e-05		293	ID	WES	Stefan et al. Nature Neuroscience 2016	27479843
chrX	47103904	47103904	G	A	exonic	USP11	nonsynonymous	SNV	USP11:NM_004651:exon14:c.G1927A:p.V643M	Xp11.23	0.01	Damaging	0.999	Probably_damaging	0.984	Probably_damaging	0.003	Neutral	0.975	Disease_causing	1.57	Low	1.86	Tolerable	-0.978	Tolerable	0.115	Tolerable	0.449	Tolerable	3.757	19.07	Tolerable	3.91	Conserved	2.217	4.298	Conserved	10.416	Nonconserved	-	-	-		208	ID	WES	Stefan et al. Nature Neuroscience 2016	27479843
chr22	47133967	47133967	G	C	exonic	CERK	nonsynonymous	SNV	CERK:NM_022766:exon1:c.C79G:p.P27A	22q13.31	0.85	Tolerable	0.728	Possibly_damaging	0.097	Benign	0.921	Unknown	1	Disease_causing	1.5	Low	2.38	Tolerable	-0.966	Tolerable	0.024	Tolerable	0.33	Tolerable	1.786	11.93	Tolerable	1.34	Nonconserved	1.03	1.259	Nonconserved	6.061	Nonconserved	-	-	-		470	ID	WES	Stefan et al. Nature Neuroscience 2016	27479843
chr3	47155435	47155437	TGC	-	exonic	SETD2	nonframeshift	deletion	SETD2:NM_001349370:exon4:c.4512_4514del:p.1504_1505del,SETD2:NM_014159:exon5:c.4644_4646del:p.1548_1549del	3p21.31	-	-	-	-	-	-	-	-	-	-	-	-	-	-	-	-	-	-	-	-	-	-	-	-	-	-	-	-	-	-	-	-	-		716	ID	WES	Stefan et al. Nature Neuroscience 2016	27479843
chr3	47161720	47161720	-	T	exonic	SETD2	frameshift	insertion	SETD2:NM_001349370:exon2:c.4273dupA:p.M1425fs,SETD2:NM_014159:exon3:c.4405dupA:p.M1469fs	3p21.31	-	-	-	-	-	-	-	-	-	-	-	-	-	-	-	-	-	-	-	-	-	-	-	-	-	-	-	-	-	-	-	-	-		162	ID	WES	Stefan et al. Nature Neuroscience 2016	27479843
chr22	47188473	47188473	C	T	exonic	TBC1D22A	nonsynonymous	SNV	TBC1D22A:NM_014346:exon2:c.C119T:p.T40I	22q13.31	0.18	Tolerable	0.982	Probably_damaging	0.53	Possibly_damaging	0.004	Neutral	1	Disease_causing	1.7	Low	1.89	Tolerable	-1.126	Tolerable	0.076	Tolerable	0.164	Tolerable	2.695	14.97	Tolerable	4.76	Conserved	2.623	2.645	Conserved	13.447	Nonconserved	-	-	8.237e-06		155	ID	WES	Stefan et al. Nature Neuroscience 2016	27479843
chr11	47202175	47202175	G	A	exonic	PACSIN3	nonsynonymous	SNV	PACSIN3:NM_001184974:exon5:c.C278T:p.A93V,PACSIN3:NM_001184975:exon5:c.C278T:p.A93V,PACSIN3:NM_016223:exon5:c.C278T:p.A93V	11p11.2	0.09	Tolerable	0.224	Benign	0.159	Benign	0	Neutral	0.988	Polymorphism	0.55	Neutral	2.25	Tolerable	-1.029	Tolerable	0.028	Tolerable	0.348	Tolerable	1.715	11.7	Tolerable	3.46	Conserved	0.591	2.137	Nonconserved	7.878	Nonconserved	-	-	8.894e-06		103	ID	WES	Stefan et al. Nature Neuroscience 2016	27479843
chr2	47202213	47202213	G	A	exonic	TTC7A	nonsynonymous	SNV	TTC7A:NM_001288951:exon4:c.G619A:p.A207T,TTC7A:NM_020458:exon4:c.G619A:p.A207T,TTC7A:NM_001288953:exon5:c.G517A:p.A173T	2p21	0.29	Tolerable	0.774	Possibly_damaging	0.178	Benign	0.001	Deleterious	1	Disease_causing	0.55	Neutral	1.39	Tolerable	-1.096	Tolerable	0.072	Tolerable	0.585	Damaging	3.273	16.98	Tolerable	5.9	Conserved	2.798	5.94	Conserved	19.05	Conserved	-	-	2.471e-05		490	ID	WES	Stefan et al. Nature Neuroscience 2016	27479843
chr2	47221516	47221516	G	A	exonic	TTC7A	synonymous	SNV	TTC7A:NM_001288951:exon7:c.G864A:p.A288A,TTC7A:NM_020458:exon7:c.G864A:p.A288A,TTC7A:NM_001288953:exon8:c.G762A:p.A254A	2p21	-	-	-	-	-	-	-	-	-	-	-	-	-	-	-	-	-	-	-	-	-	-	-	-	-	-	-	-	-	-	-	-	-		372	ID	WES	Stefan et al. Nature Neuroscience 2016	27479843
chr2	47221587	47221587	T	C	exonic	TTC7A	nonsynonymous	SNV	TTC7A:NM_001288951:exon7:c.T935C:p.M312T,TTC7A:NM_020458:exon7:c.T935C:p.M312T,TTC7A:NM_001288953:exon8:c.T833C:p.M278T	2p21	0.47	Tolerable	0.179	Benign	0.038	Benign	0.005	Neutral	1	Disease_causing	0.49	Neutral	2.01	Tolerable	-1.068	Tolerable	0.035	Tolerable	0.439	Tolerable	1.355	10.45	Tolerable	3.47	Conserved	0.918	1.796	Nonconserved	4.928	Nonconserved	0.000199681	-	7.45e-05		594	ID	WES	Stefan et al. Nature Neuroscience 2016	27479843
chr13	47243290	47243290	T	G	exonic	LRCH1	nonsynonymous	SNV	LRCH1:NM_001164211:exon3:c.T578G:p.L193R,LRCH1:NM_001164213:exon3:c.T578G:p.L193R,LRCH1:NM_015116:exon3:c.T578G:p.L193R	13q14.13	0	Damaging	1	Probably_damaging	1	Probably_damaging	0	Deleterious	1	Disease_causing	4.035	High	-1.55	Damaging	0.915	Damaging	0.82	Damaging	0.991	Damaging	4.534	24.5	Damaging	5.84	Conserved	2.235	7.845	Conserved	15.398	Conserved	-	-	-		405	ID	WES	Stefan et al. Nature Neuroscience 2016	27479843
chr20	47247282	47247282	G	A	exonic	PREX1	nonsynonymous	SNV	PREX1:NM_020820:exon36:c.C4577T:p.A1526V	20q13.13	0.14	Tolerable	0.47	Possibly_damaging	0.085	Benign	0.002	Neutral	0.999	Polymorphism	1.59	Low	-0.13	Tolerable	-0.821	Tolerable	0.233	Tolerable	0.345	Tolerable	0.761	8.029	Tolerable	1.34	Nonconserved	0.022	4.378	Nonconserved	9.156	Nonconserved	-	-	3.306e-05		20	ID	WES	Stefan et al. Nature Neuroscience 2016	27479843
chr19	47423816	47423816	A	G	exonic	ARHGAP35	nonsynonymous	SNV	ARHGAP35:NM_004491:exon1:c.A1884G:p.I628M	19q13.32	0.07	Tolerable	0.292	Benign	0.096	Benign	0	Deleterious	0.994	Disease_causing	0.69	Neutral	3.12	Tolerable	-0.957	Tolerable	0.014	Tolerable	0.511	Damaging	0.976	8.984	Tolerable	-0.535	Nonconserved	-0.144	-0.765	Nonconserved	8.279	Nonconserved	-	-	-		158	ID	WES	Stefan et al. Nature Neuroscience 2016	27479843
chr17	47656399	47656399	G	A	exonic	NXPH3	nonsynonymous	SNV	NXPH3:NM_007225:exon2:c.G496A:p.E166K	17q21.33	0.06	Tolerable	0.998	Probably_damaging	0.913	Probably_damaging	0.001	Neutral	0.995	Disease_causing	2.125	Medium	-	-	-0.198	Tolerable	0.395	Tolerable	0.499	Tolerable	4.033	20.7	Damaging	4.44	Conserved	2.31	2.529	Conserved	16.881	Conserved	-	-	8.239e-06		494	ID	WES	Stefan et al. Nature Neuroscience 2016	27479843
chr21	47664965	47664965	G	A	exonic	MCM3AP	synonymous	SNV	MCM3AP:NM_003906:exon23:c.C4794T:p.G1598G	21q22.3	-	-	-	-	-	-	-	-	-	-	-	-	-	-	-	-	-	-	-	-	-	-	-	-	-	-	-	-	-	-	-	-	1.648e-05		412	ID	WES	Stefan et al. Nature Neuroscience 2016	27479843
chr17	47788889	47788889	T	C	exonic	FAM117A	nonsynonymous	SNV	FAM117A:NM_030802:exon8:c.A1090G:p.T364A	17q21.33	0.24	Tolerable	0.002	Benign	0.004	Benign	0.001	Neutral	0.515	Disease_causing	0.69	Neutral	-	-	-1.07	Tolerable	0.061	Tolerable	0.081	Tolerable	1.756	11.83	Tolerable	1.8	Nonconserved	0.475	2.367	Nonconserved	1.365	Nonconserved	-	-	-		805	ID	WES	Stefan et al. Nature Neuroscience 2016	27479843
chr21	47817263	47817263	C	A	exonic	PCNT	nonsynonymous	SNV	PCNT:NM_001315529:exon22:c.C3947A:p.S1316Y,PCNT:NM_006031:exon22:c.C4301A:p.S1434Y	21q22.3	0.01	Damaging	0.998	Probably_damaging	0.912	Probably_damaging	0.78	Neutral	1	Polymorphism	2.24	Medium	0.14	Tolerable	-0.56	Tolerable	0.4	Tolerable	0.161	Tolerable	1.785	11.93	Tolerable	5.46	Conserved	2.56	2.17	Conserved	16.801	Conserved	-	-	-		492	ID	WES	Stefan et al. Nature Neuroscience 2016	27479843
chr2	48035529	48035530	AT	-	exonic	FBXO11	frameshift	deletion	FBXO11:NM_001190274:exon22:c.2592_2593del:p.I864fs,FBXO11:NM_025133:exon22:c.2340_2341del:p.I780fs	2p16.3	-	-	-	-	-	-	-	-	-	-	-	-	-	-	-	-	-	-	-	-	-	-	-	-	-	-	-	-	-	-	-	-	-		721	ID	WES	Stefan et al. Nature Neuroscience 2016	27479843
chr2	48040939	48040939	A	T	exonic	FBXO11	nonsynonymous	SNV	FBXO11:NM_001190274:exon17:c.T2074A:p.Y692N,FBXO11:NM_025133:exon17:c.T1822A:p.Y608N	2p16.3	0.08	Tolerable	1	Probably_damaging	0.999	Probably_damaging	0	Deleterious	1	Disease_causing	2.2	Medium	-1.24	Tolerable	0.35	Damaging	0.653	Damaging	0.874	Damaging	4.673	25.8	Damaging	5.43	Conserved	2.18	9.287	Conserved	15.769	Conserved	-	-	-		199	ID	WES	Stefan et al. Nature Neuroscience 2016	27479843
chr19	48183520	48183520	C	T	exonic	BICRA	stopgain	SNV	BICRA:NM_015711:exon6:c.C1093T:p.Q365X	19q13.33	0.7	Tolerable	-	-	-	-	-	-	1	Disease_causing_automatic	-	-	-	-	-	-	-	-	-	-	6.542	37	Damaging	4	Conserved	2.05	3.459	Conserved	15.017	Conserved	-	-	-		595	ID	WES	Stefan et al. Nature Neuroscience 2016	27479843
chr11	48238781	48238781	C	T	exonic	OR4B1	synonymous	SNV	OR4B1:NM_001005470:exon1:c.C420T:p.H140H	11p11.2	-	-	-	-	-	-	-	-	-	-	-	-	-	-	-	-	-	-	-	-	-	-	-	-	-	-	-	-	-	-	-	-	-		358	ID	WES	Stefan et al. Nature Neuroscience 2016	27479843
chr20	48461589	48461589	G	A	exonic	SLC9A8	nonsynonymous	SNV	SLC9A8:NM_001260491:exon5:c.G365A:p.R122H,SLC9A8:NM_015266:exon5:c.G365A:p.R122H	20q13.13	0.12	Tolerable	1	Probably_damaging	0.909	Probably_damaging	0	Deleterious	1	Disease_causing	-0.66	Neutral	2.45	Tolerable	-0.871	Tolerable	0.043	Tolerable	0.801	Damaging	3.879	19.71	Tolerable	5.66	Conserved	2.663	9.094	Conserved	19.328	Conserved	-	-	1.648e-05		583	ID	WES	Stefan et al. Nature Neuroscience 2016	27479843
chr8	48626187	48626187	C	G	exonic	SPIDR	synonymous	SNV	SPIDR:NM_001282916:exon15:c.C2115G:p.S705S,SPIDR:NM_001080394:exon16:c.C2325G:p.S775S,SPIDR:NM_001282919:exon16:c.C2145G:p.S715S	8q11.21	-	-	-	-	-	-	-	-	1	Disease_causing	-	-	-	-	-0.845	Tolerable	0.218	Tolerable	-	-	0.04	4.222	Tolerable	3.28	Conserved	0.548	0.971	Nonconserved	9.728	Nonconserved	-	-	-		155	ID	WES	Stefan et al. Nature Neuroscience 2016	27479843
chr3	48727106	48727106	C	T	exonic	IP6K2	synonymous	SNV	IP6K2:NM_001005909:exon5:c.G645A:p.V215V,IP6K2:NM_016291:exon5:c.G645A:p.V215V	3p21.31	-	-	-	-	-	-	-	-	-	-	-	-	-	-	-	-	-	-	-	-	-	-	-	-	-	-	-	-	-	-	-	-	-		164	ID	WES	Stefan et al. Nature Neuroscience 2016	27479843
chr17	48735528	48735528	G	-	exonic	ABCC3	frameshift	deletion	ABCC3:NM_001144070:exon5:c.572delG:p.R191fs,ABCC3:NM_003786:exon5:c.572delG:p.R191fs	17q21.33	-	-	-	-	-	-	-	-	-	-	-	-	-	-	-	-	-	-	-	-	-	-	-	-	-	-	-	-	-	-	-	-	-		70	ID	WES	Stefan et al. Nature Neuroscience 2016	27479843
chr17	48741414	48741414	T	C	exonic	ABCC3	nonsynonymous	SNV	ABCC3:NM_001144070:exon10:c.T1280C:p.L427P,ABCC3:NM_003786:exon10:c.T1280C:p.L427P	17q21.33	0	Damaging	1	Probably_damaging	0.984	Probably_damaging	0.004	Neutral	1	Disease_causing	4.08	High	-3.22	Damaging	1.097	Damaging	0.952	Damaging	0.839	Damaging	4.209	21.8	Damaging	4.71	Conserved	1.959	7.821	Nonconserved	14.336	Nonconserved	-	-	-		724	ID	WES	Stefan et al. Nature Neuroscience 2016	27479843
chrX	48762386	48762386	T	C	exonic	SLC35A2	nonsynonymous	SNV	SLC35A2:NM_001282649:exon3:c.A617G:p.Y206C,SLC35A2:NM_001042498:exon4:c.A800G:p.Y267C,SLC35A2:NM_001282650:exon4:c.A839G:p.Y280C,SLC35A2:NM_005660:exon4:c.A800G:p.Y267C,SLC35A2:NM_001282651:exon5:c.A884G:p.Y295C	Xp11.23	0	Damaging	1	Probably_damaging	0.997	Probably_damaging	0	Deleterious	1	Disease_causing	3.58	High	0.36	Tolerable	0.082	Damaging	0.444	Tolerable	0.971	Damaging	3.76	19.09	Tolerable	5.86	Conserved	1.955	6.674	Nonconserved	12.567	Nonconserved	-	-	-		170	ID	WES	Stefan et al. Nature Neuroscience 2016	27479843
chrX	48762570	48762570	C	T	exonic	SLC35A2	nonsynonymous	SNV	SLC35A2:NM_001282649:exon3:c.G433A:p.V145I,SLC35A2:NM_001042498:exon4:c.G616A:p.V206I,SLC35A2:NM_001282650:exon4:c.G655A:p.V219I,SLC35A2:NM_005660:exon4:c.G616A:p.V206I,SLC35A2:NM_001282651:exon5:c.G700A:p.V234I	Xp11.23	0.25	Tolerable	1	Probably_damaging	0.999	Probably_damaging	0	Deleterious	1	Disease_causing	2.115	Medium	0.75	Tolerable	-0.678	Tolerable	0.268	Tolerable	0.635	Damaging	3.759	19.08	Tolerable	5.19	Conserved	2.383	5.176	Conserved	14.437	Nonconserved	-	-	-		602	ID	WES	Stefan et al. Nature Neuroscience 2016	27479843
chrX	48762678	48762678	C	G	exonic	SLC35A2	nonsynonymous	SNV	SLC35A2:NM_001282649:exon3:c.G325C:p.A109P,SLC35A2:NM_001042498:exon4:c.G508C:p.A170P,SLC35A2:NM_001282650:exon4:c.G547C:p.A183P,SLC35A2:NM_005660:exon4:c.G508C:p.A170P,SLC35A2:NM_001282651:exon5:c.G592C:p.A198P	Xp11.23	0.2	Tolerable	0.98	Probably_damaging	0.871	Possibly_damaging	0.084	Neutral	1	Disease_causing	1.5	Low	-0.56	Tolerable	-0.429	Tolerable	0.345	Tolerable	0.756	Damaging	2.986	15.96	Tolerable	3.35	Conserved	0.534	0.105	Nonconserved	6.664	Nonconserved	-	-	-		710	ID	WES	Stefan et al. Nature Neuroscience 2016	27479843
chrX	48814322	48814322	C	T	exonic	OTUD5	nonsynonymous	SNV	OTUD5:NM_001136157:exon1:c.G511A:p.V171I,OTUD5:NM_001136158:exon1:c.G511A:p.V171I,OTUD5:NM_017602:exon1:c.G511A:p.V171I	Xp11.23	0.12	Tolerable	0.558	Possibly_damaging	0.12	Benign	0.019	Neutral	1	Polymorphism	0	Neutral	-1.83	Damaging	-0.741	Tolerable	0.275	Tolerable	0.051	Tolerable	2.104	12.99	Tolerable	3.7	Conserved	1.045	5.527	Nonconserved	7.597	Nonconserved	-	-	-		631	ID	WES	Stefan et al. Nature Neuroscience 2016	27479843
chr15	48902995	48902995	T	A	exonic	FBN1	synonymous	SNV	FBN1:NM_000138:exon4:c.A276T:p.G92G	15q21.1	-	-	-	-	-	-	-	-	-	-	-	-	-	-	-	-	-	-	-	-	-	-	-	-	-	-	-	-	-	-	-	-	-		94	ID	WES	Stefan et al. Nature Neuroscience 2016	27479843
chrX	48930091	48930091	C	T	splicing	PRAF2	splicing	SNV	NM_007213:exon2:c.397+1G>A	Xp11.23	1	Tolerable	-	-	-	-	-	-	1	Disease_causing	-	-	0.84	Tolerable	-1.067	Tolerable	0.063	Tolerable	0.106	Tolerable	2.122	13.05	Tolerable	2.71	Conserved	1.634	5.832	Nonconserved	10.401	Nonconserved	-	-	-		414	ID	WES	Stefan et al. Nature Neuroscience 2016	27479843
chrX	48934116	48934119	CAAA	-	exonic	WDR45	frameshift	deletion	WDR45:NM_001029896:exon6:c.406_409del:p.F136fs,WDR45:NM_007075:exon7:c.409_412del:p.F137fs	Xp11.23	-	-	-	-	-	-	-	-	-	-	-	-	-	-	-	-	-	-	-	-	-	-	-	-	-	-	-	-	-	-	-	-	-		80	ID	WES	Stefan et al. Nature Neuroscience 2016	27479843
chr12	49319164	49319164	-	AGA	exonic	FKBP11	nonframeshift	insertion	FKBP11:NM_001143782:exon1:c.47_48insTCT:p.L16delinsLL,FKBP11:NM_016594:exon1:c.47_48insTCT:p.L16delinsLL	12q13.12	-	-	-	-	-	-	-	-	-	-	-	-	-	-	-	-	-	-	-	-	-	-	-	-	-	-	-	-	-	-	-	-	-		236	ID	WES	Stefan et al. Nature Neuroscience 2016	27479843
chr15	49436464	49436464	A	C	exonic	COPS2	nonsynonymous	SNV	COPS2:NM_001143887:exon3:c.T206G:p.F69C,COPS2:NM_004236:exon3:c.T206G:p.F69C	15q21.1	0	Damaging	1	Probably_damaging	1	Probably_damaging	0	Deleterious	1	Disease_causing	3.61	High	-	-	0.444	Damaging	0.608	Damaging	0.953	Damaging	4.652	25.6	Damaging	6.07	Conserved	2.326	9.295	Conserved	16.314	Conserved	-	-	-		46	ID	WES	Stefan et al. Nature Neuroscience 2016	27479843
chr20	49509063	49509063	G	A	exonic	ADNP	stopgain	SNV	ADNP:NM_001282532:exon4:c.C2188T:p.R730X,ADNP:NM_181442:exon4:c.C2188T:p.R730X,ADNP:NM_001347511:exon5:c.C2188T:p.R730X,ADNP:NM_015339:exon5:c.C2188T:p.R730X,ADNP:NM_001282531:exon6:c.C2188T:p.R730X	20q13.13	1	Tolerable	-	-	-	-	0	Deleterious	1	Disease_causing	-	-	-	-	-	-	-	-	-	-	9.105	41	Damaging	2.77	Conserved	0.893	1.126	Nonconserved	10.982	Nonconserved	-	-	-		147	ID	WES	Stefan et al. Nature Neuroscience 2016	27479843
chr12	49580405	49580405	G	C	exonic	TUBA1A	nonsynonymous	SNV	TUBA1A:NM_001270399:exon2:c.C215G:p.P72R,TUBA1A:NM_001270400:exon2:c.C110G:p.P37R,TUBA1A:NM_006009:exon2:c.C215G:p.P72R	12q13.12	0	Damaging	0.944	Possibly_damaging	0.958	Probably_damaging	0	Deleterious	1	Disease_causing	4.19	High	-0.64	Tolerable	0.715	Damaging	0.707	Damaging	0.948	Damaging	3.713	18.86	Tolerable	5.36	Conserved	2.674	4.631	Conserved	18.238	Conserved	-	-	-		316	ID	WES	Stefan et al. Nature Neuroscience 2016	27479843
chr12	49724001	49724001	A	G	exonic	TROAP	nonsynonymous	SNV	TROAP:NM_005480:exon13:c.A1373G:p.N458S	12q13.12	0.24	Tolerable	0.046	Benign	0.034	Benign	0.962	Neutral	1	Polymorphism	1.445	Low	-	-	-0.993	Tolerable	0.075	Tolerable	0.047	Tolerable	1.248	10.06	Tolerable	0.07	Nonconserved	0.095	-0.355	Nonconserved	0.459	Nonconserved	-	-	-		278	ID	WES	Stefan et al. Nature Neuroscience 2016	27479843
chr3	49760504	49760504	T	A	exonic	GMPPB	synonymous	SNV	GMPPB:NM_013334:exon4:c.A303T:p.A101A,GMPPB:NM_021971:exon4:c.A303T:p.A101A	3p21.31	-	-	-	-	-	-	-	-	-	-	-	-	-	-	-	-	-	-	-	-	-	-	-	-	-	-	-	-	-	-	-	-	-		81	ID	WES	Stefan et al. Nature Neuroscience 2016	27479843
chr19	49862735	49862735	C	T	exonic	TEAD2	nonsynonymous	SNV	TEAD2:NM_001256658:exon3:c.G254A:p.R85H,TEAD2:NM_001256659:exon3:c.G254A:p.R85H,TEAD2:NM_001256660:exon3:c.G254A:p.R85H,TEAD2:NM_001256661:exon3:c.G254A:p.R85H,TEAD2:NM_003598:exon3:c.G254A:p.R85H	19q13.33	0	Damaging	1	Probably_damaging	1	Probably_damaging	0.002	Neutral	1	Disease_causing	2.505	Medium	1.36	Tolerable	-0.588	Tolerable	0.242	Tolerable	0.858	Damaging	5.186	32	Damaging	5.27	Conserved	2.636	6.745	Conserved	14.784	Nonconserved	-	-	-		801	ID	WES	Stefan et al. Nature Neuroscience 2016	27479843
chr11	50003249	50003249	C	A	exonic	OR4C12	synonymous	SNV	OR4C12:NM_001005270:exon1:c.G789T:p.L263L	11p11.12	-	-	-	-	-	-	-	-	-	-	-	-	-	-	-	-	-	-	-	-	-	-	-	-	-	-	-	-	-	-	-	-	-		27	ID	WES	Stefan et al. Nature Neuroscience 2016	27479843
chr12	50031548	50031548	G	A	exonic	PRPF40B	nonsynonymous	SNV	PRPF40B:NM_012272:exon17:c.G1624A:p.V542M,PRPF40B:NM_001031698:exon18:c.G1708A:p.V570M	12q13.12	-	-	1	Probably_damaging	0.997	Probably_damaging	0.006	Neutral	1	Disease_causing	2.785	Medium	1.28	Tolerable	-0.53	Tolerable	0.267	Tolerable	0.845	Damaging	4.799	27.1	Damaging	4.98	Conserved	2.753	9.298	Conserved	17.541	Conserved	-	-	-		72	ID	WES	Stefan et al. Nature Neuroscience 2016	27479843
chr19	50123698	50123698	G	-	exonic	PRR12	frameshift	deletion	PRR12:NM_020719:exon10:c.5587delG:p.D1863fs	19q13.33	-	-	-	-	-	-	-	-	-	-	-	-	-	-	-	-	-	-	-	-	-	-	-	-	-	-	-	-	-	-	-	-	-		389	ID	WES	Stefan et al. Nature Neuroscience 2016	27479843
chr22	50217278	50217278	C	G	exonic	BRD1	nonsynonymous	SNV	BRD1:NM_001349940:exon1:c.G688C:p.V230L,BRD1:NM_001349941:exon1:c.G688C:p.V230L,BRD1:NM_001304808:exon2:c.G688C:p.V230L,BRD1:NM_001304809:exon2:c.G688C:p.V230L	22q13.33	-	-	0.978	Probably_damaging	0.79	Possibly_damaging	0	Deleterious	1	Disease_causing	0.825	Low	-2.16	Damaging	0.153	Damaging	0.607	Damaging	0.347	Tolerable	4.69	26	Damaging	5	Conserved	2.323	5.614	Conserved	18.291	Conserved	-	-	-		35	ID	WES	Stefan et al. Nature Neuroscience 2016	27479843
chr10	50316007	50316007	G	A	exonic	VSTM4	nonsynonymous	SNV	VSTM4:NM_001031746:exon2:c.C89T:p.P30L,VSTM4:NM_144984:exon2:c.C89T:p.P30L	10q11.23	0	Damaging	1	Probably_damaging	1	Probably_damaging	0	Deleterious	1	Disease_causing	2.095	Medium	-0.16	Tolerable	-0.153	Tolerable	0.447	Tolerable	0.78	Damaging	5.128	32	Damaging	5.83	Conserved	2.75	8.645	Conserved	20.115	Conserved	-	-	1.642e-05		430	ID	WES	Stefan et al. Nature Neuroscience 2016	27479843
chr16	50349414	50349414	T	A	exonic	ADCY7	stoploss	SNV	ADCY7:NM_001114:exon25:c.T3241A:p.X1081R	16q12.1	-	-	-	-	-	-	-	-	1	Disease_causing	-	-	-	-	-	-	-	-	-	-	3.466	17.75	Tolerable	4.24	Conserved	0.853	4.845	Nonconserved	12.539	Nonconserved	-	-	-		665	ID	WES	Stefan et al. Nature Neuroscience 2016	27479843
chr3	50368133	50368133	A	G	exonic	RASSF1	nonsynonymous	SNV	RASSF1:NM_001206957:exon5:c.T449C:p.L150P,RASSF1:NM_170713:exon5:c.T692C:p.L231P,RASSF1:NM_007182:exon6:c.T902C:p.L301P,RASSF1:NM_170712:exon6:c.T449C:p.L150P,RASSF1:NM_170714:exon6:c.T914C:p.L305P	3p21.31	0	Damaging	1	Probably_damaging	1	Probably_damaging	0	Deleterious	1	Disease_causing	2.88	Medium	1.25	Tolerable	0.871	Damaging	0.836	Damaging	0.989	Damaging	3.88	19.72	Tolerable	5.49	Conserved	2.208	9.167	Conserved	14.719	Nonconserved	-	-	-		699	ID	WES	Stefan et al. Nature Neuroscience 2016	27479843
chr7	50566880	50566880	C	T	exonic	DDC	nonsynonymous	SNV	DDC:NM_001242888:exon6:c.G608A:p.C203Y,DDC:NM_001242889:exon6:c.G563A:p.C188Y,DDC:NM_001242886:exon7:c.G728A:p.C243Y,DDC:NM_001242887:exon7:c.G698A:p.C233Y,DDC:NM_000790:exon8:c.G842A:p.C281Y,DDC:NM_001082971:exon8:c.G842A:p.C281Y,DDC:NM_001242890:exon8:c.G842A:p.C281Y	7p12.1	0	Damaging	1	Probably_damaging	1	Probably_damaging	0	Deleterious	1	Disease_causing	4.045	High	0.78	Tolerable	0.239	Damaging	0.475	Tolerable	0.991	Damaging	4.496	24.1	Damaging	5.74	Conserved	2.702	6.936	Conserved	18.691	Conserved	-	-	-		268	ID	WES	Stefan et al. Nature Neuroscience 2016	27479843
chr22	50717115	50717115	C	T	exonic	PLXNB2	synonymous	SNV	PLXNB2:NM_012401:exon29:c.G4557A:p.P1519P	22q13.33	1	Tolerable	-	-	-	-	-	-	1	Disease_causing	-	-	-	-	-0.935	Tolerable	0.033	Tolerable	-	-	-0.639	1.177	Tolerable	-9.7	Nonconserved	-2.985	-0.782	Nonconserved	1.348	Nonconserved	-	-	1.87e-05		341	ID	WES	Stefan et al. Nature Neuroscience 2016	27479843
chr12	50747321	50747321	C	T	exonic	FAM186A	synonymous	SNV	FAM186A:NM_001145475:exon4:c.G3294A:p.T1098T	12q13.12	-	-	-	-	-	-	-	-	-	-	-	-	-	-	-	-	-	-	-	-	-	-	-	-	-	-	-	-	-	-	-	-	-		69	ID	WES	Stefan et al. Nature Neuroscience 2016	27479843
chr22	51044308	51044308	C	T	exonic	MAPK8IP2	unknown	SNV	UNKNOWN	22q13.33	-	-	-	-	-	-	-	-	-	-	-	-	-	-	-	-	-	-	-	-	-	-	-	-	-	-	-	-	-	-	-	-	2.572e-05		734	ID	WES	Stefan et al. Nature Neuroscience 2016	27479843
chr22	51159932	51159932	-	G	exonic	SHANK3	frameshift	insertion	SHANK3:NM_033517:exon21:c.3630dupG:p.L1210fs	22q13.33	-	-	-	-	-	-	-	-	-	-	-	-	-	-	-	-	-	-	-	-	-	-	-	-	-	-	-	-	-	-	-	0.0119	0.0006		331	ID	WES	Stefan et al. Nature Neuroscience 2016	27479843
chr19	51274575	51274575	C	T	exonic	GPR32	nonsynonymous	SNV	GPR32:NM_001506:exon1:c.C718T:p.R240W	19q13.33	0.01	Damaging	0.981	Probably_damaging	0.86	Possibly_damaging	-	-	1	Polymorphism	0.895	Low	1.23	Tolerable	-0.997	Tolerable	0.1	Tolerable	0.296	Tolerable	0.804	8.23	Tolerable	-1.75	Nonconserved	-0.431	-0.215	Nonconserved	6.8	Nonconserved	-	-	-		445	ID	WES	Stefan et al. Nature Neuroscience 2016	27479843
chr6	51613070	51613070	T	C	exonic	PKHD1	nonsynonymous	SNV	PKHD1:NM_138694:exon58:c.A9344G:p.E3115G,PKHD1:NM_170724:exon58:c.A9344G:p.E3115G	6p12.3	0.4	Tolerable	0.459	Possibly_damaging	0.23	Benign	0.012	Neutral	1	Polymorphism	2.24	Medium	-1.2	Tolerable	-0.863	Tolerable	0.226	Tolerable	0.192	Tolerable	-0.406	2.1	Tolerable	3.47	Conserved	0.133	0.971	Nonconserved	10.93	Nonconserved	-	-	-		349	ID	WES	Stefan et al. Nature Neuroscience 2016	27479843
chr19	51738412	51738412	G	A	exonic	CD33	nonsynonymous	SNV	CD33:NM_001082618:exon4:c.G365A:p.G122E,CD33:NM_001177608:exon5:c.G746A:p.G249E,CD33:NM_001772:exon5:c.G746A:p.G249E	19q13.41	-	-	0.998	Probably_damaging	0.973	Probably_damaging	-	-	1	Polymorphism	2.045	Medium	1.99	Tolerable	-0.901	Tolerable	0.242	Tolerable	0.617	Damaging	2.698	14.98	Tolerable	0.882	Nonconserved	0.532	0.805	Nonconserved	3.118	Nonconserved	-	-	-		432	ID	WES	Stefan et al. Nature Neuroscience 2016	27479843
chr18	51807053	51807053	C	T	exonic	POLI	synonymous	SNV	POLI:NM_001351610:exon4:c.C450T:p.D150D,POLI:NM_001351614:exon4:c.C267T:p.D89D,POLI:NM_001351615:exon4:c.C267T:p.D89D,POLI:NM_001351617:exon4:c.C33T:p.D11D,POLI:NM_001351611:exon5:c.C372T:p.D124D,POLI:NM_001351612:exon5:c.C372T:p.D124D,POLI:NM_001351618:exon5:c.C33T:p.D11D,POLI:NM_001351619:exon5:c.C33T:p.D11D,POLI:NM_001351621:exon5:c.C576T:p.D192D,POLI:NM_001351632:exon5:c.C501T:p.D167D,POLI:NM…	18q21.2	-	-	-	-	-	-	-	-	-	-	-	-	-	-	-	-	-	-	-	-	-	-	-	-	-	-	-	-	-	-	-	-	-		408	ID	WES	Stefan et al. Nature Neuroscience 2016	27479843
chr1	51822421	51822423	TCT	-	exonic	EPS15	nonframeshift	deletion	EPS15:NM_001159969:exon13:c.1698_1700del:p.566_567del,EPS15:NM_001981:exon25:c.2640_2642del:p.880_881del	1p32.3	-	-	-	-	-	-	-	-	-	-	-	-	-	-	-	-	-	-	-	-	-	-	-	-	-	-	-	-	-	-	-	-	-		33	ID	WES	Stefan et al. Nature Neuroscience 2016	27479843
chr13	51825960	51825960	C	T	exonic	FAM124A	synonymous	SNV	FAM124A:NM_001242312:exon3:c.C457T:p.L153L,FAM124A:NM_001330522:exon3:c.C457T:p.L153L,FAM124A:NM_145019:exon4:c.C565T:p.L189L	13q14.3	-	-	-	-	-	-	-	-	-	-	-	-	-	-	-	-	-	-	-	-	-	-	-	-	-	-	-	-	-	-	-	-	-		21	ID	WES	Stefan et al. Nature Neuroscience 2016	27479843
chr19	51983731	51983731	A	G	exonic	CEACAM18	nonsynonymous	SNV	CEACAM18:NM_001278392:exon2:c.A197G:p.N66S	19q13.41	0.64	Tolerable	0.024	Benign	0.023	Benign	-	-	1	Polymorphism	0.5	Neutral	-0.03	Tolerable	-1.023	Tolerable	0.103	Tolerable	0.02	Tolerable	-1.079	0.163	Tolerable	1.77	Nonconserved	0.511	0.406	Nonconserved	4.699	Nonconserved	-	-	-		142	ID	WES	Stefan et al. Nature Neuroscience 2016	27479843
chr12	52082568	52082568	G	A	exonic	SCN8A	nonsynonymous	SNV	SCN8A:NM_001177984:exon6:c.G641A:p.G214D,SCN8A:NM_014191:exon6:c.G641A:p.G214D	12q13.13	0	Damaging	1	Probably_damaging	0.998	Probably_damaging	0	Deleterious	1	Disease_causing	2.46	Medium	-4.94	Damaging	1.102	Damaging	0.963	Damaging	0.927	Damaging	4.532	24.4	Damaging	5.2	Conserved	2.882	9.657	Conserved	19.32	Conserved	-	-	-		245	ID	WES	Stefan et al. Nature Neuroscience 2016	27479843
chr12	52159701	52159701	C	T	exonic	SCN8A	stopgain	SNV	SCN8A:NM_001177984:exon16:c.C2791T:p.R931X,SCN8A:NM_001330260:exon16:c.C2791T:p.R931X,SCN8A:NM_014191:exon16:c.C2791T:p.R931X	12q13.13	1	Tolerable	-	-	-	-	0	Deleterious	1	Disease_causing_automatic	-	-	-	-	-	-	-	-	-	-	7.542	39	Damaging	4.56	Conserved	2.817	1.977	Nonconserved	18.649	Conserved	-	-	-		63	ID	WES	Stefan et al. Nature Neuroscience 2016	27479843
chr12	52183111	52183111	A	G	exonic	SCN8A	nonsynonymous	SNV	SCN8A:NM_001177984:exon23:c.A4205G:p.Y1402C,SCN8A:NM_001330260:exon24:c.A4328G:p.Y1443C,SCN8A:NM_014191:exon24:c.A4328G:p.Y1443C	12q13.13	0	Damaging	1	Probably_damaging	0.996	Probably_damaging	0	Deleterious	1	Disease_causing	4.91	High	-5.28	Damaging	0.979	Damaging	0.986	Damaging	0.906	Damaging	3.623	18.43	Tolerable	4.37	Conserved	2.191	9.087	Conserved	14.653	Nonconserved	-	-	-		671	ID	WES	Stefan et al. Nature Neuroscience 2016	27479843
chr1	52881018	52881018	C	T	exonic	PRPF38A	nonsynonymous	SNV	PRPF38A:NM_032864:exon9:c.C856T:p.R286C	1p32.3	0.02	Damaging	1	Probably_damaging	0.973	Probably_damaging	0	Deleterious	1	Disease_causing	0	Neutral	-2.26	Damaging	0.428	Damaging	0.614	Damaging	0.717	Damaging	3.456	17.71	Tolerable	5.49	Conserved	2.608	4.343	Conserved	19.434	Conserved	-	-	1.659e-05		330	ID	WES	Stefan et al. Nature Neuroscience 2016	27479843
chr4	52895879	52895879	T	C	exonic	SGCB	nonsynonymous	SNV	SGCB:NM_000232:exon3:c.A394G:p.N132D	4q12	1	Tolerable	0.004	Benign	0.007	Benign	0	Deleterious	1	Disease_causing	-0.345	Neutral	-2.82	Damaging	-0.438	Tolerable	0.398	Tolerable	0.067	Tolerable	0.604	7.254	Tolerable	5.15	Conserved	1.941	5.826	Nonconserved	14.149	Nonconserved	-	-	-		241	ID	WES	Stefan et al. Nature Neuroscience 2016	27479843
chr13	53007813	53007813	T	C	exonic	VPS36	nonsynonymous	SNV	VPS36:NM_001282168:exon6:c.A485G:p.D162G,VPS36:NM_001282169:exon6:c.A338G:p.D113G,VPS36:NM_016075:exon6:c.A512G:p.D171G	13q14.3	0.18	Tolerable	0.988	Probably_damaging	0.875	Possibly_damaging	0	Deleterious	1	Disease_causing	1.355	Low	-	-	-0.637	Tolerable	0.277	Tolerable	0.906	Damaging	4.555	24.7	Damaging	5.86	Conserved	2.24	7.513	Conserved	15.448	Conserved	-	-	-		65	ID	WES	Stefan et al. Nature Neuroscience 2016	27479843
chr18	53017619	53017619	G	A	exonic	TCF7L2	stopgain	SNV	TCF4:NM_001330605:exon3:c.C130T:p.R44X,TCF4:NM_001243232:exon4:c.C307T:p.R103X,TCF4:NM_001243233:exon4:c.C130T:p.R44X,TCF4:NM_001306208:exon4:c.C307T:p.R103X,TCF4:NM_001348212:exon4:c.C130T:p.R44X,TCF4:NM_001348213:exon4:c.C130T:p.R44X,TCF4:NM_001243231:exon6:c.C394T:p.R132X,TCF4:NM_001348211:exon6:c.C394T:p.R132X,TCF4:NM_001243227:exon7:c.C448T:p.R150X,TCF4:NM_001243230:exon7:c.C514T:p.R172X,TCF…	18q21.2	1	Tolerable	-	-	-	-	0.001	Deleterious	1	Disease_causing_automatic	-	-	-	-	-	-	-	-	-	-	3.454	17.7	Tolerable	3.67	Conserved	0.665	2.167	Nonconserved	12.901	Nonconserved	-	-	-		490	ID	WES	Stefan et al. Nature Neuroscience 2016	27479843
chr19	53058355	53058355	A	C	exonic	ZNF808	nonsynonymous	SNV	ZNF808:NM_001321425:exon4:c.A2186C:p.H729P,ZNF808:NM_001039886:exon5:c.A2186C:p.H729P,ZNF808:NM_001321424:exon5:c.A2186C:p.H729P	19q13.41	0.01	Damaging	1	Probably_damaging	0.998	Probably_damaging	-	-	0.874	Polymorphism	3.805	High	-0.28	Tolerable	-0.299	Tolerable	0.557	Damaging	0.504	Damaging	2.648	14.82	Tolerable	1.51	Nonconserved	0.67	2.108	Nonconserved	7.852	Nonconserved	-	-	-		524	ID	WES	Stefan et al. Nature Neuroscience 2016	27479843
chr7	53103400	53103400	C	T	exonic	POM121L12	synonymous	SNV	POM121L12:NM_182595:exon1:c.C36T:p.L12L	7p12.1	-	-	-	-	-	-	-	-	-	-	-	-	-	-	-	-	-	-	-	-	-	-	-	-	-	-	-	-	-	-	-	-	-		576	ID	WES	Stefan et al. Nature Neuroscience 2016	27479843
chrX	53112114	53112114	C	T	exonic	TSPYL2	nonsynonymous	SNV	TSPYL2:NM_022117:exon1:c.C434T:p.A145V	Xp11.22	0	Damaging	0.056	Benign	0.014	Benign	0.245	Neutral	0.995	Polymorphism	2.16	Medium	1.02	Tolerable	-0.977	Tolerable	0.098	Tolerable	0.16	Tolerable	1.636	11.43	Tolerable	-0.338	Nonconserved	-0.21	0.022	Nonconserved	6.237	Nonconserved	-	-	-		578	ID	WES	Stefan et al. Nature Neuroscience 2016	27479843
chrX	53240839	53240839	T	C	splicing	KDM5C	splicing	SNV	NM_001146702:exon8:c.1042-2A>G;NM_001282622:exon10:c.1240-2A>G;NM_004187:exon10:c.1243-2A>G	Xp11.22	-	-	-	-	-	-	-	-	1	Disease_causing	-	-	-	-	-	-	-	-	-	-	1.162	9.728	Tolerable	5.85	Conserved	1.973	8.011	Nonconserved	12.98	Nonconserved	-	-	-		670	ID	WES	Stefan et al. Nature Neuroscience 2016	27479843
chr16	53337959	53337959	C	A	exonic	CHD9	nonsynonymous	SNV	CHD9:NM_001308319:exon30:c.C6041A:p.P2014Q,CHD9:NM_025134:exon31:c.C6041A:p.P2014Q	16q12.2	0.11	Tolerable	0.998	Probably_damaging	0.976	Probably_damaging	0	Deleterious	0.98	Disease_causing	2.045	Medium	-0.45	Tolerable	-0.177	Tolerable	0.487	Tolerable	0.764	Damaging	3.538	18.06	Tolerable	6.16	Conserved	2.937	5.347	Conserved	20.86	Conserved	-	-	-		367	ID	WES	Stefan et al. Nature Neuroscience 2016	27479843
chr4	53476743	53476743	T	C	exonic	USP46	nonsynonymous	SNV	USP46:NM_001134223:exon5:c.A581G:p.D194G,USP46:NM_001286767:exon5:c.A566G:p.D189G,USP46:NM_022832:exon5:c.A602G:p.D201G,USP46:NM_001286768:exon6:c.A254G:p.D85G	4q12	0.01	Damaging	0.997	Probably_damaging	0.96	Probably_damaging	-	-	1	Disease_causing	2.91	Medium	3.28	Tolerable	-1.078	Tolerable	0.073	Tolerable	0.947	Damaging	4.64	25.5	Damaging	5.72	Conserved	2.179	7.997	Conserved	15.18	Conserved	-	-	-		687	ID	WES	Stefan et al. Nature Neuroscience 2016	27479843
chrX	53565383	53565383	G	A	exonic	HUWE1	nonsynonymous	SNV	HUWE1:NM_031407:exon77:c.C11911T:p.R3971W	Xp11.22	0	Damaging	1	Probably_damaging	0.997	Probably_damaging	0	Neutral	1	Disease_causing	2.505	Medium	0.92	Tolerable	-0.19	Tolerable	0.419	Tolerable	0.84	Damaging	3.278	17	Tolerable	5.42	Conserved	2.267	5.641	Conserved	16.956	Conserved	-	-	-		192	ID	WES	Stefan et al. Nature Neuroscience 2016	27479843
chrX	53621531	53621531	T	A	exonic	HUWE1	nonsynonymous	SNV	HUWE1:NM_031407:exon31:c.A3431T:p.D1144V	Xp11.22	0	Damaging	1	Probably_damaging	0.998	Probably_damaging	0	Deleterious	1	Disease_causing	2.255	Medium	-0.52	Tolerable	-0.362	Tolerable	0.363	Tolerable	0.886	Damaging	4.566	24.8	Damaging	5.71	Conserved	1.921	7.73	Nonconserved	13.875	Nonconserved	-	-	-		425	ID	WES	Stefan et al. Nature Neuroscience 2016	27479843
chr12	53879165	53879165	T	A	exonic	MAP3K12	nonsynonymous	SNV	MAP3K12:NM_001193511:exon5:c.A916T:p.T306S,MAP3K12:NM_006301:exon6:c.A817T:p.T273S	12q13.13	0.01	Damaging	0.986	Probably_damaging	0.928	Probably_damaging	0	Deleterious	1	Disease_causing	1.955	Medium	-2.89	Damaging	0.799	Damaging	0.821	Damaging	0.794	Damaging	4.62	25.3	Damaging	4.6	Conserved	2.08	7.868	Conserved	13.4	Nonconserved	-	-	-		54	ID	WES	Stefan et al. Nature Neuroscience 2016	27479843
chr5	54522479	54522479	G	T	exonic	MCIDAS	nonsynonymous	SNV	MCIDAS:NM_001190787:exon3:c.C234A:p.D78E	5q11.2	0	Damaging	-	-	-	-	-	-	0.703	Disease_causing	0.975	Low	-	-	-0.825	Tolerable	0.111	Tolerable	0.333	Tolerable	4.376	23.1	Damaging	3.46	Conserved	1.247	2.708	Nonconserved	4.446	Nonconserved	-	-	-		444	ID	WES	Stefan et al. Nature Neuroscience 2016	27479843
chr12	54799103	54799103	G	A	exonic	ITGA5	nonsynonymous	SNV	ITGA5:NM_002205:exon12:c.C1072T:p.R358W	12q13.13	0	Damaging	1	Probably_damaging	0.994	Probably_damaging	0	Deleterious	1	Disease_causing	2.135	Medium	-0.28	Tolerable	-0.288	Tolerable	0.411	Tolerable	0.388	Tolerable	3.473	17.78	Tolerable	1.99	Nonconserved	0.382	1.122	Nonconserved	9.631	Nonconserved	-	-	2.581e-05		378	ID	WES	Stefan et al. Nature Neuroscience 2016	27479843
chr17	54939526	54939526	G	A	exonic	DGKE	nonsynonymous	SNV	DGKE:NM_003647:exon11:c.G1438A:p.V480I	17q22	0.36	Tolerable	0.939	Possibly_damaging	0.547	Possibly_damaging	0	Neutral	1	Disease_causing	1.04	Low	1.28	Tolerable	-1.109	Tolerable	0.1	Tolerable	0.354	Tolerable	2.477	14.24	Tolerable	5.36	Conserved	2.661	6.188	Conserved	19.511	Conserved	0.000199681	-	1.66e-05		750	ID	WES	Stefan et al. Nature Neuroscience 2016	27479843
chr14	55034684	55034684	G	A	exonic	SAMD4A	stopgain	SNV	SAMD4A:NM_001161576:exon1:c.G50A:p.W17X,SAMD4A:NM_015589:exon1:c.G50A:p.W17X	14q22.2	1	Tolerable	-	-	-	-	0	Deleterious	1	Disease_causing_automatic	-	-	-	-	-	-	-	-	-	-	7.513	39	Damaging	5.4	Conserved	2.531	9.65	Conserved	19.161	Conserved	-	-	-		701	ID	WES	Stefan et al. Nature Neuroscience 2016	27479843
chr5	55088515	55088515	G	A	exonic	DDX4	nonsynonymous	SNV	DDX4:NM_001166534:exon10:c.G902A:p.R301H,DDX4:NM_001142549:exon16:c.G1247A:p.R416H,DDX4:NM_001166533:exon16:c.G1289A:p.R430H,DDX4:NM_024415:exon17:c.G1349A:p.R450H	5q11.2	0	Damaging	1	Probably_damaging	0.998	Probably_damaging	0	Deleterious	1	Disease_causing	2.845	Medium	0.8	Tolerable	1.014	Damaging	0.91	Damaging	0.921	Damaging	5.164	32	Damaging	5.39	Conserved	2.687	9.405	Conserved	19.519	Conserved	-	-	1.652e-05		36	ID	WES	Stefan et al. Nature Neuroscience 2016	27479843
chr19	55177379	55177379	T	C	exonic	LILRB4	synonymous	SNV	LILRB4:NM_001278429:exon6:c.T958C:p.L320L,LILRB4:NM_001278426:exon7:c.T871C:p.L291L,LILRB4:NM_001278427:exon7:c.T871C:p.L291L,LILRB4:NM_001278428:exon7:c.T871C:p.L291L	19q13.42	-	-	-	-	-	-	-	-	-	-	-	-	-	-	-	-	-	-	-	-	-	-	-	-	-	-	-	-	-	-	-	-	-		582	ID	WES	Stefan et al. Nature Neuroscience 2016	27479843
chr18	55335709	55335709	G	A	exonic	ATP8B1	nonsynonymous	SNV	ATP8B1:NM_005603:exon19:c.C2161T:p.L721F	18q21.31	0	Damaging	1	Probably_damaging	1	Probably_damaging	0	Deleterious	1	Disease_causing	2.905	Medium	-3.31	Damaging	0.995	Damaging	0.912	Damaging	0.752	Damaging	5.237	33	Damaging	6.02	Conserved	2.857	9.786	Conserved	20.132	Conserved	-	-	-		771	ID	WES	Stefan et al. Nature Neuroscience 2016	27479843
chr19	55377979	55377979	C	T	exonic	KIR3DL2	synonymous	SNV	KIR3DL2:NM_001242867:exon8:c.C1110T:p.D370D,KIR3DL2:NM_006737:exon9:c.C1161T:p.D387D	19q13.42	-	-	-	-	-	-	-	-	-	-	-	-	-	-	-	-	-	-	-	-	-	-	-	-	-	-	-	-	-	-	0.000199681	-	1.648e-05		654	ID	WES	Stefan et al. Nature Neuroscience 2016	27479843
chr2	55464535	55464535	C	A	exonic	MTIF2	nonsynonymous	SNV	MTIF2:NM_001321004:exon14:c.G1900T:p.V634L,MTIF2:NM_001321005:exon14:c.G1171T:p.V391L,MTIF2:NM_001321001:exon15:c.G1900T:p.V634L,MTIF2:NM_001321002:exon15:c.G1900T:p.V634L,MTIF2:NM_002453:exon15:c.G1900T:p.V634L,MTIF2:NM_001005369:exon16:c.G1900T:p.V634L,MTIF2:NM_001321003:exon16:c.G1900T:p.V634L	2p16.1	0.01	Damaging	0	Benign	0.005	Benign	0.207	Neutral	0.938	Disease_causing	2.15	Medium	0.31	Tolerable	-0.928	Tolerable	0.187	Tolerable	0.135	Tolerable	2.426	14.07	Tolerable	-2.61	Nonconserved	-1.22	0.36	Nonconserved	14.379	Nonconserved	-	-	-		708	ID	WES	Stefan et al. Nature Neuroscience 2016	27479843
chr10	55581969	55581969	C	T	exonic	PCDH15	synonymous	SNV	PCDH15:NM_001142767:exon31:c.G5397A:p.E1799E,PCDH15:NM_001142765:exon32:c.G5310A:p.E1770E,PCDH15:NM_001142766:exon32:c.G5508A:p.E1836E,PCDH15:NM_001142773:exon32:c.G5448A:p.E1816E,PCDH15:NM_001142768:exon33:c.G5457A:p.E1819E,PCDH15:NM_033056:exon33:c.G5517A:p.E1839E,PCDH15:NM_001142764:exon34:c.G5523A:p.E1841E,PCDH15:NM_001142763:exon35:c.G5538A:p.E1846E	10q21.1	-	-	-	-	-	-	-	-	-	-	-	-	-	-	-	-	-	-	-	-	-	-	-	-	-	-	-	-	-	-	-	-	-		701	ID	WES	Stefan et al. Nature Neuroscience 2016	27479843
chr10	55626595	55626595	T	C	exonic	PCDH15	nonsynonymous	SNV	PCDH15:NM_001142765:exon25:c.A3311G:p.N1104S,PCDH15:NM_001142767:exon26:c.A3413G:p.N1138S,PCDH15:NM_001142768:exon26:c.A3458G:p.N1153S,PCDH15:NM_001142773:exon26:c.A3458G:p.N1153S,PCDH15:NM_001142764:exon27:c.A3524G:p.N1175S,PCDH15:NM_001142766:exon27:c.A3524G:p.N1175S,PCDH15:NM_033056:exon27:c.A3524G:p.N1175S,PCDH15:NM_001142763:exon28:c.A3539G:p.N1180S	10q21.1	0.11	Tolerable	1	Probably_damaging	0.999	Probably_damaging	-	-	1	Disease_causing	0.75	Neutral	0.72	Tolerable	-0.768	Tolerable	0.202	Tolerable	0.156	Tolerable	4.169	21.6	Damaging	5.81	Conserved	2.219	8.04	Conserved	15.812	Conserved	-	-	8.243e-06		92	ID	WES	Stefan et al. Nature Neuroscience 2016	27479843
chr1	55643797	55643797	A	T	exonic	USP24	nonsynonymous	SNV	USP24:NM_015306:exon2:c.T333A:p.D111E	1p32.3	0.12	Tolerable	-	-	-	-	0	Deleterious	1	Disease_causing	1.79	Low	4.4	Tolerable	-1.004	Tolerable	0.015	Tolerable	0.41	Tolerable	3.074	16.26	Tolerable	3.45	Conserved	2.187	3.404	Conserved	10.357	Nonconserved	-	-	-		749	ID	WES	Stefan et al. Nature Neuroscience 2016	27479843
chr20	55840829	55840829	G	C	exonic	BMP7	nonsynonymous	SNV	BMP7:NM_001719:exon1:c.C350G:p.P117R	20q13.31	0.21	Tolerable	0.998	Probably_damaging	0.979	Probably_damaging	0	Deleterious	1	Disease_causing	2.215	Medium	-0.09	Tolerable	-0.277	Tolerable	0.422	Tolerable	0.645	Damaging	4.442	23.7	Damaging	5.04	Conserved	2.311	7.885	Conserved	18.385	Conserved	-	-	-		299	ID	WES	Stefan et al. Nature Neuroscience 2016	27479843
chr19	56030067	56030067	C	A	exonic	SSC5D	nonsynonymous	SNV	SSC5D:NM_001144950:exon14:c.C4424A:p.A1475D	19q13.42	0	Damaging	0.649	Possibly_damaging	0.22	Benign	-	-	1	Polymorphism	0.695	Neutral	1.1	Tolerable	-1.053	Tolerable	0.063	Tolerable	0.14	Tolerable	2.251	13.49	Tolerable	1.19	Nonconserved	0.123	0.103	Nonconserved	5.786	Nonconserved	-	-	-		348	ID	WES	Stefan et al. Nature Neuroscience 2016	27479843
chr17	56060069	56060069	C	G	exonic	VEZF1	nonsynonymous	SNV	VEZF1:NM_007146:exon2:c.G719C:p.G240A,VEZF1:NM_001330393:exon3:c.G692C:p.G231A	17q22	1	Tolerable	0.963	Probably_damaging	0.867	Possibly_damaging	0	Deleterious	1	Disease_causing	-0.3	Neutral	-	-	-0.974	Tolerable	0.133	Tolerable	0.599	Damaging	1.687	11.6	Tolerable	5.35	Conserved	2.522	7.811	Conserved	19.077	Conserved	-	-	-		175	ID	WES	Stefan et al. Nature Neuroscience 2016	27479843
chr19	56126367	56126367	C	T	exonic	ZNF865	synonymous	SNV	ZNF865:NM_001195605:exon1:c.C1383T:p.A461A	19q13.42	-	-	-	-	-	-	-	-	-	-	-	-	-	-	-	-	-	-	-	-	-	-	-	-	-	-	-	-	-	-	-	-	-		304	ID	WES	Stefan et al. Nature Neuroscience 2016	27479843
chr15	56164626	56164626	G	T	exonic	NEDD4	nonsynonymous	SNV	NEDD4:NM_001284340:exon2:c.C1597A:p.L533I,NEDD4:NM_001284338:exon3:c.C1648A:p.L550I,NEDD4:NM_001284339:exon3:c.C1648A:p.L550I,NEDD4:NM_006154:exon7:c.C391A:p.L131I	15q21.3	0.01	Damaging	1	Probably_damaging	1	Probably_damaging	-	-	1	Disease_causing	2.725	Medium	-0.58	Tolerable	1.008	Damaging	0.903	Damaging	0.556	Damaging	3.899	19.82	Tolerable	5.35	Conserved	2.512	7.039	Conserved	18.042	Conserved	-	-	-		210	ID	WES	Stefan et al. Nature Neuroscience 2016	27479843
chr19	56190030	56190030	A	G	exonic	EPN1	nonsynonymous	SNV	EPN1:NM_001130072:exon2:c.A37G:p.I13V,EPN1:NM_001321263:exon2:c.A37G:p.I13V,EPN1:NM_013333:exon2:c.A37G:p.I13V,EPN1:NM_001130071:exon3:c.A370G:p.I124V	19q13.42	1	Tolerable	0.04	Benign	0.048	Benign	0	Deleterious	1	Disease_causing	-0.92	Neutral	1.08	Tolerable	-1.024	Tolerable	0.035	Tolerable	0.407	Tolerable	2.602	14.66	Tolerable	3.95	Conserved	1.798	8.937	Nonconserved	12.242	Nonconserved	-	-	-		8	ID	WES	Stefan et al. Nature Neuroscience 2016	27479843
chr16	56370729	56370729	C	T	exonic	GNAO1	nonsynonymous	SNV	GNAO1:NM_020988:exon6:c.C680T:p.A227V,GNAO1:NM_138736:exon6:c.C680T:p.A227V	16q12.2	0	Damaging	1	Probably_damaging	0.939	Probably_damaging	0	Deleterious	1	Disease_causing	4.275	High	-1.73	Damaging	0.965	Damaging	0.832	Damaging	0.946	Damaging	5.624	36	Damaging	5.29	Conserved	2.465	7.808	Conserved	18.958	Conserved	-	-	-		660	ID	WES	Stefan et al. Nature Neuroscience 2016	27479843
chr17	56387903	56387903	G	A	exonic	TSPOAP1	synonymous	SNV	TSPOAP1:NM_024418:exon19:c.C3489T:p.D1163D,TSPOAP1:NM_001261835:exon20:c.C3669T:p.D1223D,TSPOAP1:NM_004758:exon20:c.C3669T:p.D1223D	17q22	-	-	-	-	-	-	-	-	-	-	-	-	-	-	-	-	-	-	-	-	-	-	-	-	-	-	-	-	-	-	-	-	-		325	ID	WES	Stefan et al. Nature Neuroscience 2016	27479843
chr12	56398256	56398256	C	T	exonic	SUOX	synonymous	SNV	SUOX:NM_001032387:exon4:c.C1083T:p.H361H,SUOX:NM_001032386:exon5:c.C1083T:p.H361H,SUOX:NM_000456:exon6:c.C1083T:p.H361H	12q13.2	-	-	-	-	-	-	-	-	-	-	-	-	-	-	-	-	-	-	-	-	-	-	-	-	-	-	-	-	-	-	-	-	8.24e-06		45	ID	WES	Stefan et al. Nature Neuroscience 2016	27479843
chr8	56436017	56436017	C	T	exonic	XKR4	nonsynonymous	SNV	XKR4:NM_052898:exon3:c.C1184T:p.S395L	8q12.1	0.05	Damaging	1	Probably_damaging	0.998	Probably_damaging	0	Deleterious	1	Disease_causing	1.955	Medium	-0.26	Tolerable	-0.116	Tolerable	0.477	Tolerable	0.966	Damaging	4.915	28.4	Damaging	5.71	Conserved	2.694	7.818	Conserved	19.854	Conserved	-	-	-		649	ID	WES	Stefan et al. Nature Neuroscience 2016	27479843
chr19	56539599	56539599	A	C	exonic	NLRP5	nonsynonymous	SNV	NLRP5:NM_153447:exon7:c.A2000C:p.H667P	19q13.43	0.09	Tolerable	0.88	Possibly_damaging	0.424	Benign	0.495	Neutral	1	Polymorphism	1.95	Medium	-2.33	Damaging	-0.381	Tolerable	0.566	Damaging	0.572	Damaging	1.081	9.415	Tolerable	-1.45	Nonconserved	-0.392	-0.579	Nonconserved	7.383	Nonconserved	-	-	-		812	ID	WES	Stefan et al. Nature Neuroscience 2016	27479843
chr14	56645081	56645081	A	G	exonic	PELI2	nonsynonymous	SNV	PELI2:NM_021255:exon2:c.A106G:p.R36G	14q22.3	0.04	Damaging	0.77	Possibly_damaging	0.422	Benign	0	Deleterious	0.976	Disease_causing	1.95	Medium	0.72	Tolerable	-0.715	Tolerable	0.154	Tolerable	0.791	Damaging	2.716	15.04	Tolerable	-5.44	Nonconserved	-0.856	0.511	Nonconserved	22.506	Conserved	-	-	-		403	ID	WES	Stefan et al. Nature Neuroscience 2016	27479843
chr3	56667173	56667173	C	T	exonic	FAM208A	nonsynonymous	SNV	FAM208A:NM_015224:exon11:c.G2335A:p.V779I,FAM208A:NM_001112736:exon18:c.G3646A:p.V1216I	3p14.3	0.01	Damaging	0.994	Probably_damaging	0.978	Probably_damaging	0	Deleterious	1	Disease_causing	2.045	Medium	2.41	Tolerable	-1.064	Tolerable	0.115	Tolerable	0.296	Tolerable	4.214	21.9	Damaging	5.62	Conserved	2.814	5.392	Conserved	16.289	Conserved	-	-	7.452e-05		285	ID	WES	Stefan et al. Nature Neuroscience 2016	27479843
chr16	56832442	56832442	C	T	exonic	NUP93	nonsynonymous	SNV	NUP93:NM_014669:exon4:c.C352T:p.R118W	16q13	0.15	Tolerable	1	Probably_damaging	0.952	Probably_damaging	0	Deleterious	1	Disease_causing	2.125	Medium	0.84	Tolerable	-0.706	Tolerable	0.251	Tolerable	0.932	Damaging	4.345	22.9	Damaging	4.94	Conserved	2.825	3.673	Conserved	11.584	Nonconserved	-	-	2.49e-05		515	ID	WES	Stefan et al. Nature Neuroscience 2016	27479843
chr11	56949748	56949748	C	T	exonic	LRRC55	synonymous	SNV	LRRC55:NM_001005210:exon1:c.C381T:p.Y127Y	11q12.1	-	-	-	-	-	-	-	-	-	-	-	-	-	-	-	-	-	-	-	-	-	-	-	-	-	-	-	-	-	-	-	-	-		5	ID	WES	Stefan et al. Nature Neuroscience 2016	27479843
chr19	57065532	57065532	G	A	exonic	ZFP28	nonsynonymous	SNV	ZFP28:NM_020828:exon8:c.G1378A:p.G460S	19q13.43	0.9	Tolerable	0.969	Probably_damaging	0.38	Benign	0	Deleterious	1	Polymorphism	-2.185	Neutral	2.6	Tolerable	-0.956	Tolerable	0.006	Tolerable	0.228	Tolerable	0.329	5.783	Tolerable	3.38	Conserved	2.442	0.984	Nonconserved	8.48	Nonconserved	-	-	-		190	ID	WES	Stefan et al. Nature Neuroscience 2016	27479843
chr19	57134110	57134110	G	A	exonic	ZNF71	synonymous	SNV	ZNF71:NM_021216:exon3:c.G1455A:p.L485L	19q13.43	-	-	-	-	-	-	-	-	-	-	-	-	-	-	-	-	-	-	-	-	-	-	-	-	-	-	-	-	-	-	-	-	-		487	ID	WES	Stefan et al. Nature Neuroscience 2016	27479843
chr17	57271013	57271013	C	T	exonic	PRR11	nonsynonymous	SNV	PRR11:NM_018304:exon5:c.C563T:p.P188L	17q22	0.19	Tolerable	0.873	Possibly_damaging	0.588	Possibly_damaging	0.017	Neutral	1	Disease_causing	0.46	Neutral	-	-	-1.003	Tolerable	0.126	Tolerable	0.44	Tolerable	2.318	13.71	Tolerable	5.5	Conserved	2.729	1.029	Nonconserved	10.79	Nonconserved	-	-	-		492	ID	WES	Stefan et al. Nature Neuroscience 2016	27479843
chr4	57356532	57356532	G	C	exonic	SRP72	nonsynonymous	SNV	SRP72:NM_001267722:exon12:c.G1171C:p.E391Q,SRP72:NM_006947:exon14:c.G1354C:p.E452Q	4q12	0.7	Tolerable	0.993	Probably_damaging	0.909	Probably_damaging	0	Deleterious	1	Disease_causing	1.13	Low	1.21	Tolerable	-1.065	Tolerable	0.137	Tolerable	0.822	Damaging	4.108	21.2	Damaging	5.86	Conserved	2.776	9.199	Conserved	17.696	Conserved	-	-	-		170	ID	WES	Stefan et al. Nature Neuroscience 2016	27479843
[truncated: 1,122 more rows]
