# Supplementary material for: Prioritized High-Confidence Risk Genes for Intellectual Disability Reveal Molecular Convergence During Brain Development
Source: Front Genet. 2018 Sep 18;9:349. doi: 10.3389/fgene.2018.00349 (PMC6153320; doi:10.3389/fgene.2018.00349)
Supplement: TABLE S4 — Prioritized genes with q-values < 0.3 by TADA. [file Table_4.XLS]

## Sheet: ID
Table S4 Prioritized genes with q-values < 0.3 by TADA
Gene	Candidate gene	TADA q < 0.1	TADA q < 0.3	Recurent	dn.LoF	dn.mis3	all_mis	synonymous SNV	DNMR-GC	DNMR-SC	DNMR-MF	DNMR-DM	BF.dn-GC	BF.dn-SC	BF.dn-MF	BF.dn-DM	pval.TADA.dn-GC	pval.TADA.dn-SC	pval.TADA.dn-MF	pval.TADA.dn-DM	qvalue.dn-GC	qvalue.dn-SC	qvalue.dn-MF	qvalue.dn-DM
TCF7L2	candidate	q < 0.1	q < 0.3	4	3	1	2	0	2.65e-05	3.04e-05	3.32e-05	3.42e-05	31787	30370.8	29394.7	29054.1	4.8216e-06	4.75285e-06	5.81395e-06	4.4843e-06	9.13884e-05	8.91326e-05	0.000109526	9.16193e-05
CACNA1A	candidate	q < 0.1	q < 0.3	2	2	0	0	0	9.92e-05	-	0.0001574	0.0001568	147.169	-	81.3942	81.886	0.00021215	-	0.000360465	0.000215247	0.0251757	-	0.0370244	0.0358281
C6orf204	candidate	q < 0.1	q < 0.3	2	1	1	1	0	-	2.73e-05	2.81e-05	2.91e-05	-	69.6881	69.0839	68.3364	-	0.000237643	0.000372093	0.000286996	-	0.039769	0.0474957	0.0462611
PPP2CA	candidate	q < 0.1	q < 0.3	2	1	1	1	0	1.22e-05	1.42e-05	1.28e-05	1.33e-05	82.1909	80.4081	81.6517	81.2053	0.000260366	0.000209125	0.000348837	0.000215247	0.0381411	0.0338982	0.0335693	0.038346
ABCC3	candidate	q < 0.1	q < 0.3	2	1	1	1	0	6.14e-05	7.48e-05	6.91e-05	7.77e-05	48.2288	41.8053	44.4208	40.5369	0.00051109	0.000503802	0.000651163	0.000627803	0.0621419	0.067786	0.0720153	0.0705257
USP7	candidate	q < 0.1	q < 0.3	3	1	2	2	0	4.23e-05	5e-05	5.34e-05	5.03e-05	329.041	301.434	290.024	300.408	4.8216e-05	2.85171e-05	6.97674e-05	4.4843e-05	0.00870865	0.0114742	0.0162772	0.0111118
PPP1CB	candidate	q < 0.1	q < 0.3	3	1	2	2	0	1.28e-05	1.25e-05	1.26e-05	1.34e-05	461.787	463.394	462.858	458.592	9.6432e-06	1.90114e-05	3.48837e-05	1.79372e-05	0.00542816	0.0058643	0.00616886	0.005575
SLC6A1	candidate	q < 0.1	q < 0.3	2	1	1	1	0	2.44e-05	3.14e-05	3.38e-05	3.14e-05	71.9249	66.649	64.9347	66.649	0.000279653	0.000323194	0.000418605	0.000295964	0.0459871	0.050909	0.0542867	0.0514363
FBXO11	candidate	q < 0.1	q < 0.3	2	1	1	1	0	3.58e-05	3.11e-05	3.65e-05	3.21e-05	63.5414	66.8666	63.0611	66.1442	0.000376085	0.000323194	0.000453488	0.000295964	0.0561701	0.048228	0.0607981	0.0539374
CSNK2A1	candidate	q < 0.1	q < 0.3	2	0	2	2	0	1.53e-05	1.79e-05	-	1.76e-05	22.5711	21.9262	-	21.9997	0.000819672	0.000807985	-	0.000950673	0.073621	0.0792273	-	0.0760083
KDM2B	candidate	q < 0.1	q < 0.3	3	0	3	3	0	5.2e-05	8.28e-05	7.75e-05	7.79e-05	97.6883	68.6514	72.9189	72.5873	0.000250723	0.000275665	0.000360465	0.000242152	0.033014	0.0454516	0.0439736	0.0435642
TNPO2	candidate	q < 0.1	q < 0.3	3	0	3	3	1	3.59e-05	4.41e-05	4.42e-05	4.5e-05	117.73	107.035	106.911	105.924	0.00024108	0.000190114	0.000302326	0.000197309	0.0307272	0.0288242	0.0299289	0.028151
GRIN2B		q < 0.1	q < 0.3	5	0	5	5	0	5.86e-05	7.56e-05	-	6.41e-05	5651.09	4558.92	-	5270.68	4.8216e-06	4.75285e-06	-	4.4843e-06	0.000785151	0.000811706	-	0.000842031
GRIN2A		q < 0.1	q < 0.3	4	0	4	4	0	5.77e-05	7.46e-05	8.88e-05	6.01e-05	680.28	554.944	468.304	660.817	9.6432e-06	1.90114e-05	3.48837e-05	8.96861e-06	0.00441391	0.00490578	0.00490359	0.00395271
PURA		q < 0.1	q < 0.3	3	0	3	3	0	1.24e-05	1.99e-05	2.48e-05	1.8e-05	155.023	141.937	134.015	145.139	0.000202507	0.000142586	0.000244186	0.000143498	0.0218073	0.0248581	0.02705	0.0241189
KCNQ2		q < 0.1	q < 0.3	3	0	3	3	0	3.46e-05	4.82e-05	-	6.44e-05	119.525	102.073	-	84.699	0.00024108	0.000190114	-	0.000206278	0.0288001	0.0310902	-	0.0332287
PPP2R5D		q < 0.1	q < 0.3	4	0	4	5	0	2.38e-05	2.84e-05	2.75e-05	2.77e-05	1029.04	972.422	983.238	980.824	9.6432e-06	9.5057e-06	1.16279e-05	4.4843e-06	0.00245987	0.00280516	0.00270959	0.00272443
COL4A3BP		q < 0.1	q < 0.3	2	0	2	2	0	2.94e-05	2.58e-05	3.98e-05	3.29e-05	19.2969	20.0826	17.2028	18.5639	0.000838959	0.000865019	0.00166279	0.00109417	0.0959255	0.0850178	0.147278	0.0985459
SLC35A2		q < 0.1	q < 0.3	2	0	2	3	0	1.64e-05	1.79e-05	-	2.79e-05	22.2959	21.9262	-	19.6203	0.000829315	0.000807985	-	0.00100448	0.0791794	0.073602	-	0.0817579
SMARCA4		q < 0.1	q < 0.3	3	0	3	3	0	6.51e-05	9.91e-05	0.0001147	0.0001092	84.0218	57.087	47.9155	50.9594	0.000260366	0.000361217	0.000616279	0.000457399	0.0356003	0.0612317	0.0679128	0.0641804
POGZ		q < 0.1	q < 0.3	8	8	0	0	0	5.62e-05	6.02e-05	5.07e-05	6e-05	4.28673e+10	4.07091e+10	4.60303e+10	4.08143e+10	4.8216e-06	4.75285e-06	5.81395e-06	4.4843e-06	3.05095e-10	3.23752e-10	3.40356e-10	3.17702e-10
DDX3X		q < 0.1	q < 0.3	8	8	0	0	0	2.54e-05	3.08e-05	-	2.75e-05	6.40184e+10	5.96462e+10	-	6.22799e+10	4.8216e-06	4.75285e-06	-	4.4843e-06	2.44721e-10	2.6266e-10	-	2.51552e-10
SCN2A		q < 0.1	q < 0.3	9	7	2	2	0	7.89e-05	7.84e-05	8.51e-05	7.21e-05	2.98299e+10	3.0033e+10	2.74271e+10	3.27174e+10	4.8216e-06	4.75285e-06	5.81395e-06	4.4843e-06	3.78463e-10	3.89718e-10	4.55783e-10	3.71418e-10
ARID1B		q < 0.1	q < 0.3	7	7	0	0	0	8.81e-05	9.42e-05	-	0.0001135	1.09229e+09	1.01319e+09	-	7.99843e+08	4.8216e-06	4.75285e-06	-	4.4843e-06	3.86958e-09	4.15797e-09	-	5.17536e-09
CTNNB1		q < 0.1	q < 0.3	5	5	0	0	0	3.09e-05	3.19e-05	2.95e-05	3.08e-05	3.5241e+06	3.48251e+06	3.58319e+06	3.52828e+06	4.8216e-06	4.75285e-06	5.81395e-06	4.4843e-06	8.92208e-07	9.03058e-07	1.45772e-06	8.92198e-07
ASXL3		q < 0.1	q < 0.3	5	5	0	0	0	8.82e-05	8.26e-05	8.84e-05	7.86e-05	1.80125e+06	1.92181e+06	1.79709e+06	2.01304e+06	4.8216e-06	4.75285e-06	5.81395e-06	4.4843e-06	2.19311e-06	2.11121e-06	4.17468e-06	2.04059e-06
KAT6B		q < 0.1	q < 0.3	5	5	0	0	0	-	8.6e-05	7.86e-05	8.31e-05	-	1.84764e+06	2.01304e+06	1.91071e+06	-	4.75285e-06	5.81395e-06	4.4843e-06	-	3.02093e-06	3.03892e-06	2.92041e-06
SYNGAP1		q < 0.1	q < 0.3	4	4	0	0	0	5.29e-05	6.85e-05	7.36e-05	7.35e-05	115677	96969.4	91561.6	91664.6	4.8216e-06	4.75285e-06	5.81395e-06	4.4843e-06	3.06399e-05	3.13892e-05	5.66305e-05	3.23496e-05
GATAD2B		q < 0.1	q < 0.3	4	4	0	0	0	2.33e-05	2.62e-05	2.27e-05	2.62e-05	162259	156934	163384	156934	4.8216e-06	4.75285e-06	5.81395e-06	4.4843e-06	1.56718e-05	1.51208e-05	1.94588e-05	1.50328e-05
TCF20		q < 0.1	q < 0.3	4	4	0	1	0	7.62e-05	7.93e-05	7.05e-05	7.7e-05	88926.6	85887.9	94810.1	88131.8	4.8216e-06	4.75285e-06	5.81395e-06	4.4843e-06	4.6807e-05	4.64878e-05	4.02811e-05	4.68879e-05
WAC		q < 0.1	q < 0.3	3	3	0	0	0	2.55e-05	2.6e-05	2.6e-05	2.41e-05	6949.88	6911.43	6911.43	7058.76	4.8216e-06	4.75285e-06	5.81395e-06	4.4843e-06	0.000563571	0.00056468	0.000369498	0.000545348
WDR45		q < 0.1	q < 0.3	3	3	0	0	0	1.45e-05	1.91e-05	-	1.96e-05	7854.97	7462.36	-	7420.93	4.8216e-06	4.75285e-06	-	4.4843e-06	0.000451198	0.000345931	-	0.000441023
AHDC1		q < 0.1	q < 0.3	2	2	0	0	0	6.46e-05	9.62e-05	8.55e-05	0.0001053	4521.64	3213.54	3605.39	2915.33	4.8216e-06	4.75285e-06	5.81395e-06	4.4843e-06	0.00104675	0.00113364	0.000915595	0.00117923
ANKRD11		q < 0.1	q < 0.3	3	3	0	0	0	0.0001014	0.0001633	-	0.0001542	3039.43	1582.49	-	1739.79	4.8216e-06	4.75285e-06	-	4.4843e-06	0.0012411	0.00183549	-	0.00180554
SOX5		q < 0.1	q < 0.3	3	3	0	0	0	2.95e-05	3.13e-05	3.34e-05	3.02e-05	6648.37	6517.18	6367.53	6597.03	4.8216e-06	4.75285e-06	5.81395e-06	4.4843e-06	0.000668709	0.000666538	0.000529872	0.000730369
CHD2		q < 0.1	q < 0.3	4	3	1	1	0	6.89e-05	7.59e-05	-	7.52e-05	19457.7	17960.8	-	18104.9	4.8216e-06	4.75285e-06	-	4.4843e-06	0.000219079	0.000220996	-	0.000223991
SETBP1		q < 0.1	q < 0.3	3	3	0	0	0	6.18e-05	6.67e-05	8.75e-05	7.24e-05	4661.72	4419.46	3528.52	4154.1	4.8216e-06	4.75285e-06	5.81395e-06	4.4843e-06	0.000920114	0.000947741	0.00113464	0.000980849
SRCAP		q < 0.1	q < 0.3	3	3	0	1	0	0.0001304	0.0001507	0.000127	0.0001491	2233.41	1804.57	2315.07	1835.02	4.8216e-06	4.75285e-06	5.81395e-06	4.4843e-06	0.00150131	0.00147333	0.0014633	0.00149601
DLG4		q < 0.1	q < 0.3	4	3	1	1	0	3.01e-05	4.2e-05	3.98e-05	4.52e-05	30477.4	26534.4	27221.1	25567.6	4.8216e-06	4.75285e-06	5.81395e-06	4.4843e-06	0.000129788	0.000130878	0.000156094	0.000135016
MED13L		q < 0.1	q < 0.3	5	2	3	3	0	8.77e-05	9.24e-05	8.71e-05	9.23e-05	25423.4	24016.9	25609	24046	4.8216e-06	4.75285e-06	5.81395e-06	4.4843e-06	0.000170293	0.000170956	0.000197484	0.000174715
USP9X		q < 0.1	q < 0.3	2	2	0	0	0	0.0001007	9.82e-05	-	9.49e-05	144.909	148.696	-	153.852	0.000221794	0.000123574	-	0.000134529	0.0268209	0.0212754	-	0.020691
EHMT1		q < 0.1	q < 0.3	2	2	0	0	0	5.04e-05	8.05e-05	-	8.1e-05	244.959	178.645	-	177.717	0.000125362	0.000114068	-	0.000125561	0.0143899	0.0194243	-	0.0189416
CTCF		q < 0.1	q < 0.3	2	2	0	1	0	2.77e-05	3.37e-05	2.76e-05	3.34e-05	311.769	292.438	312.102	293.374	4.8216e-05	2.85171e-05	4.65116e-05	4.4843e-05	0.0120482	0.013639	0.0108144	0.013228
MED12		q < 0.1	q < 0.3	3	2	1	1	0	8.65e-05	9.52e-05	-	9.95e-05	749.088	681.073	-	649.87	9.6432e-06	1.90114e-05	-	8.96861e-06	0.00371786	0.00407058	-	0.00462814
SYNCRIP		q < 0.1	q < 0.3	2	2	0	0	0	2.37e-05	2.17e-05	2.63e-05	2.33e-05	325.395	332.441	316.469	326.792	4.8216e-05	2.85171e-05	3.48837e-05	1.79372e-05	0.0109634	0.00919427	0.00927341	0.00883775
RAI1		q < 0.1	q < 0.3	2	2	0	1	1	7.55e-05	0.0001039	9.37e-05	0.0001085	188.203	140.21	155.774	133.732	0.000163934	0.000161597	0.000209302	0.000152466	0.0185654	0.0265774	0.0223348	0.0259133
SON		q < 0.1	q < 0.3	2	2	0	0	0	9.47e-05	0.0001003	0.0001037	9.76e-05	154.171	145.508	140.499	149.619	0.00021215	0.00013308	0.000244186	0.000143498	0.0234844	0.0230832	0.024698	0.0224141
TBR1		q < 0.1	q < 0.3	4	2	2	2	0	2.74e-05	3.65e-05	5e-05	3.99e-05	8104.25	7274.77	6203.65	6988.02	4.8216e-06	4.75285e-06	5.81395e-06	4.4843e-06	0.000341246	0.000458619	0.000671955	0.000639324
SETD5		q < 0.1	q < 0.3	2	2	0	0	0	5.65e-05	5.71e-05	5.86e-05	5.95e-05	229.692	228.245	224.669	222.552	0.000144648	6.65399e-05	0.000162791	8.96861e-05	0.0157267	0.0162314	0.0179075	0.0157742
PHIP		q < 0.1	q < 0.3	3	2	1	2	0	7e-05	7.08e-05	8.01e-05	6.75e-05	898.294	890.387	803.628	923.478	9.6432e-06	9.5057e-06	1.16279e-05	8.96861e-06	0.00304714	0.00336231	0.00353021	0.00324137
TLK2		q < 0.1	q < 0.3	2	2	0	1	0	2.86e-05	3.21e-05	3.39e-05	3.17e-05	308.786	297.467	291.816	298.739	5.78592e-05	2.85171e-05	6.97674e-05	4.4843e-05	0.0130835	0.0125759	0.0150281	0.0121873
PPM1D		q < 0.1	q < 0.3	2	2	0	0	0	2.36e-05	2.49e-05	3.27e-05	2.74e-05	325.744	321.243	295.571	312.77	4.8216e-05	2.85171e-05	6.97674e-05	3.58744e-05	0.0098705	0.0103248	0.0136976	0.00998078
KIAA2022		q < 0.1	q < 0.3	2	2	0	0	0	5.88e-05	5.28e-05	-	5.02e-05	224.197	238.829	-	245.477	0.000144648	6.65399e-05	-	6.27803e-05	0.0170317	0.0149342	-	0.0144587
TRIP12		q < 0.1	q < 0.3	2	2	0	0	0	7.74e-05	7.91e-05	8.74e-05	8.02e-05	184.509	181.269	166.281	179.204	0.000163934	0.000104563	0.000197674	0.000116592	0.0200578	0.0178551	0.0201074	0.0173898
TUBA1A		q < 0.1	q < 0.3	2	1	1	1	0	1.8e-05	2e-05	1.76e-05	1.91e-05	77.1315	75.4633	77.4697	76.2093	0.000260366	0.000218631	0.000360465	0.000242152	0.0407547	0.0367736	0.0404767	0.0409377
DYRK1A		q < 0.1	q < 0.3	2	1	1	1	0	3.01e-05	3.32e-05	3.48e-05	3.34e-05	67.5973	65.3589	64.2341	65.2172	0.000337512	0.000323194	0.000430233	0.000313901	0.0535952	0.0584798	0.0575841	0.0563892
FOXG1		q < 0.1	q < 0.3	3	1	2	2	0	1.97e-05	2.81e-05	4.95e-05	2.48e-05	426.398	387.102	303.151	402.068	9.6432e-06	1.90114e-05	4.65116e-05	1.79372e-05	0.00646304	0.0069654	0.0122884	0.00660496
MYT1L		q < 0.1	q < 0.3	2	1	1	2	0	4.47e-05	5.7e-05	-	6.03e-05	57.71	50.5569	-	48.8001	0.000424301	0.000456274	-	0.000493274	0.0589305	0.0642548	-	0.0671122
PUF60		q < 0.1	q < 0.3	2	1	1	1	0	2.18e-05	2.73e-05	-	2.93e-05	73.9943	69.6881	-	68.1879	0.000260366	0.000237643	-	0.000286996	0.0433818	0.0426446	-	0.0488643
STXBP1		q < 0.1	q < 0.3	3	1	2	2	0	2.38e-05	3.12e-05	2.99e-05	3.32e-05	406.722	373.572	379.185	365.106	9.6432e-06	1.90114e-05	3.48837e-05	1.79372e-05	0.00748396	0.00803908	0.00762575	0.00768432
SCN8A		q < 0.1	q < 0.3	4	1	3	3	0	7.79e-05	8.57e-05	7.72e-05	8.37e-05	1407.06	1283.7	1418.72	1314.21	9.6432e-06	9.5057e-06	1.16279e-05	4.4843e-06	0.00191481	0.00226139	0.00198879	0.00220453
SATB2		q < 0.1	q < 0.3	2	1	1	1	0	2.87e-05	3.2e-05	3.85e-05	3.57e-05	68.6344	66.2161	61.7098	63.6103	0.000327869	0.000323194	0.000476744	0.000358744	0.0511033	0.0535094	0.0639464	0.0588243
FOXP1		q < 0.1	q < 0.3	2	1	1	1	0	2.66e-05	3.24e-05	2.87e-05	3.93e-05	70.2212	65.929	68.6344	61.1778	0.000298939	0.000323194	0.000383721	0.000358744	0.0485611	0.0560275	0.05087	0.0612827
KCNQ5			q < 0.3	2	0	2	3	0	3.74e-05	3.94e-05	5.17e-05	4.34e-05	17.664	17.2788	15.0952	16.5345	0.00122469	0.00135932	0.00384884	0.00200897	0.161589	0.167015	0.254534	0.203543
TCF4			q < 0.3	2	0	2	2	0	2.4e-05	2.82e-05	3.75e-05	3.95e-05	20.4879	19.5552	17.6445	17.2597	0.000829315	0.00088403	0.00152326	0.00144395	0.0903357	0.0907286	0.116441	0.166274
PACS1			q < 0.3	2	0	2	2	0	3.79e-05	4.63e-05	4.27e-05	5e-05	17.5668	16.0159	16.6623	15.3789	0.00129219	0.00258555	0.00198837	0.00326457	0.169319	0.223231	0.187937	0.25747
ATP8A1			q < 0.3	2	0	2	2	0	4.57e-05	4.71e-05	4.76e-05	4.62e-05	16.1218	15.8759	15.789	16.0335	0.00279653	0.00269962	0.00287209	0.00243946	0.239278	0.236718	0.228186	0.22638
DEAF1			q < 0.3	2	0	2	2	0	2.2e-05	3.25e-05	-	3.72e-05	20.9483	18.6462	-	17.703	0.000829315	0.000941065	-	0.00126457	0.0848036	0.0964451	-	0.141978
KCNH1			q < 0.3	1	0	1	1	0	3.87e-05	4.65e-05	5.15e-05	4.59e-05	17.4126	15.9808	15.1283	16.0864	0.00135969	0.00259506	0.00382558	0.00240359	0.180294	0.228774	0.251464	0.220973
FIGN			q < 0.3	1	1	0	1	0	3.03e-05	3.28e-05	3.53e-05	2.28e-05	14.6181	14.2478	13.8874	15.7905	0.00509161	0.00543726	0.00569767	0.00263677	0.286383	0.298379	0.284989	0.2415
MTF1			q < 0.3	1	1	0	0	0	3e-05	3.09e-05	3.02e-05	3.01e-05	14.6632	14.5283	14.6331	14.6481	0.00499518	0.00493346	0.00467442	0.00436771	0.284521	0.287556	0.277072	0.279835
FCRL6			q < 0.3	1	1	0	0	0	1.73e-05	1.69e-05	1.74e-05	1.69e-05	16.7127	16.7819	16.6954	16.7819	0.00201543	0.0018346	0.00197674	0.00177578	0.212487	0.19581	0.183373	0.190918
ZNF148			q < 0.3	1	1	0	0	0	3.07e-05	2.88e-05	2.67e-05	2.74e-05	14.5581	14.845	15.169	15.0602	0.00510125	0.00439163	0.00381395	0.00370404	0.288224	0.267526	0.248327	0.265972
SCN4B			q < 0.3	1	1	0	0	0	8.96e-06	1.25e-05	1.23e-05	1.1e-05	18.2203	17.5637	17.6001	17.8388	0.000945034	0.00122624	0.00153488	0.0012287	0.140642	0.146263	0.123006	0.133134
SERPIND1			q < 0.3	1	1	0	0	0	1.97e-05	2.39e-05	-	2.42e-05	16.3035	15.6125	-	15.5644	0.00250723	0.00305133	-	0.00298655	0.231725	0.246742	-	0.250816
SMURF2			q < 0.3	1	1	0	0	0	2.9e-05	3.06e-05	2.99e-05	3.09e-05	14.8145	14.5731	14.6782	14.5283	0.00486017	0.0048289	0.00459302	0.00454709	0.282634	0.283765	0.274434	0.283597
VPS37B			q < 0.3	1	1	0	0	0	1.14e-05	1.65e-05	1.6e-05	1.64e-05	17.765	16.8515	16.9388	16.8689	0.0012054	0.00172053	0.00183721	0.00165022	0.157583	0.192473	0.152925	0.187601
ACTB			q < 0.3	1	1	0	0	0	1.51e-05	2.55e-05	-	2.3e-05	17.0972	15.3574	-	15.758	0.00154291	0.0034981	-	0.00269058	0.193891	0.251561	-	0.24388
FOXP2			q < 0.3	1	1	0	0	0	2.88e-05	2.86e-05	2.85e-05	2.6e-05	14.845	14.8756	14.8909	15.2786	0.00483124	0.0043251	0.00422093	0.00345291	0.278815	0.263134	0.263397	0.259634
POU3F3			q < 0.3	1	1	0	0	0	1.97e-05	2.15e-05	6.3e-05	3.08e-05	16.3035	16.0035	10.4773	14.5432	0.00250723	0.00259506	0.0108605	0.00450224	0.234282	0.22603	0.354578	0.28173
AK7			q < 0.3	1	1	0	0	0	2.76e-05	3.26e-05	3.66e-05	3.13e-05	15.0292	14.2771	13.7038	14.4688	0.00450338	0.00535171	0.00604651	0.00459193	0.268771	0.296632	0.290101	0.287255
SNRPB2			q < 0.3	1	1	0	0	0	8.7e-06	7.93e-06	8.65e-06	6.97e-06	18.2696	18.4162	18.279	18.6007	0.000935391	0.000969582	0.00126744	0.00109417	0.136174	0.107423	0.087824	0.0931045
NUDT16L1			q < 0.3	1	1	0	0	0	8.44e-06	1.41e-05	-	1.53e-05	18.3189	17.2751	-	17.0619	0.000935391	0.00138783	-	0.00156054	0.13159	0.170872	-	0.177258
RPS16			q < 0.3	1	1	0	0	0	5.79e-06	9.78e-06	1e-05	9.01e-06	18.8302	18.066	18.0248	18.2109	0.000867888	0.00104563	0.00127907	0.00110314	0.10677	0.122878	0.102577	0.109075
CPEB3			q < 0.3	1	1	0	0	0	2.8e-05	2.93e-05	4.07e-05	3.69e-05	14.9676	14.769	13.1412	13.6618	0.00458052	0.00455323	0.00688372	0.00564126	0.27488	0.275889	0.300042	0.296342
LIPI			q < 0.3	1	1	0	0	0	1.9e-05	1.61e-05	-	1.39e-05	16.4218	16.9213	-	17.3109	0.0024108	0.00168251	-	0.00143498	0.226472	0.182038	-	0.158545
CHMP2A			q < 0.3	1	1	0	0	0	8.4e-06	1.12e-05	-	1.04e-05	18.3265	17.8019	-	17.9502	0.000935391	0.00109316	-	0.00121076	0.126884	0.132581	-	0.128553
OTX2			q < 0.3	1	1	0	0	0	1.2e-05	1.34e-05	1.43e-05	1.15e-05	17.6549	17.4007	17.2394	17.7466	0.00125362	0.00131179	0.00166279	0.00126457	0.165495	0.15901	0.1415	0.137611
ODC1			q < 0.3	1	1	0	0	0	1.81e-05	2.18e-05	2.26e-05	2.09e-05	16.5751	15.9541	15.8231	16.1029	0.00219865	0.00264259	0.0027907	0.00240359	0.215396	0.231468	0.217096	0.218193
EGR1			q < 0.3	1	1	0	0	0	2.24e-05	3.22e-05	2.87e-05	1.99e-05	15.8557	14.3358	14.8603	16.2699	0.00322083	0.00520913	0.00426744	0.00222422	0.251148	0.293068	0.266236	0.212486
INHA			q < 0.3	1	1	0	0	0	1.5e-05	1.6e-05	1.99e-05	1.69e-05	17.1149	16.9388	16.2699	16.7819	0.00154291	0.0016635	0.00232558	0.00177578	0.190586	0.178395	0.196788	0.194162
ACTL6A			q < 0.3	1	1	0	0	0	1.67e-05	1.51e-05	1.68e-05	1.64e-05	16.8167	17.0972	16.7993	16.8689	0.00189007	0.00152091	0.0019186	0.00165022	0.203468	0.174665	0.173834	0.184223
TMPRSS12			q < 0.3	1	1	0	0	0	1.36e-05	1.31e-05	1.67e-05	1.34e-05	17.3647	17.4549	16.8167	17.4007	0.00138862	0.00125475	0.00190698	0.00139013	0.187205	0.15062	0.168855	0.154538
LHFPL4			q < 0.3	1	1	0	0	0	1.02e-05	1.61e-05	1.65e-05	1.39e-05	17.9874	16.9213	16.8515	17.3109	0.00099325	0.00168251	0.00187209	0.00143498	0.149289	0.185594	0.158406	0.162453
SRSF3			q < 0.3	1	1	0	0	0	6.39e-06	9.43e-06	9.24e-06	8.5e-06	18.7131	18.1317	18.1675	18.3075	0.000887175	0.00104563	0.00126744	0.00110314	0.111978	0.117855	0.0953284	0.103878
GMPR			q < 0.3	1	1	0	0	0	1.34e-05	1.62e-05	1.86e-05	1.71e-05	17.4007	16.9038	16.4897	16.7473	0.00137898	0.00169202	0.00215116	0.00177578	0.183788	0.189069	0.192404	0.197339
MECP2			q < 0.3	1	1	0	0	0	1.9e-05	2.69e-05	-	2.89e-05	16.4218	15.1378	-	14.8298	0.0024108	0.00389734	-	0.00412556	0.229116	0.253941	-	0.274042
LDHC			q < 0.3	1	1	0	0	0	1.3e-05	1.17e-05	1.67e-05	9.68e-06	17.473	17.7099	16.8167	18.0847	0.00135005	0.00115019	0.00190698	0.00115695	0.176717	0.141809	0.163716	0.119057
RPL26			q < 0.3	1	1	0	0	0	5.52e-06	7.2e-06	6.95e-06	6.2e-06	18.8831	18.5563	18.6046	18.7501	0.000867888	0.00095057	0.00118605	0.0010583	0.101426	0.102004	0.0800387	0.0875032
ZNF385D			q < 0.3	1	1	0	0	0	1.57e-05	1.84e-05	2.02e-05	1.54e-05	16.9915	16.5238	16.2196	17.0443	0.00162006	0.00215779	0.00236047	0.00156951	0.197139	0.20544	0.201057	0.180766
ARHGAP15			q < 0.3	1	1	0	0	0	1.83e-05	1.92e-05	2.08e-05	1.78e-05	16.5409	16.3879	16.1195	16.6266	0.00225651	0.00230038	0.00243023	0.00188341	0.221037	0.214574	0.209259	0.200468
PNLIPRP1			q < 0.3	1	1	0	0	0	1.83e-05	1.97e-05	2.03e-05	1.9e-05	16.5409	16.3035	16.2029	16.4218	0.00225651	0.0023289	0.00236047	0.00208072	0.223773	0.217504	0.205207	0.206572
WASF1			q < 0.3	1	1	0	0	0	2.24e-05	2.22e-05	2.47e-05	2.16e-05	15.8557	15.8884	15.4844	15.987	0.00322083	0.00269962	0.00318605	0.00249327	0.24885	0.234118	0.241865	0.23159
APPL2			q < 0.3	1	1	0	0	0	2.57e-05	2.8e-05	2.91e-05	2.96e-05	15.3259	14.9676	14.7993	14.7235	0.00385728	0.00408745	0.00433721	0.00427803	0.255723	0.258599	0.269023	0.277924
ELP2			q < 0.3	1	1	0	0	0	3.25e-05	3.09e-05	3.37e-05	3.16e-05	14.2917	14.5283	14.117	14.4243	0.00538091	0.00493346	0.00539535	0.00466368	0.295352	0.285676	0.279748	0.28905
LRFN4			q < 0.3	1	1	0	0	0	2.58e-05	3.1e-05	3.77e-05	4.09e-05	15.3101	14.5134	13.5504	13.1144	0.00388621	0.00493346	0.00613953	0.00622422	0.257976	0.289409	0.292612	0.305113
PRAF2			q < 0.3	1	1	0	0	0	7.22e-06	8.33e-06	-	1.24e-05	18.5525	18.3399	-	17.5819	0.000925747	0.0010076	-	0.00129148	0.117064	0.112696	-	0.146253
ARIH1			q < 0.3	1	1	0	0	0	2.13e-05	2.36e-05	2.76e-05	2.17e-05	16.0366	15.6609	15.0292	15.9706	0.00291225	0.00296578	0.0040814	0.00249327	0.244126	0.244298	0.257544	0.234125
SPRED2			q < 0.3	1	1	0	0	0	1.64e-05	2.9e-05	2.91e-05	2.52e-05	16.8689	14.8145	14.7993	15.4049	0.00180328	0.00444867	0.00433721	0.00321973	0.200335	0.271773	0.271747	0.255283
SETDB2			q < 0.3	1	1	0	0	0	2.76e-05	2.52e-05	2.28e-05	2.38e-05	15.0292	15.4049	15.7905	15.6286	0.00450338	0.00342205	0.00287209	0.00283408	0.270836	0.249171	0.220893	0.248536
NDUFS1			q < 0.3	1	1	0	1	0	2.88e-05	2.7e-05	2.57e-05	2.68e-05	14.845	15.1223	15.3259	15.1534	0.00483124	0.00390684	0.00347674	0.00355157	0.280738	0.25628	0.24512	0.261778
PGAM5			q < 0.3	1	1	0	0	0	1.14e-05	1.17e-05	-	2.12e-05	17.765	17.7099	-	16.0531	0.0012054	0.00115019	-	0.00243049	0.153491	0.137259	-	0.223702
CDH19			q < 0.3	1	1	0	0	0	-	2.89e-05	3.42e-05	2.33e-05	-	14.8298	14.0448	15.7093	-	0.00443916	0.00553488	0.0027713	-	0.269667	0.282382	0.246224
OVCH2			q < 0.3	1	1	0	0	0	2.23e-05	1.9e-05	2.09e-05	2.01e-05	15.8721	16.4218	16.1029	16.2364	0.0031919	0.00226236	0.00244186	0.002287	0.246509	0.208548	0.213202	0.215358
SMAD6			q < 0.3	1	1	0	0	0	1.98e-05	1.92e-05	5.45e-05	3.59e-05	16.2867	16.3879	11.4189	13.8024	0.00253616	0.00230038	0.00940698	0.00553363	0.236792	0.211594	0.325428	0.290902
SLC26A4			q < 0.3	1	1	0	0	0	3.09e-05	2.99e-05	3.62e-05	3.1e-05	14.5283	14.6782	13.76	14.5134	0.00513018	0.00464829	0.00595349	0.00456502	0.291825	0.281828	0.287567	0.285437
DPAGT1			q < 0.3	1	1	0	0	0	1.69e-05	1.74e-05	1.72e-05	1.46e-05	16.7819	16.6954	16.73	17.1859	0.00193828	0.00195817	0.00197674	0.00149776	0.209537	0.20228	0.178674	0.170016
LRRC40			q < 0.3	1	1	0	0	0	2.36e-05	2.34e-05	2.41e-05	2.21e-05	15.6609	15.6932	15.5804	15.9048	0.00345227	0.00291825	0.00315116	0.00253812	0.253432	0.241815	0.235175	0.236621
SLC35E3			q < 0.3	1	1	0	0	0	1.29e-05	1.33e-05	1.33e-05	1.01e-05	17.4911	17.4188	17.4188	18.0061	0.00133076	0.00128327	0.00159302	0.00117489	0.173062	0.154869	0.129379	0.123865
RAB39B			q < 0.3	1	1	0	0	0	8.31e-06	1.06e-05	-	9.11e-06	18.3437	17.913	-	18.192	0.000935391	0.00105513	-	0.00110314	0.122044	0.127788	-	0.114127
ICAM1			q < 0.3	1	1	0	0	0	2.1e-05	2.92e-05	2.81e-05	2.9e-05	16.0863	14.7841	14.9522	14.8145	0.00286403	0.00451521	0.00418605	0.00418834	0.241722	0.273847	0.260498	0.275993
PHF21A			q < 0.3	1	1	0	0	0	2.68e-05	2.83e-05	2.36e-05	2.69e-05	15.1534	14.9215	15.6609	15.1378	0.00427194	0.00426806	0.00305814	0.00358744	0.264544	0.260884	0.231717	0.263887
DOLPP1			q < 0.3	1	1	0	0	0	9.74e-06	1.38e-05	1.33e-05	1.32e-05	18.0735	17.3288	17.4188	17.4368	0.000983607	0.00134981	0.00159302	0.00138117	0.145016	0.163059	0.135524	0.150446
HS3ST4			q < 0.3	1	1	0	0	0	1.81e-05	1.71e-05	5.7e-05	2.25e-05	16.5751	16.7473	11.1331	15.8394	0.00219865	0.00184411	0.0099186	0.00255605	0.218243	0.199078	0.340486	0.23908
CNST			q < 0.3	1	1	0	0	0	2.8e-05	2.94e-05	-	2.82e-05	14.9676	14.7538	-	14.9368	0.00458052	0.00459125	-	0.00388341	0.272875	0.277898	-	0.272061
SLCO1A2			q < 0.3	1	1	0	0	0	2.66e-05	2.31e-05	2.46e-05	2.14e-05	15.1846	15.7417	15.5004	16.0201	0.00416586	0.00281369	0.00318605	0.00246637	0.262386	0.239288	0.238561	0.229008
VPS4A			q < 0.3	1	1	0	0	0	1.68e-05	1.98e-05	2.28e-05	2.44e-05	16.7993	16.2867	15.7905	15.5323	0.00193828	0.0023384	0.00287209	0.00302242	0.206534	0.220376	0.224588	0.25306

## Sheet: Control
Table S4 Prioritized genes with q-values < 0.3 by TADA
Gene	TADA q < 0.1	TADA q < 0.3	Recurent	dn.LoF	dn.mis3	all_mis	synonymous SNV	DNMR-GC	DNMR-SC	DNMR-MF	DNMR-DM	BF.dn-GC	BF.dn-SC	BF.dn-MF	BF.dn-DM	pval.TADA.dn-GC	pval.TADA.dn-SC	pval.TADA.dn-MF	pval.TADA.dn-DM	qvalue.dn-GC	qvalue.dn-SC	qvalue.dn-MF	qvalue.dn-DM
SH3D19	-	q < 0.3	2	1	1	1	0	3.08e-05	2.93e-05	2.88e-05	2.898e-05	81.0588	81.6422	81.8376	81.7672	1.64204e-05	4.83092e-05	9.68992e-05	3.04414e-05	0.16197	0.160999	0.160677	0.160793
P2RY14	-	q < 0.3	2	0	2	2	0	1.37e-05	1.31e-05	1.26e-05	1.251e-05	24.9271	25.0057	25.0714	25.0833	0.000131363	0.000338164	0.000329457	0.000304414	0.273954	0.273096	0.272624	0.272626
