# Supplementary material for: Prioritized High-Confidence Risk Genes for Intellectual Disability Reveal Molecular Convergence During Brain Development
Source: Front Genet. 2018 Sep 18;9:349. doi: 10.3389/fgene.2018.00349 (PMC6153320; doi:10.3389/fgene.2018.00349)
Supplement: FILE S1 — Code for permutation test performed in PPI and co-expression network. [file Data_Sheet_1.ZIP]

Archive with 9 entries (6 files):
- File S1/
- File S1/co-expression.permutation/
- File S1/co-expression.permutation/co-expression.permutation.py
- File S1/co-expression.permutation/data10000_2.py
- File S1/co-expression.permutation/hist_data_deal_2.py
- File S1/protein-protein.permutation/
- File S1/protein-protein.permutation/data10000_2.py
- File S1/protein-protein.permutation/hist_data_deal_2.py
- File S1/protein-protein.permutation/PPI.permutation.py
