# Supplementary material for: Prioritized High-Confidence Risk Genes for Intellectual Disability Reveal Molecular Convergence During Brain Development
Source: Front Genet. 2018 Sep 18;9:349. doi: 10.3389/fgene.2018.00349 (PMC6153320; doi:10.3389/fgene.2018.00349)
Supplement: FILE S1 — Code for permutation test performed in PPI and co-expression network. [file Data_Sheet_1.ZIP › File S1/co-expression.permutation/co-expression.permutation.py]

#!/usr/bin/env python
# Author: 
# Date: 
# Function: A permutation test to co-expression(brain pearson database)
# EX1: python2 co-expression.permutation.py -i 12.new.genes.txt --i2 63.gene.txt --all gene.HBT.all.txt --i3 pearson.HBT.0.6 --permutation 100000 --cpu 20 -o 12.63_HBT.0.6 &
from __future__ import division
import sys, os, re, getopt, random, math, multiprocessing, time
def usage():
    print("                                                 ")
    print("Function: A permutation test to co-expression(brain pearson database) for new intersection candidate and all known list")
    print("Usage: python %s -option <argument>" %sys.argv[0])
    print("   -i                myfile")#gene1, one gene list
    print("   --i2              myfile2")#gene2, another gene list
    print("   --all             gene data")#brain database all genelist
    print("   --i3              myfile3")#brain pearson database(gene1\tgene2\tnum)
    print("   --permutation     number")
    print("   --cpu                cpu")
    print("   -o                outfile")
    print("   -h/--help               ")
try:
    opts, args = getopt.getopt( sys.argv[1:], "i:o:h", ["help","i2=","i3=","permutation=","cpu=","all="] )
except getopt.GetoptError:
    print("Get option error!")
    usage()
    sys.exit(2)
for opt, val in opts:
    if opt in ( "-h", "--help" ):
        usage()
        sys.exit(1)
    else:
        if opt in ( "-i", ):
            myfile = val
        if opt in ( "-o", ):
            outfile = val
        if opt in ( "--i2", ):
            myfile2 = val
        if opt in ( "--i3", ):
            myfile3 = val
        if opt in ( "--all", ):
            allgene = val
        if opt in ( "--permutation", ):
            permutation = int(val)
        if opt in ( "--cpu", ):
            cpu = int(val)

##input value
f1=open(myfile,'r')#our new gene list
f1.readline();gene1=[]
for l in f1:
    gene1.append(l.rstrip())
f1.close()
#print("gene19",len(gene19),gene19[0:2])#19

f2=open(myfile2,'r')#total ASD gene list
f2.readline();gene2=[]
for l in f2:
    gene2.append(l.rstrip())
f2.close()
#print("gene126",len(gene126),gene126[0:2])#126

geneseed0=set()
for i in gene1:
    for j in gene2:
        geneseed0.add(":".join(sorted([i,j])))
#geneseed00=list(geneseed0)
#print("geneseed00:",len(geneseed00),geneseed00[0])#19_126

f3=open(myfile3,'r')#brain region co-expression gene1:gene2
geneBrain={}#set
for l in f3:
    line=l.rstrip().split("\t")
    geneBrain[":".join(sorted([line[0],line[1]]))]=line[2]
    #geneBrain.add("_".join(sorted(line[:2])))#modify in 20160921: sorted
f3.close()
#print("genBrain:",geneBrain.keys()[0])

#human genes not del '126' genes
f4=open(allgene,'r')
geneall=set()#genedel126=[];
for l in f4:
    #a=l.rstrip("\n")
    geneall.add(l.rstrip())
f4.close()
#genedelgene2=list(geneall.difference(set(gene2)))
#print("genedel126",len(genedel126),genedel126[0:2])#25564-126=25438


##EXP_edges and EXP_nodes length
geneEXP=sorted(list(geneseed0.intersection(set(geneBrain.keys()))))
EXP_edges=len(geneEXP)
nodes=[]
for g in geneEXP:
    nodes+=g.split(":")
EXP_nodes=len(set(nodes))
print(myfile3,"geneBrain_EXP_edges:",EXP_edges,len(geneBrain.keys()),"geneBrain_EXP_nodes:",EXP_nodes,len(geneall))
#
##cytoscape fig data;Modify in 20161228
fcyto=open("%s_cytoscape.txt" % outfile,'w')
fcyto.write("Gene_A\tGene_B\tPearson\tPearson_abs\n")
for g in geneEXP:
    fcyto.write("%s\t%s\t%s\t%f\n" % (g.split(':')[0],g.split(':')[1],geneBrain[g],abs(float(geneBrain[g]))))
fcyto.close()

####permutation test for edges and nodes #modify in 20160925
def repeat(permu,ns,ii0):
    #global
    total=0;output=dict()
    total_nodes=0;output_nodes=dict()
    for m in range(permu):
        #one step
        geneseed=set();N=0
        genenew=random.sample(list(geneall),len(gene2))#modify in 20160818 #modify in 20161013
        for i in gene1:
            for j in genenew:
                geneseed.add(":".join(sorted([i,j])))
        obs_edges=geneseed.intersection(set(geneBrain.keys()))
        N=len(obs_edges)#obs_edges length
        
        obs_nodes=set()
        for g in list(obs_edges):
            for g2 in g.split(":"):
                obs_nodes.add(g2)
        N_nodes=len(obs_nodes)
        
        #edges: simulation number > exp number
        if N > EXP_edges: #right permutation #modify in 20160818
            total+=1
        if N_nodes > EXP_nodes:
            total_nodes+=1
        
        #hist data
        if N not in output:
            output[N]=1
        else:
            output[N]+=1
        if N_nodes not in output_nodes:
            output_nodes[N_nodes]=1
        else:
            output_nodes[N_nodes]+=1
            
    ns.total+=total#global variant
    ns.total_nodes+=total_nodes
    #print("ns.total",ns.total)
    
    for key in output:#global dict
        if key not in output_dict:
            output_dict[key]=output[key]
        else:
            output_dict[key]+=output[key]
    for key in output_nodes:#global dict
        if key not in output_nodes_dict:
            output_nodes_dict[key]=output_nodes[key]
        else:
            output_nodes_dict[key]+=output_nodes[key]
    
## multiprocessing process
#if __name__ == '__main__':
manager = multiprocessing.Manager()
output_dict = manager.dict() # initialize a global dictionary variable in process: output_dict
output_nodes_dict = manager.dict()#two
ns = manager.Namespace()
ns.total=0#global variant
ns.total_nodes=0#two
pool = multiprocessing.Pool(processes=cpu)  # restrict number of processes
for ii in range(cpu):
    pool.apply_async(repeat, (int(permutation/cpu),ns,ii))
    time.sleep(1)
pool.close()
pool.join()
#print("Filename:",myfile3)
#print("Observed connection: %s" % EXP)
#print("In %s random simulation, %s has more connection than Observed." % (permutation,total))
#print("P value is %s" % (total/permutation))

p_edges=ns.total/permutation
adjp_edges=(ns.total+1)/(permutation+1)
#print("output_dict",output_dict)
p_nodes=ns.total_nodes/permutation
adjp_nodes=(ns.total_nodes+1)/(permutation+1)
print(myfile3,"p_edges",ns.total,p_edges,adjp_edges,"p_nodes",ns.total_nodes,p_nodes,adjp_nodes)


#modify in 20160925
geneEXP_num=[]
for g in geneEXP:
    geneEXP_num.append(":".join([g,geneBrain[g]]))
fw=open(outfile,'w')
fw.write("%s\t%s\t%s\t%s\t%s\t%s\t%s\t%s\t%s\t%s\t%s\t%s\t%s\n"%('New-gene_filename','Total-candidate-gene_filename','Brain-gene_filename','Expected_edges_number','Expected_nodes_number','Expected_gene:pearson','Permutation','Positive_edges_number','p-value_edges','Adjust-p_edges','Positive_nodes_number','p-value_nodes','Adjust-p_nodes'))
fw.write("%s\t%s\t%s\t%d\t%d\t%s\t%d\t%d\t%f\t%f\t%d\t%f\t%f\n"%(myfile,myfile2,myfile3,EXP_edges,EXP_nodes,",".join(geneEXP_num),permutation,ns.total,p_edges,adjp_edges,ns.total_nodes,p_nodes,adjp_nodes))
fw.close()
#


##R permutation fig data
#du_dict=output_dict
fh=open("%s.edges" % outfile,'w')
fh.write(str(output_dict))
fh.close()

fh=open("%s.nodes" % outfile,'w')
fh.write(str(output_nodes_dict))
fh.close()

#fh.write("hist.x\thist.y\n")
# try:
    # for du in sorted(output_dict):
        # fh.write("%d\t%d\n" % (du,output_dict[du]))
    # print("right")
# except:
    # fh.write(str(output_dict))
    # print("then run other 2 python scripts")
# fh.close()

##edges
#deal with the outfile for R fig
os.system("hist_data_deal_2.py -i %s.edges" % outfile)
os.system("data10000_2.py -i %s.edges.out -e %d" % (outfile,EXP_edges))
os.remove("%s.edges" % outfile)
os.remove("%s.edges.out" % outfile)

##nodes
os.system("hist_data_deal_2.py -i %s.nodes" % outfile)
os.system("data10000_2.py -i %s.nodes.out -e %d" % (outfile,EXP_nodes))
os.remove("%s.nodes" % outfile)
os.remove("%s.nodes.out" % outfile)
