# Supplementary material for: Prioritized High-Confidence Risk Genes for Intellectual Disability Reveal Molecular Convergence During Brain Development
Source: Front Genet. 2018 Sep 18;9:349. doi: 10.3389/fgene.2018.00349 (PMC6153320; doi:10.3389/fgene.2018.00349)
Supplement: FILE S1 — Code for permutation test performed in PPI and co-expression network. [file Data_Sheet_1.ZIP › File S1/co-expression.permutation/data10000_2.py]

from __future__ import division
import sys, os, re, getopt
def usage():
    print("                     ")
    print("Create histogram data")
    print("Usage: python %s -option <argument>" %sys.argv[0])
    print("   -i                input")#two line file
    print("   -e                EXP")
    print("   -h/--help                ")
try:
    opts, args = getopt.getopt( sys.argv[1:], "i:e:h", ["help"] )
except getopt.GetoptError:
    print("Get option error!")
    usage()
    sys.exit(2)
for opt, val in opts:
    if opt in ( "-h", "--help" ):
        usage()
        sys.exit(1)
    else:
        if opt in ( "-i", ):
            input = val
        if opt in ( "-e", ):
            EXP = int(val)
f=open(input,'r')
f.readline()
#alldata=[]
fw=open("%s.du" % input,'w')
fw.write("all\tlabel\n")
for l in f:
    line=l.rstrip().split("\t")
    for i in [int(line[0])]*int(line[1]):
        if i > EXP: 
            fw.write("%d\t%s\n" % (i,"S_per>S_obs"))
        else:
            fw.write("%d\t%s\n" % (i,"S_per<=S_obs"))
f.close()
fw.close()
#os.system("paste %s.du %s  > %s.xls"  % (input,input,input))
#os.remove("%s.du" % input)
