# Supplementary material for: Prioritized High-Confidence Risk Genes for Intellectual Disability Reveal Molecular Convergence During Brain Development
Source: Front Genet. 2018 Sep 18;9:349. doi: 10.3389/fgene.2018.00349 (PMC6153320; doi:10.3389/fgene.2018.00349)
Supplement: FILE S1 — Code for permutation test performed in PPI and co-expression network. [file Data_Sheet_1.ZIP › File S1/protein-protein.permutation/hist_data_deal_2.py]

#!/usr/bin/env python
# Author: 
# Date: 
# Note: Deal with the hist data
# Test: python hist_data_deal.py -i input
from __future__ import division
import sys, os, re, getopt
def usage():
    print("Author:                                         ")
    print("Deal with the hist data.")
    print("usage: python %s -option <argument>" %sys.argv[0])
    print("   -i                input")
    #print("   -o               output")
    print("   -h/--help               ")
try:
    opts, args = getopt.getopt( sys.argv[1:], "i:h", ["help"] )
except getopt.GetoptError:
    print("Get option error!")
    usage()
    sys.exit(2)
for opt, val in opts:
    if opt in ( "-h", "--help" ):
        usage()
        sys.exit(1)
    else:
        if opt in ( "-i", ):
            input = val
        #if opt in ( "-o", ):
            #output = val
f=open(input,'r')
a=f.readlines()[0].rstrip("}").lstrip("{")
b=a.split(", ")
f.close()
fw=open("%s.out" % input,'w')
fw.write("x\ty\n")
for i in b:
    fw.write("%s\t%s\n" % (i.split(":")[0],i.split(":")[1]))
fw.close()
